# Supplementary material for: PERT: A Method for Expression Deconvolution of Human Blood Samples from Varied Microenvironmental and Developmental Conditions
Source: PLoS Comput Biol. 2012 Dec 20;8(12):e1002838. doi: 10.1371/journal.pcbi.1002838 (PMC3527275; doi:10.1371/journal.pcbi.1002838)
Supplement: Program S1 — Octave program for NNML. (ZIP) [file pcbi.1002838.s001.zip]

Archive with 41 entries (28 files):
- NNML/
- NNML/.DS_Store
- __MACOSX/
- __MACOSX/NNML/
- __MACOSX/NNML/._.DS_Store
- NNML/model-estimate/
- NNML/model-estimate/.DS_Store
- __MACOSX/NNML/model-estimate/
- __MACOSX/NNML/model-estimate/._.DS_Store
- NNML/model-estimate/compute_likelihood.m
- __MACOSX/NNML/model-estimate/._compute_likelihood.m
- NNML/model-estimate/directoptlearn.m
- __MACOSX/NNML/model-estimate/._directoptlearn.m
- NNML/model-estimate/new_model.m
- __MACOSX/NNML/model-estimate/._new_model.m
- NNML/model-estimate/optmodel.m
- __MACOSX/NNML/model-estimate/._optmodel.m
- NNML/model-estimate/read_data.m
- __MACOSX/NNML/model-estimate/._read_data.m
- NNML/model-optimize/
- NNML/model-optimize/cg_code/
- NNML/model-optimize/cg_code/.DS_Store
- __MACOSX/NNML/model-optimize/
- __MACOSX/NNML/model-optimize/cg_code/
- __MACOSX/NNML/model-optimize/cg_code/._.DS_Store
- NNML/model-optimize/cg_code/rminimize.m
- __MACOSX/NNML/model-optimize/cg_code/._rminimize.m
- NNML/model-optimize/opt_theta.m
- __MACOSX/NNML/model-optimize/._opt_theta.m
- NNML/model-optimize/theta/
- NNML/model-optimize/theta/theta_compute_likelihood.m
- __MACOSX/NNML/model-optimize/theta/
- __MACOSX/NNML/model-optimize/theta/._theta_compute_likelihood.m
- NNML/model-optimize/theta/theta_obj.m
- __MACOSX/NNML/model-optimize/theta/._theta_obj.m
- NNML/util/
- NNML/util/.DS_Store
- __MACOSX/NNML/util/
- __MACOSX/NNML/util/._.DS_Store
- NNML/util/logsum.m
- __MACOSX/NNML/util/._logsum.m
