# Supplementary material for: PERT: A Method for Expression Deconvolution of Human Blood Samples from Varied Microenvironmental and Developmental Conditions
Source: PLoS Comput Biol. 2012 Dec 20;8(12):e1002838. doi: 10.1371/journal.pcbi.1002838 (PMC3527275; doi:10.1371/journal.pcbi.1002838)
Supplement: Program S1 — Octave program for NNML. (ZIP) [file pcbi.1002838.s001.zip › NNML/util/logsum.m]

function ls = logsum(xx,dim)
% ls = logsum(x,dim)
%
% returns the log of sum of logs, summing over dimension dim
% computes ls = log(sum(exp(x),dim))
% but in a way that tries to avoid underflow/overflow
%
% basic idea: shift before exp and reshift back
% log(sum(exp(x))) = alpha + log(sum(exp(x-alpha)));
%

if(size(xx,dim)<=1) ls=xx; return; end

xdims=size(xx);
if(nargin<2) 
  nonsingletons=find(xdims>1);
  dim=nonsingletons(1);
end

alpha = max(xx,[],dim)-log(realmax)/2+2*log(xdims(dim));
repdims=ones(size(xdims)); repdims(dim)=xdims(dim);
ls = alpha+log(sum(exp(xx-repmat(alpha,repdims)),dim));
