# Supplementary material for: PERT: A Method for Expression Deconvolution of Human Blood Samples from Varied Microenvironmental and Developmental Conditions
Source: PLoS Comput Biol. 2012 Dec 20;8(12):e1002838. doi: 10.1371/journal.pcbi.1002838 (PMC3527275; doi:10.1371/journal.pcbi.1002838)
Supplement: Program S2 — Octave program for NNMLnp. (ZIP) [file pcbi.1002838.s002.zip]

Archive with 75 entries (54 files):
- NNMLnp/
- NNMLnp/.DS_Store
- __MACOSX/
- __MACOSX/NNMLnp/
- __MACOSX/NNMLnp/._.DS_Store
- NNMLnp/model-estimate/
- NNMLnp/model-estimate/.DS_Store
- __MACOSX/NNMLnp/model-estimate/
- __MACOSX/NNMLnp/model-estimate/._.DS_Store
- NNMLnp/model-estimate/compute_likelihood.m
- __MACOSX/NNMLnp/model-estimate/._compute_likelihood.m
- NNMLnp/model-estimate/compute_likelihood.m~
- __MACOSX/NNMLnp/model-estimate/._compute_likelihood.m~
- NNMLnp/model-estimate/computephis.m
- __MACOSX/NNMLnp/model-estimate/._computephis.m
- NNMLnp/model-estimate/directoptlearn.m
- __MACOSX/NNMLnp/model-estimate/._directoptlearn.m
- NNMLnp/model-estimate/directoptlearn.m~
- __MACOSX/NNMLnp/model-estimate/._directoptlearn.m~
- NNMLnp/model-estimate/new_model.m
- __MACOSX/NNMLnp/model-estimate/._new_model.m
- NNMLnp/model-estimate/optmodel.m
- __MACOSX/NNMLnp/model-estimate/._optmodel.m
- NNMLnp/model-estimate/read_data.m
- __MACOSX/NNMLnp/model-estimate/._read_data.m
- NNMLnp/model-optimize/
- NNMLnp/model-optimize/alpha/
- NNMLnp/model-optimize/alpha/alpha_compute_likelihood.m
- __MACOSX/NNMLnp/model-optimize/
- __MACOSX/NNMLnp/model-optimize/alpha/
- __MACOSX/NNMLnp/model-optimize/alpha/._alpha_compute_likelihood.m
- NNMLnp/model-optimize/alpha/alpha_obj.m
- __MACOSX/NNMLnp/model-optimize/alpha/._alpha_obj.m
- NNMLnp/model-optimize/beta/
- NNMLnp/model-optimize/beta/beta_obj.m
- __MACOSX/NNMLnp/model-optimize/beta/
- __MACOSX/NNMLnp/model-optimize/beta/._beta_obj.m
- NNMLnp/model-optimize/cg_code/
- NNMLnp/model-optimize/cg_code/rminimize.m
- __MACOSX/NNMLnp/model-optimize/cg_code/
- __MACOSX/NNMLnp/model-optimize/cg_code/._rminimize.m
- NNMLnp/model-optimize/kappa/
- NNMLnp/model-optimize/kappa/kappa_compute_likelihood.m
- __MACOSX/NNMLnp/model-optimize/kappa/
- __MACOSX/NNMLnp/model-optimize/kappa/._kappa_compute_likelihood.m
- NNMLnp/model-optimize/kappa/kappa_obj.m
- __MACOSX/NNMLnp/model-optimize/kappa/._kappa_obj.m
- NNMLnp/model-optimize/omega/
- NNMLnp/model-optimize/omega/omega_compute_likelihood.m
- __MACOSX/NNMLnp/model-optimize/omega/
- __MACOSX/NNMLnp/model-optimize/omega/._omega_compute_likelihood.m
- NNMLnp/model-optimize/omega/omega_obj.m
- __MACOSX/NNMLnp/model-optimize/omega/._omega_obj.m
- NNMLnp/model-optimize/opt_alpha.m
- __MACOSX/NNMLnp/model-optimize/._opt_alpha.m
- NNMLnp/model-optimize/opt_alpha.m~
- __MACOSX/NNMLnp/model-optimize/._opt_alpha.m~
- NNMLnp/model-optimize/opt_beta.m
- __MACOSX/NNMLnp/model-optimize/._opt_beta.m
- NNMLnp/model-optimize/opt_kappa.m
- __MACOSX/NNMLnp/model-optimize/._opt_kappa.m
- NNMLnp/model-optimize/opt_omega.m
- __MACOSX/NNMLnp/model-optimize/._opt_omega.m
- NNMLnp/model-optimize/opt_theta.m
- __MACOSX/NNMLnp/model-optimize/._opt_theta.m
- NNMLnp/model-optimize/theta/
- NNMLnp/model-optimize/theta/theta_compute_likelihood.m
- __MACOSX/NNMLnp/model-optimize/theta/
- __MACOSX/NNMLnp/model-optimize/theta/._theta_compute_likelihood.m
- NNMLnp/model-optimize/theta/theta_obj.m
- __MACOSX/NNMLnp/model-optimize/theta/._theta_obj.m
- NNMLnp/util/
- NNMLnp/util/logsum.m
- __MACOSX/NNMLnp/util/
- __MACOSX/NNMLnp/util/._logsum.m
