# Supplementary material for: PERT: A Method for Expression Deconvolution of Human Blood Samples from Varied Microenvironmental and Developmental Conditions
Source: PLoS Comput Biol. 2012 Dec 20;8(12):e1002838. doi: 10.1371/journal.pcbi.1002838 (PMC3527275; doi:10.1371/journal.pcbi.1002838)
Supplement: Program S2 — Octave program for NNMLnp. (ZIP) [file pcbi.1002838.s002.zip › NNMLnp/model-estimate/compute_likelihood.m]

function likelihood = compute_likelihood(docs, model)

likelihood = 0;

D = length(docs);
W = size(model.log_all_rates,2);
kappaomegatau = model.omega' * model.siteoforiginrates .* model.kappa;

likelihood = likelihood + gammaln(sum(kappaomegatau)) - sum(gammaln(kappaomegatau)) + ((kappaomegatau-1) * model.log_all_rates(end,:)');
likelihood = likelihood + D*(gammaln(sum(model.alpha)) - sum(gammaln(model.alpha))) + sum((model.alpha-1) * log(model.theta)');

for dd=1:D
    doccounts = docs{dd}.counts;
    log_ptgt = logsum(repmat( log(model.theta(dd,:)), W, 1)' + model.log_all_rates, 1);
    likelihood = likelihood + (log_ptgt * doccounts);
end
