# Supplementary material for: PERT: A Method for Expression Deconvolution of Human Blood Samples from Varied Microenvironmental and Developmental Conditions
Source: PLoS Comput Biol. 2012 Dec 20;8(12):e1002838. doi: 10.1371/journal.pcbi.1002838 (PMC3527275; doi:10.1371/journal.pcbi.1002838)
Supplement: Program S2 — Octave program for NNMLnp. (ZIP) [file pcbi.1002838.s002.zip › NNMLnp/model-estimate/computephis.m]

function phis = computephis(directoptmodel)

D = size(directoptmodel.theta,1);
K = size(directoptmodel.theta,2);
W = size(directoptmodel.log_prob_w,2);

phis = cell(D,1);

for dd=1:D
    phis{dd} = log(repmat(directoptmodel.theta(dd,:), W, 1)) + directoptmodel.log_all_rates';
    phis{dd} = exp(phis{dd} - repmat(logsum(phis{dd},2), 1, K));
end
