# Supplementary material for: PERT: A Method for Expression Deconvolution of Human Blood Samples from Varied Microenvironmental and Developmental Conditions
Source: PLoS Comput Biol. 2012 Dec 20;8(12):e1002838. doi: 10.1371/journal.pcbi.1002838 (PMC3527275; doi:10.1371/journal.pcbi.1002838)
Supplement: Program S2 — Octave program for NNMLnp. (ZIP) [file pcbi.1002838.s002.zip › NNMLnp/model-estimate/directoptlearn.m]

function [newmodel likelihood] = directoptlearn(HeterogeneousProfiles, ReferenceProfiles)
%function [newmodel likelihood] = directoptlearn(HeterogeneousProfiles, ReferenceProfiles)
%
% INPUT:
%  HeterogeneousProfiles: a GxD matrix representing gene expression profiles of heterogeneous (mixed) samples, where G is the number of genes, D is the number of heterogeneous samples
%  ReferenceProfiles: a KxG matrix, representing the expression profiles of the K reference cell populations.  Note the dimensions (KxG)
%
% OUTPUT:
%
% likelihood: likelihood of the final model
%
% newmodel: a structure with the following important fields:
%
%  theta: a Dx(K+1) matrix, giving the fractional composition of each heterogeneous sample.  Each row represents a heterogeneous sample that was part of the input, and the first K columns correspond to the fractional composition with respect to reference population K.  The last column represents the fractional composition of the new population.
%  omega: a Mx1 vector describing the convex combination weights learned by NNMLnp over the reference profiles, that when applied to the reference profiles, forms the prior over the new population.

SiteOfOriginPanelRatesTranspose = ReferenceProfiles;

NTOPICS=size(ReferenceProfiles,1)+1;
kappa = 10^4;

INITIAL_ALPHA = rand(1,NTOPICS) + 1;  INITIAL_ALPHA(end) = INITIAL_ALPHA(end)+5;

corpus = read_data(HeterogeneousProfiles);

SiteOfOriginPanelRatesTranspose = SiteOfOriginPanelRatesTranspose ./ repmat(sum(SiteOfOriginPanelRatesTranspose,2),1, size(SiteOfOriginPanelRatesTranspose,2));
ReferenceProfiles = ReferenceProfiles ./ repmat(sum(ReferenceProfiles,2),1, size(ReferenceProfiles,2));

MIN_KAPPA = 1/min(min(SiteOfOriginPanelRatesTranspose));

INIT_MODEL = new_model(corpus, max(kappa, 10*MIN_KAPPA), INITIAL_ALPHA, SiteOfOriginPanelRatesTranspose, ReferenceProfiles);
INIT_MODEL.MIN_KAPPA = MIN_KAPPA;
[newmodel newlikelihood] = optmodel(corpus.docs, INIT_MODEL);

likelihood = newlikelihood;
