# Supplementary material for: PERT: A Method for Expression Deconvolution of Human Blood Samples from Varied Microenvironmental and Developmental Conditions
Source: PLoS Comput Biol. 2012 Dec 20;8(12):e1002838. doi: 10.1371/journal.pcbi.1002838 (PMC3527275; doi:10.1371/journal.pcbi.1002838)
Supplement: Program S2 — Octave program for NNMLnp. (ZIP) [file pcbi.1002838.s002.zip › NNMLnp/model-estimate/new_model.m]

function model = new_model(corpus, kappa, INITIAL_ALPHA,SiteOfOriginPanelRatesTranspose, SourcePanelRates)

model.alpha = INITIAL_ALPHA;
model.log_prob_w = log(SourcePanelRates); %log SourcePanelRates
model.siteoforiginrates = SiteOfOriginPanelRatesTranspose ./ repmat(sum(SiteOfOriginPanelRatesTranspose,2),1,size(SiteOfOriginPanelRatesTranspose,2));

model.kappa = kappa;

D = length(corpus.docs);
K = length(model.alpha);

model.theta = zeros(D,K);
model.theta(:,end) = 0.5;
model.theta(:,1:(end-1)) = 0.5/(K-1);
model.theta = model.theta ./ repmat(sum(model.theta,2), 1, K);

P = size(SiteOfOriginPanelRatesTranspose, 1);
model.omega = zeros(P, 1);
model.omega(:,:) = 1/P;

model.log_all_rates = [model.log_prob_w; log(model.omega'* model.siteoforiginrates)];
