# Supplementary material for: PERT: A Method for Expression Deconvolution of Human Blood Samples from Varied Microenvironmental and Developmental Conditions
Source: PLoS Comput Biol. 2012 Dec 20;8(12):e1002838. doi: 10.1371/journal.pcbi.1002838 (PMC3527275; doi:10.1371/journal.pcbi.1002838)
Supplement: Program S2 — Octave program for NNMLnp. (ZIP) [file pcbi.1002838.s002.zip › NNMLnp/model-estimate/optmodel.m]

function [model likelihood] = optmodel(docs, model)

likelihood_old = -Inf;

NUM_GRID_SEARCH_ITERATIONS=5;
NUM_ITERATIONS=35;

for iter=1:NUM_ITERATIONS
    if (iter <= NUM_GRID_SEARCH_ITERATIONS)
        NUM_ITERATIONS_RMINIMIZE=5;
    else
        NUM_ITERATIONS_RMINIMIZE=20;
    end
    
    disp('--- optimizing beta...');
    model = opt_beta(docs, model, NUM_ITERATIONS_RMINIMIZE, iter, NUM_GRID_SEARCH_ITERATIONS);
    
    disp('--- optimizing theta...');
    model = opt_theta(docs, model, NUM_ITERATIONS_RMINIMIZE, iter, NUM_GRID_SEARCH_ITERATIONS);
    
    disp('--- optimizing alpha...');
    model = opt_alpha(docs, model, NUM_ITERATIONS_RMINIMIZE, iter, NUM_GRID_SEARCH_ITERATIONS);
    
    disp('--- optimizing kappa...');
    model = opt_kappa(docs, model, NUM_ITERATIONS_RMINIMIZE, iter, NUM_GRID_SEARCH_ITERATIONS);
    
    disp('--- optimizing omega...');
    model = opt_omega(docs, model, NUM_ITERATIONS_RMINIMIZE, iter, NUM_GRID_SEARCH_ITERATIONS);
    
    likelihood = compute_likelihood(docs, model);
    change_ll = likelihood-likelihood_old;
    
    disp(['iter: ' num2str(iter) '/' num2str(NUM_ITERATIONS) ', likelihood: ' num2str(likelihood) ', change: ' num2str(change_ll)]);
    
    likelihood_old = likelihood;
end
