# Supplementary material for: PERT: A Method for Expression Deconvolution of Human Blood Samples from Varied Microenvironmental and Developmental Conditions
Source: PLoS Comput Biol. 2012 Dec 20;8(12):e1002838. doi: 10.1371/journal.pcbi.1002838 (PMC3527275; doi:10.1371/journal.pcbi.1002838)
Supplement: Program S2 — Octave program for NNMLnp. (ZIP) [file pcbi.1002838.s002.zip › NNMLnp/model-optimize/alpha/alpha_compute_likelihood.m]

function likelihood = alpha_compute_likelihood(alpha, sum_log_theta, D)

likelihood = D * (gammaln(sum(alpha)) - sum(gammaln(alpha))) + ((alpha - 1)*sum_log_theta');
