# Supplementary material for: PERT: A Method for Expression Deconvolution of Human Blood Samples from Varied Microenvironmental and Developmental Conditions
Source: PLoS Comput Biol. 2012 Dec 20;8(12):e1002838. doi: 10.1371/journal.pcbi.1002838 (PMC3527275; doi:10.1371/journal.pcbi.1002838)
Supplement: Program S2 — Octave program for NNMLnp. (ZIP) [file pcbi.1002838.s002.zip › NNMLnp/model-optimize/alpha/alpha_obj.m]

function [myalhood, deriv_alhood] = alpha_obj(ww, sum_log_theta, D)

ww = ww';
a = exp(ww) + 1;

myalhood = D * (gammaln(sum(a)) - sum(gammaln(a))) + ((a - 1)*sum_log_theta');

% modify for octave
deriv_alhood = (D * ( psi(sum(a)) - psi(a)) +  sum_log_theta) .* exp(ww);

deriv_alhood = deriv_alhood';
myalhood = -myalhood;
deriv_alhood = -deriv_alhood;
