# Supplementary material for: PERT: A Method for Expression Deconvolution of Human Blood Samples from Varied Microenvironmental and Developmental Conditions
Source: PLoS Comput Biol. 2012 Dec 20;8(12):e1002838. doi: 10.1371/journal.pcbi.1002838 (PMC3527275; doi:10.1371/journal.pcbi.1002838)
Supplement: Program S2 — Octave program for NNMLnp. (ZIP) [file pcbi.1002838.s002.zip › NNMLnp/model-optimize/beta/beta_obj.m]

function [myalhood, deriv_alhood] = beta_obj(ww, docs, model)

log_cancer_rates = ww' - logsum(ww,1);
expww = exp(ww');

kappaomegatau = model.kappa * model.omega' * model.siteoforiginrates;
W = size(model.log_prob_w,2);
K = size(model.theta,2);
D = length(docs);
log_all_rates = [model.log_prob_w; log_cancer_rates];


myalhood = (kappaomegatau-1) * log_cancer_rates';

for dd=1:D
    doccounts = docs{dd}.counts;
    
    log_P_t_given_theta = logsum(   repmat( log(model.theta(dd,:)), W, 1)' + log_all_rates    , 1);
    myalhood = myalhood + (log_P_t_given_theta * doccounts);
end

dLdb = zeros(size(log_cancer_rates)) + real(exp(log(kappaomegatau-1)-log_cancer_rates));


for dd=1:D
    doccounts = docs{dd}.counts;
    log_P_t_given_theta = logsum(repmat(log(model.theta(dd,:)), W, 1)' + log_all_rates    , 1);
    
    dLdb = dLdb +  exp(log(doccounts') + log(model.theta(dd,end)) - log_P_t_given_theta     );
end

bb = expww ./sum(expww);
deriv_alhood = real(exp(logsum(log(dLdb) + log(bb),2) + log(bb)));
deriv_alhood = -deriv_alhood + (dLdb.*bb);

deriv_alhood(1) = 0;
deriv_alhood = deriv_alhood';

if (nnz(imag(deriv_alhood)) > 0 | nnz(imag(myalhood)) > 0)
    error('imaginary number returned from rminimize in opt_beta_cancer');
end

myalhood = -myalhood;
deriv_alhood = -deriv_alhood;
