# Supplementary material for: PERT: A Method for Expression Deconvolution of Human Blood Samples from Varied Microenvironmental and Developmental Conditions
Source: PLoS Comput Biol. 2012 Dec 20;8(12):e1002838. doi: 10.1371/journal.pcbi.1002838 (PMC3527275; doi:10.1371/journal.pcbi.1002838)
Supplement: Program S2 — Octave program for NNMLnp. (ZIP) [file pcbi.1002838.s002.zip › NNMLnp/model-optimize/kappa/kappa_compute_likelihood.m]

function likelihood = kappa_compute_likelihood(kappa, docs, model)

tau = model.siteoforiginrates;
omega = model.omega;
kappaomegatau = kappa * omega' * tau;

likelihood = gammaln(sum(kappaomegatau)) - sum(gammaln(kappaomegatau)) + (kappaomegatau-1)*(model.log_all_rates(end,:)');
