# Supplementary material for: PERT: A Method for Expression Deconvolution of Human Blood Samples from Varied Microenvironmental and Developmental Conditions
Source: PLoS Comput Biol. 2012 Dec 20;8(12):e1002838. doi: 10.1371/journal.pcbi.1002838 (PMC3527275; doi:10.1371/journal.pcbi.1002838)
Supplement: Program S2 — Octave program for NNMLnp. (ZIP) [file pcbi.1002838.s002.zip › NNMLnp/model-optimize/omega/omega_obj.m]

function [myalhood, deriv_alhood] = omega_obj(ww, docs, model)

expww = exp(ww);
omega = expww'./ sum(expww);

kappa = model.kappa;
tau = model.siteoforiginrates;
kappaomegatau = kappa * omega * tau;
omegatau = omega * tau;
kappatau = kappa * tau;

myalhood = gammaln(sum(kappaomegatau)) - sum(gammaln(kappaomegatau)) + (kappaomegatau-1)*(model.log_all_rates(end,:)');

dLdomega = sum(kappatau,2)*psi(sum(kappaomegatau)) - (kappatau*psi(kappaomegatau')) + kappatau * model.log_all_rates(end,:)';

deriv_alhood = real(exp(logsum(log(dLdomega') + log(omega),2) + log(omega)));
deriv_alhood = -deriv_alhood + (dLdomega'.*omega);
deriv_alhood = deriv_alhood';
deriv_alhood(1) = 0;

myalhood = -myalhood;
deriv_alhood = -deriv_alhood;
