# Supplementary material for: PERT: A Method for Expression Deconvolution of Human Blood Samples from Varied Microenvironmental and Developmental Conditions
Source: PLoS Comput Biol. 2012 Dec 20;8(12):e1002838. doi: 10.1371/journal.pcbi.1002838 (PMC3527275; doi:10.1371/journal.pcbi.1002838)
Supplement: Program S2 — Octave program for NNMLnp. (ZIP) [file pcbi.1002838.s002.zip › NNMLnp/model-optimize/opt_beta.m]

function model = opt_beta(docs, model, NUM_ITERATIONS_RMINIMIZE, iter, NUM_GRID_SEARCH_ITERATIONS)

if ~isfield(model, 'beta_weights')
    model.beta_weights = model.log_all_rates(end,:);
end

init_xx = model.beta_weights';

[xx tmp num_iter] = rminimize(init_xx, 'beta_obj', NUM_ITERATIONS_RMINIMIZE,docs, model);

model.beta_weights = xx';
model.log_all_rates(end,:) = xx'-logsum(xx,1);
