# Supplementary material for: PERT: A Method for Expression Deconvolution of Human Blood Samples from Varied Microenvironmental and Developmental Conditions
Source: PLoS Comput Biol. 2012 Dec 20;8(12):e1002838. doi: 10.1371/journal.pcbi.1002838 (PMC3527275; doi:10.1371/journal.pcbi.1002838)
Supplement: Program S2 — Octave program for NNMLnp. (ZIP) [file pcbi.1002838.s002.zip › NNMLnp/model-optimize/opt_kappa.m]

function model = opt_kappa(docs, model, NUM_ITERATIONS_RMINIMIZE, iter, NUM_GRID_SEARCH_ITERATIONS)

kappa = model.kappa;

init_xx = log(kappa - model.MIN_KAPPA)';

[xx tmp num_iter] = rminimize(init_xx, 'kappa_obj', NUM_ITERATIONS_RMINIMIZE,docs, model);

model.kappa = exp(xx') + model.MIN_KAPPA;

if (iter <= NUM_GRID_SEARCH_ITERATIONS)
    likelihood = kappa_compute_likelihood(model.kappa, docs, model);
    
    MIN_POW_KAPPA = ceil(log10(model.MIN_KAPPA));
    
    for pow=MIN_POW_KAPPA:15
        scales = 10^pow .* ones(size(model.kappa'));
        init_xx = log(scales - model.MIN_KAPPA);
        
        [xx tmp num_iter] = rminimize(init_xx, 'kappa_obj', NUM_ITERATIONS_RMINIMIZE, docs, model);
        newkappa = exp(xx) + model.MIN_KAPPA;
        
        newll = kappa_compute_likelihood(newkappa, docs, model);
        
        if (newll > likelihood)
            disp('kappa grid search found better solution.');
            model.kappa = newkappa';
            likelihood = newll;
        end
    end
end
