# Supplementary material for: PERT: A Method for Expression Deconvolution of Human Blood Samples from Varied Microenvironmental and Developmental Conditions
Source: PLoS Comput Biol. 2012 Dec 20;8(12):e1002838. doi: 10.1371/journal.pcbi.1002838 (PMC3527275; doi:10.1371/journal.pcbi.1002838)
Supplement: Program S2 — Octave program for NNMLnp. (ZIP) [file pcbi.1002838.s002.zip › NNMLnp/model-optimize/opt_omega.m]

function model = opt_omega(docs, model, NUM_ITERATIONS_RMINIMIZE, iter, NUM_GRID_SEARCH_ITERATIONS)

P = size(model.omega,1);

if ~isfield(model, 'omega_weights')
    model.omega_weights = log(model.omega);
end

init_xx = model.omega_weights;

[xx tmp num_iter] = rminimize(init_xx, 'omega_obj', NUM_ITERATIONS_RMINIMIZE,docs, model);

model.omega = exp(xx)/sum(exp(xx));
model.omega_weights = xx;

likelihood = omega_compute_likelihood(model.omega, docs, model);

if (iter <= NUM_GRID_SEARCH_ITERATIONS)
    
    for i=0:1:10
        init_xx = rand(P,1);
        
        [xx tmp num_iter] = rminimize(log(init_xx), 'omega_obj', NUM_ITERATIONS_RMINIMIZE, docs, model);
        newomega = exp(xx) ./ sum(exp(xx));
        newll = omega_compute_likelihood(newomega, docs, model);
        
        if (newll > likelihood)
            disp('omega grid search found better solution.');
            model.omega_weights = xx;
            model.omega = newomega;
            likelihood = newll;
        end
    end
    
end
