# Supplementary material for: PERT: A Method for Expression Deconvolution of Human Blood Samples from Varied Microenvironmental and Developmental Conditions
Source: PLoS Comput Biol. 2012 Dec 20;8(12):e1002838. doi: 10.1371/journal.pcbi.1002838 (PMC3527275; doi:10.1371/journal.pcbi.1002838)
Supplement: Program S3 — Octave program for PERT. (ZIP) [file pcbi.1002838.s003.zip]

Archive with 67 entries (48 files):
- PERT/
- PERT/.DS_Store
- __MACOSX/
- __MACOSX/PERT/
- __MACOSX/PERT/._.DS_Store
- PERT/model-estimate/
- PERT/model-estimate/.DS_Store
- __MACOSX/PERT/model-estimate/
- __MACOSX/PERT/model-estimate/._.DS_Store
- PERT/model-estimate/compute_likelihood.m
- __MACOSX/PERT/model-estimate/._compute_likelihood.m
- PERT/model-estimate/compute_likelihood.m~
- __MACOSX/PERT/model-estimate/._compute_likelihood.m~
- PERT/model-estimate/directoptlearn.m
- __MACOSX/PERT/model-estimate/._directoptlearn.m
- PERT/model-estimate/directoptlearn.m~
- __MACOSX/PERT/model-estimate/._directoptlearn.m~
- PERT/model-estimate/directoptlearn_original.m
- __MACOSX/PERT/model-estimate/._directoptlearn_original.m
- PERT/model-estimate/new_model.m
- __MACOSX/PERT/model-estimate/._new_model.m
- PERT/model-estimate/optmodel.m
- __MACOSX/PERT/model-estimate/._optmodel.m
- PERT/model-optimize/
- PERT/model-optimize/alpha/
- PERT/model-optimize/alpha/alpha_compute_likelihood.m
- __MACOSX/PERT/model-optimize/
- __MACOSX/PERT/model-optimize/alpha/
- __MACOSX/PERT/model-optimize/alpha/._alpha_compute_likelihood.m
- PERT/model-optimize/alpha/alpha_compute_likelihood.m~
- __MACOSX/PERT/model-optimize/alpha/._alpha_compute_likelihood.m~
- PERT/model-optimize/alpha/alpha_obj.m
- __MACOSX/PERT/model-optimize/alpha/._alpha_obj.m
- PERT/model-optimize/cg_code/
- PERT/model-optimize/cg_code/rminimize.m
- __MACOSX/PERT/model-optimize/cg_code/
- __MACOSX/PERT/model-optimize/cg_code/._rminimize.m
- PERT/model-optimize/kappa/
- PERT/model-optimize/kappa/kappa_obj.m
- __MACOSX/PERT/model-optimize/kappa/
- __MACOSX/PERT/model-optimize/kappa/._kappa_obj.m
- PERT/model-optimize/opt_alpha.m
- __MACOSX/PERT/model-optimize/._opt_alpha.m
- PERT/model-optimize/opt_alpha.m~
- __MACOSX/PERT/model-optimize/._opt_alpha.m~
- PERT/model-optimize/opt_kappa.m
- __MACOSX/PERT/model-optimize/._opt_kappa.m
- PERT/model-optimize/opt_rho.m
- __MACOSX/PERT/model-optimize/._opt_rho.m
- PERT/model-optimize/opt_theta.m
- __MACOSX/PERT/model-optimize/._opt_theta.m
- PERT/model-optimize/rho/
- PERT/model-optimize/rho/rho_obj.m
- __MACOSX/PERT/model-optimize/rho/
- __MACOSX/PERT/model-optimize/rho/._rho_obj.m
- PERT/model-optimize/rho/rho_obj.m~
- __MACOSX/PERT/model-optimize/rho/._rho_obj.m~
- PERT/model-optimize/theta/
- PERT/model-optimize/theta/theta_compute_likelihood.m
- __MACOSX/PERT/model-optimize/theta/
- __MACOSX/PERT/model-optimize/theta/._theta_compute_likelihood.m
- PERT/model-optimize/theta/theta_obj.m
- __MACOSX/PERT/model-optimize/theta/._theta_obj.m
- PERT/util/
- PERT/util/logsum.m
- __MACOSX/PERT/util/
- __MACOSX/PERT/util/._logsum.m
