# Supplementary material for: PERT: A Method for Expression Deconvolution of Human Blood Samples from Varied Microenvironmental and Developmental Conditions
Source: PLoS Comput Biol. 2012 Dec 20;8(12):e1002838. doi: 10.1371/journal.pcbi.1002838 (PMC3527275; doi:10.1371/journal.pcbi.1002838)
Supplement: Program S3 — Octave program for PERT. (ZIP) [file pcbi.1002838.s003.zip › PERT/model-estimate/compute_likelihood.m]

function likelihood = compute_likelihood(cultureddata, model)

D = size(cultureddata,2);
G = size(model.log_prob_w,2);

likelihood = sum((model.kappa-1).*log(model.rho) - (model.kappa.*model.rho)) - G*gammaln(model.kappa) + (G*model.kappa*log(model.kappa));

likelihood = likelihood + D*(gammaln(sum(model.alpha)) - sum(gammaln(model.alpha))) + sum((model.alpha-1) * log(model.theta)');

for dd=1:D
    log_ptgt = logsum(repmat( log(model.theta(dd,:)), G, 1)' + model.log_prob_w, 1);
    likelihood = likelihood + (log_ptgt * cultureddata(:,dd));
end
