# Supplementary material for: PERT: A Method for Expression Deconvolution of Human Blood Samples from Varied Microenvironmental and Developmental Conditions
Source: PLoS Comput Biol. 2012 Dec 20;8(12):e1002838. doi: 10.1371/journal.pcbi.1002838 (PMC3527275; doi:10.1371/journal.pcbi.1002838)
Supplement: Program S3 — Octave program for PERT. (ZIP) [file pcbi.1002838.s003.zip › PERT/model-estimate/new_model.m]

function model = new_model(data, INITIAL_ALPHA,SourcePanelRates)

model.alpha = INITIAL_ALPHA;
model.log_prob_w = log(SourcePanelRates); %log SourcePanelRates
model.log_ref_profiles = log(SourcePanelRates);
model.kappa = 1;

D = size(data,2);
K = length(model.alpha);

model.theta = rand(D,K);
model.theta = model.theta ./ repmat(sum(model.theta,2), 1, K);

model.rho = ones(size(data,1),1);
