# Supplementary material for: PERT: A Method for Expression Deconvolution of Human Blood Samples from Varied Microenvironmental and Developmental Conditions
Source: PLoS Comput Biol. 2012 Dec 20;8(12):e1002838. doi: 10.1371/journal.pcbi.1002838 (PMC3527275; doi:10.1371/journal.pcbi.1002838)
Supplement: Program S3 — Octave program for PERT. (ZIP) [file pcbi.1002838.s003.zip › PERT/model-optimize/opt_alpha.m~]

function model = opt_alpha(cultureddata, model, NUM_ITERATIONS_RMINIMIZE, iter, NUM_GRID_SEARCH_ITERATIONS)

alpha = reshape(model.alpha, length(model.alpha), 1);

init_ww = [log(alpha-1)];

sum_log_theta = sum(log(model.theta),1);
 
ww = rminimize(init_ww, 'alpha_obj', NUM_ITERATIONS_RMINIMIZE, sum_log_theta, size(cultureddata,2));

alpha = exp(ww)+1;

model.alpha = reshape(alpha, 1, length(alpha));


if (iter <= NUM_GRID_SEARCH_ITERATIONS)
        likelihood = alpha_compute_likelihood(model.alpha, sum_log_theta, size(cultureddata,2));

        for cancer_alpha=10:10:100
                newalpha = ones(size(model.alpha'));  newalpha(end) = cancer_alpha;

                [xx tmp num_iter] = rminimize(log(newalpha-1), 'alpha_obj', NUM_ITERATIONS_RMINIMIZE, sum_log_theta, size(cultureddata,2));
                newalpha = exp(xx')+1;

                newll = alpha_compute_likelihood(newalpha, sum_log_theta, size(cultureddata,2));
                
		if (newll > likelihood)
			disp(['alpha grid search found better solution.']);
                        model.alpha = newalpha;
                        likelihood = newll;
                end
        end
end
