# Supplementary material for: PERT: A Method for Expression Deconvolution of Human Blood Samples from Varied Microenvironmental and Developmental Conditions
Source: PLoS Comput Biol. 2012 Dec 20;8(12):e1002838. doi: 10.1371/journal.pcbi.1002838 (PMC3527275; doi:10.1371/journal.pcbi.1002838)
Supplement: Program S3 — Octave program for PERT. (ZIP) [file pcbi.1002838.s003.zip › PERT/model-optimize/opt_kappa.m]

function model = opt_kappa(cultureddata, model, NUM_ITERATIONS_RMINIMIZE, iter, NUM_GRID_SEARCH_ITERATIONS)

kappa = model.kappa;

init_xx = log(kappa);

[xx tmp num_iter] = rminimize(init_xx, 'kappa_obj', NUM_ITERATIONS_RMINIMIZE,cultureddata, model);
    
model.kappa = exp(xx');
