# Supplementary material for: PERT: A Method for Expression Deconvolution of Human Blood Samples from Varied Microenvironmental and Developmental Conditions
Source: PLoS Comput Biol. 2012 Dec 20;8(12):e1002838. doi: 10.1371/journal.pcbi.1002838 (PMC3527275; doi:10.1371/journal.pcbi.1002838)
Supplement: Program S3 — Octave program for PERT. (ZIP) [file pcbi.1002838.s003.zip › PERT/model-optimize/opt_theta.m]

function model = opt_theta(cultureddata, model, NUM_ITERATIONS_RMINIMIZE, iter, NUM_GRID_SEARCH_ITERATIONS)

D = size(model.theta,1);

if ~isfield(model, 'theta_weights');
        model.theta_weights = log(model.theta);
end

for dd=1:D
	init_xx = model.theta_weights(dd,:)';
	[xx tmp num_iter] = rminimize(init_xx, 'theta_obj', NUM_ITERATIONS_RMINIMIZE,cultureddata, dd, model);
	model.theta(dd,:) = exp(xx)'/sum(exp(xx));
	model.theta_weights(dd,:) = xx';
end
