# Supplementary material for: PERT: A Method for Expression Deconvolution of Human Blood Samples from Varied Microenvironmental and Developmental Conditions
Source: PLoS Comput Biol. 2012 Dec 20;8(12):e1002838. doi: 10.1371/journal.pcbi.1002838 (PMC3527275; doi:10.1371/journal.pcbi.1002838)
Supplement: Program S3 — Octave program for PERT. (ZIP) [file pcbi.1002838.s003.zip › PERT/model-optimize/theta/theta_compute_likelihood.m]

function likelihood = theta_compute_likelihood(theta, cultureddata, doc_index, model)

likelihood = (model.alpha-1) * log(theta');
W = size(model.log_prob_w,2);
K = size(model.log_prob_w,1);

doccounts = cultureddata(:,doc_index);

log_P_t_given_theta = logsum(   repmat( log(theta), W, 1)' + model.log_prob_w    , 1);
likelihood = likelihood + (log_P_t_given_theta * doccounts);
