# Supplementary material for: PERT: A Method for Expression Deconvolution of Human Blood Samples from Varied Microenvironmental and Developmental Conditions
Source: PLoS Comput Biol. 2012 Dec 20;8(12):e1002838. doi: 10.1371/journal.pcbi.1002838 (PMC3527275; doi:10.1371/journal.pcbi.1002838)
Supplement: Table S1 — Gene ontology difference between culture-derived and uncultured blood cell samples. Gene set enrichment analysis was performed for pooled day-4 CFU-M and day-4 megakaryocyte profiles and pooled day-0 CFU-M and day-0 megakaryocyte profiles. (XLS) [file pcbi.1002838.s004.xls]

## Sheet: Sheet1
Gene sets	Size	Enrichment Score	Normalized enrichment score	Nominal p-value	FDR p-value	FWER p-value	Rank at max	Leading edge
MITOCHONDRIAL_RIBOSOME	22	0.809	2.135	0	0	0	3509	tags=91%, list=17%, signal=109%
ORGANELLAR_RIBOSOME	22	0.809	2.092	0	0	0	3509	tags=91%, list=17%, signal=109%
RIBOSOMAL_SUBUNIT	20	0.792	2.006	0	0	0.001	3509	tags=85%, list=17%, signal=102%
RIBOSOME_BIOGENESIS_AND_ASSEMBLY	15	0.792	1.92	0	0	0.016	3013	tags=80%, list=15%, signal=94%
KINETOCHORE	22	0.767	2.027	0	0	0.001	2771	tags=68%, list=13%, signal=79%
NUCLEOLAR_PART	15	0.764	1.835	0	0.001	0.107	2970	tags=73%, list=14%, signal=86%
REPLICATION_FORK	17	0.762	1.87	0	0.001	0.048	1982	tags=76%, list=10%, signal=85%
CHROMOSOMEPERICENTRIC_REGION	27	0.761	2.095	0	0	0	2771	tags=67%, list=13%, signal=77%
SPINDLE_MICROTUBULE	16	0.755	1.856	0	0.001	0.071	2720	tags=63%, list=13%, signal=72%
SMALL_NUCLEAR_RIBONUCLEOPROTEIN_COMPLEX	21	0.743	1.908	0	0	0.02	4293	tags=81%, list=21%, signal=102%
EXONUCLEASE_ACTIVITY	19	0.741	1.884	0	0.001	0.035	1613	tags=53%, list=8%, signal=57%
DAMAGED_DNA_BINDING	20	0.74	1.904	0	0	0.02	3291	tags=65%, list=16%, signal=77%
MICROTUBULE_MOTOR_ACTIVITY	16	0.739	1.779	0.003	0.003	0.284	2924	tags=44%, list=14%, signal=51%
MICROTUBULE_ORGANIZING_CENTER_ORGANIZATION_AND_BIOGENESIS	16	0.733	1.825	0	0.001	0.134	3065	tags=63%, list=15%, signal=73%
TRNA_METABOLIC_PROCESS	19	0.729	1.848	0	0.001	0.084	3883	tags=79%, list=19%, signal=97%
BASE_EXCISION_REPAIR	15	0.719	1.727	0.004	0.006	0.565	2626	tags=53%, list=13%, signal=61%
SPINDLE_POLE	18	0.717	1.779	0.001	0.003	0.28	2720	tags=50%, list=13%, signal=58%
CENTROSOME_ORGANIZATION_AND_BIOGENESIS	15	0.717	1.719	0.004	0.006	0.607	3065	tags=60%, list=15%, signal=70%
DNA_DEPENDENT_DNA_REPLICATION	53	0.715	2.184	0	0	0	3291	tags=66%, list=16%, signal=78%
TRANSFERASE_ACTIVITY_TRANSFERRING_ONE_CARBON_GROUPS	35	0.712	2.033	0	0	0.001	3761	tags=63%, list=18%, signal=77%
CARBOHYDRATE_KINASE_ACTIVITY	15	0.709	1.674	0.004	0.01	0.846	1000	tags=33%, list=5%, signal=35%
SPINDLE	39	0.707	2.063	0	0	0	2200	tags=51%, list=11%, signal=57%
METHYLTRANSFERASE_ACTIVITY	34	0.707	2.002	0	0	0.002	3761	tags=62%, list=18%, signal=75%
PROTEASOME_COMPLEX	22	0.705	1.811	0	0.002	0.166	4173	tags=73%, list=20%, signal=91%
CYTOKINESIS	18	0.704	1.778	0.001	0.003	0.285	1981	tags=44%, list=10%, signal=49%
CELL_DIVISION	20	0.696	1.784	0.001	0.003	0.269	1981	tags=40%, list=10%, signal=44%
MITOCHONDRIAL_TRANSPORT	19	0.695	1.776	0.001	0.003	0.293	2402	tags=63%, list=12%, signal=71%
MITOCHONDRIAL_LUMEN	46	0.694	2.073	0	0	0	3929	tags=76%, list=19%, signal=94%
MITOCHONDRIAL_MATRIX	46	0.694	2.065	0	0	0	3929	tags=76%, list=19%, signal=94%
CONDENSED_NUCLEAR_CHROMOSOME	17	0.694	1.709	0.003	0.007	0.673	4764	tags=71%, list=23%, signal=92%
M_PHASE_OF_MITOTIC_CELL_CYCLE	79	0.692	2.248	0	0	0	3766	tags=66%, list=18%, signal=80%
CHROMATIN_REMODELING_COMPLEX	17	0.692	1.73	0.001	0.005	0.552	4716	tags=65%, list=23%, signal=84%
DNA_REPLICATION_INITIATION	16	0.691	1.681	0.005	0.01	0.817	3248	tags=69%, list=16%, signal=82%
MITOSIS	76	0.689	2.226	0	0	0	3712	tags=64%, list=18%, signal=78%
MITOCHONDRIAL_INNER_MEMBRANE	64	0.687	2.144	0	0	0	4712	tags=73%, list=23%, signal=95%
MITOCHONDRIAL_RESPIRATORY_CHAIN	23	0.687	1.799	0	0.002	0.215	3846	tags=70%, list=19%, signal=85%
DNA_INTEGRITY_CHECKPOINT	21	0.685	1.764	0	0.003	0.353	2147	tags=48%, list=10%, signal=53%
CONDENSED_CHROMOSOME	30	0.684	1.91	0	0	0.019	4376	tags=67%, list=21%, signal=85%
DNA_DEPENDENT_ATPASE_ACTIVITY	19	0.682	1.708	0	0.007	0.677	4119	tags=79%, list=20%, signal=99%
M_PHASE	106	0.681	2.258	0	0	0	3766	tags=59%, list=18%, signal=72%
MITOCHONDRIAL_MEMBRANE_PART	51	0.681	2.075	0	0	0	4712	tags=75%, list=23%, signal=96%
DOUBLE_STRAND_BREAK_REPAIR	23	0.68	1.779	0	0.003	0.282	5239	tags=65%, list=25%, signal=87%
CARBON_CARBON_LYASE_ACTIVITY	18	0.677	1.676	0.003	0.01	0.834	3678	tags=56%, list=18%, signal=68%
MICROTUBULE_CYTOSKELETON_ORGANIZATION_AND_BIOGENESIS	34	0.67	1.886	0	0.001	0.034	2200	tags=50%, list=11%, signal=56%
NEGATIVE_REGULATION_OF_DNA_METABOLIC_PROCESS	18	0.669	1.636	0.009	0.016	0.95	2447	tags=50%, list=12%, signal=57%
COENZYME_BINDING	15	0.669	1.589	0.014	0.025	0.993	4712	tags=67%, list=23%, signal=86%
ENDONUCLEASE_ACTIVITY	23	0.668	1.768	0.003	0.003	0.333	3881	tags=52%, list=19%, signal=64%
DRUG_BINDING	16	0.666	1.606	0.009	0.021	0.986	4446	tags=63%, list=22%, signal=80%
SPLICEOSOME	46	0.664	1.975	0	0	0.003	4293	tags=61%, list=21%, signal=77%
RIBOSOME	39	0.664	1.941	0	0	0.009	3509	tags=54%, list=17%, signal=65%
RIBONUCLEASE_ACTIVITY	23	0.664	1.754	0.001	0.004	0.409	3881	tags=61%, list=19%, signal=75%
PHOSPHOINOSITIDE_BIOSYNTHETIC_PROCESS	20	0.664	1.703	0.004	0.008	0.706	5744	tags=70%, list=28%, signal=97%
REGULATION_OF_MITOTIC_CELL_CYCLE	18	0.661	1.629	0.006	0.017	0.959	1034	tags=39%, list=5%, signal=41%
REGULATION_OF_DNA_REPLICATION	19	0.66	1.685	0.009	0.009	0.798	2938	tags=53%, list=14%, signal=61%
CHROMOSOMAL_PART	89	0.659	2.167	0	0	0	2989	tags=57%, list=15%, signal=67%
ESTABLISHMENT_OF_ORGANELLE_LOCALIZATION	17	0.657	1.622	0.009	0.018	0.971	2619	tags=53%, list=13%, signal=61%
OXIDOREDUCTASE_ACTIVITY_ACTING_ON_THE_CH_CH_GROUP_OF_DONORS	23	0.656	1.73	0	0.006	0.55	4981	tags=61%, list=24%, signal=80%
CHROMOSOME_SEGREGATION	28	0.654	1.77	0	0.003	0.323	4376	tags=68%, list=21%, signal=86%
PEROXISOME_ORGANIZATION_AND_BIOGENESIS	16	0.653	1.579	0.012	0.026	0.998	4058	tags=56%, list=20%, signal=70%
S_ADENOSYLMETHIONINE_DEPENDENT_METHYLTRANSFERASE_ACTIVITY	22	0.651	1.705	0.004	0.007	0.697	3761	tags=50%, list=18%, signal=61%
MEIOSIS_I	19	0.651	1.633	0.004	0.016	0.953	4434	tags=53%, list=22%, signal=67%
CELL_CYCLE_CHECKPOINT_GO_0000075	45	0.65	1.951	0	0	0.005	2994	tags=53%, list=15%, signal=62%
NUCLEOLUS	112	0.649	2.191	0	0	0	4778	tags=70%, list=23%, signal=90%
ORGANELLE_INNER_MEMBRANE	72	0.649	2.071	0	0	0	4768	tags=68%, list=23%, signal=88%
MITOCHONDRIAL_PART	138	0.647	2.195	0	0	0	4712	tags=72%, list=23%, signal=92%
CHROMATIN_ASSEMBLY_OR_DISASSEMBLY	26	0.646	1.693	0.004	0.009	0.764	4716	tags=65%, list=23%, signal=85%
MEIOTIC_RECOMBINATION	16	0.646	1.584	0.013	0.025	0.996	4434	tags=50%, list=22%, signal=64%
CELL_CYCLE_PROCESS	181	0.643	2.263	0	0	0	3766	tags=56%, list=18%, signal=68%
TRANSLATION_FACTOR_ACTIVITY_NUCLEIC_ACID_BINDING	30	0.643	1.765	0.001	0.003	0.348	3339	tags=53%, list=16%, signal=64%
INTRAMOLECULAR_OXIDOREDUCTASE_ACTIVITY	20	0.643	1.617	0.007	0.019	0.976	4258	tags=50%, list=21%, signal=63%
TRANSLATION_INITIATION_FACTOR_ACTIVITY	17	0.643	1.592	0.013	0.024	0.993	6283	tags=82%, list=30%, signal=118%
MICROTUBULE_ORGANIZING_CENTER_PART	19	0.643	1.588	0.016	0.025	0.993	4664	tags=68%, list=23%, signal=88%
ISOMERASE_ACTIVITY	35	0.64	1.831	0	0.001	0.122	4258	tags=54%, list=21%, signal=68%
CHROMATIN_BINDING	31	0.639	1.776	0	0.003	0.289	4376	tags=71%, list=21%, signal=90%
MOTOR_ACTIVITY	28	0.639	1.767	0	0.003	0.342	516	tags=25%, list=3%, signal=26%
MITOTIC_CELL_CYCLE	140	0.637	2.191	0	0	0	4018	tags=59%, list=19%, signal=72%
RIBONUCLEOPROTEIN_COMPLEX_BIOGENESIS_AND_ASSEMBLY	67	0.636	2.024	0	0	0.001	4020	tags=52%, list=20%, signal=65%
CHROMATIN_REMODELING	23	0.636	1.696	0.004	0.008	0.747	1681	tags=35%, list=8%, signal=38%
CELL_CYCLE_PHASE	158	0.635	2.224	0	0	0	4018	tags=56%, list=19%, signal=69%
MRNA_PROCESSING_GO_0006397	68	0.634	2.015	0	0	0.001	4084	tags=53%, list=20%, signal=66%
REGULATION_OF_MITOSIS	40	0.634	1.872	0	0.001	0.046	3712	tags=60%, list=18%, signal=73%
RIBONUCLEOPROTEIN_COMPLEX	132	0.632	2.147	0	0	0	4293	tags=55%, list=21%, signal=68%
DNA_REPLICATION	96	0.632	2.078	0	0	0	3291	tags=55%, list=16%, signal=65%
MEIOTIC_CELL_CYCLE	34	0.631	1.788	0	0.002	0.258	3632	tags=44%, list=18%, signal=53%
CELLULAR_RESPIRATION	19	0.631	1.6	0.019	0.022	0.987	5731	tags=74%, list=28%, signal=102%
RESPONSE_TO_TEMPERATURE_STIMULUS	16	0.63	1.532	0.027	0.041	1	5711	tags=63%, list=28%, signal=86%
MITOCHONDRIAL_MEMBRANE	82	0.629	2.026	0	0	0.001	4712	tags=68%, list=23%, signal=88%
MITOCHONDRIAL_ENVELOPE	93	0.627	2.071	0	0	0	4712	tags=68%, list=23%, signal=87%
CHROMATIN	34	0.627	1.801	0.001	0.002	0.208	2989	tags=56%, list=15%, signal=65%
CHROMATIN_ASSEMBLY	16	0.625	1.536	0.021	0.041	1	4716	tags=63%, list=23%, signal=81%
POSITIVE_REGULATION_OF_CELL_CYCLE	15	0.623	1.473	0.036	0.067	1	1787	tags=33%, list=9%, signal=36%
MITOCHONDRION_ORGANIZATION_AND_BIOGENESIS	45	0.618	1.83	0	0.001	0.125	4464	tags=69%, list=22%, signal=88%
RNA_SPLICING_FACTOR_ACTIVITYTRANSESTERIFICATION_MECHANISM	18	0.618	1.515	0.027	0.048	1	4159	tags=56%, list=20%, signal=70%
PEROXISOME	46	0.616	1.863	0	0.001	0.063	5220	tags=59%, list=25%, signal=78%
MICROBODY	46	0.616	1.834	0	0.001	0.108	5220	tags=59%, list=25%, signal=78%
MITOTIC_CELL_CYCLE_CHECKPOINT	21	0.616	1.603	0.007	0.022	0.987	3486	tags=57%, list=17%, signal=69%
DNA_DAMAGE_CHECKPOINT	17	0.615	1.513	0.032	0.049	1	5148	tags=59%, list=25%, signal=78%
MITOCHONDRION	317	0.614	2.243	0	0	0	4874	tags=65%, list=24%, signal=83%
DNA_RECOMBINATION	45	0.614	1.832	0	0.001	0.117	4434	tags=53%, list=22%, signal=68%
RNA_SPLICING	87	0.613	2.02	0	0	0.001	5185	tags=60%, list=25%, signal=80%
INTERPHASE_OF_MITOTIC_CELL_CYCLE	57	0.613	1.893	0	0	0.027	4018	tags=54%, list=19%, signal=67%
PROTON_TRANSPORTING_TWO_SECTOR_ATPASE_COMPLEX	15	0.613	1.452	0.056	0.078	1	4517	tags=53%, list=22%, signal=68%
NUCLEOTIDYLTRANSFERASE_ACTIVITY	45	0.612	1.829	0	0.001	0.126	4555	tags=58%, list=22%, signal=74%
RNA_HELICASE_ACTIVITY	22	0.612	1.583	0.017	0.025	0.996	3256	tags=41%, list=16%, signal=49%
GLUTATHIONE_TRANSFERASE_ACTIVITY	15	0.612	1.486	0.034	0.061	1	6062	tags=73%, list=29%, signal=104%
RNA_PROCESSING	161	0.611	2.133	0	0	0	4293	tags=55%, list=21%, signal=69%
CHROMOSOME	115	0.611	2.08	0	0	0	3730	tags=57%, list=18%, signal=70%
STRUCTURAL_CONSTITUENT_OF_RIBOSOME	75	0.61	1.967	0	0	0.004	7355	tags=79%, list=36%, signal=122%
TRANSLATION_REGULATOR_ACTIVITY	32	0.61	1.721	0.001	0.006	0.596	3339	tags=50%, list=16%, signal=60%
RNA_SPLICINGVIA_TRANSESTERIFICATION_REACTIONS	32	0.61	1.71	0.003	0.007	0.66	4084	tags=50%, list=20%, signal=62%
TRANSFERASE_ACTIVITY_TRANSFERRING_ALKYL_OR_ARYLOTHER_THAN_METHYLGROUPS	30	0.61	1.686	0.004	0.009	0.796	4384	tags=53%, list=21%, signal=68%
AEROBIC_RESPIRATION	15	0.609	1.48	0.058	0.064	1	5731	tags=73%, list=28%, signal=102%
CHROMOSOME_ORGANIZATION_AND_BIOGENESIS	115	0.608	2.07	0	0	0	4376	tags=52%, list=21%, signal=66%
NUCLEAR_CHROMOSOME_PART	32	0.608	1.728	0.001	0.006	0.563	5106	tags=63%, list=25%, signal=83%
CARBON_OXYGEN_LYASE_ACTIVITY	31	0.607	1.691	0	0.009	0.774	2389	tags=35%, list=12%, signal=40%
PROTEIN_DNA_COMPLEX_ASSEMBLY	37	0.604	1.737	0	0.005	0.506	5436	tags=62%, list=26%, signal=84%
PROTEIN_FOLDING	57	0.603	1.832	0	0.001	0.117	4856	tags=60%, list=24%, signal=78%
NUCLEASE_ACTIVITY	53	0.603	1.813	0	0.002	0.16	4102	tags=51%, list=20%, signal=63%
ORGANELLE_LOCALIZATION	24	0.603	1.601	0.007	0.022	0.987	2619	tags=46%, list=13%, signal=52%
DNA_PACKAGING	33	0.597	1.667	0.001	0.011	0.873	4716	tags=55%, list=23%, signal=71%
PORE_COMPLEX	34	0.595	1.682	0.004	0.009	0.809	5905	tags=76%, list=29%, signal=107%
LYASE_ACTIVITY	68	0.594	1.902	0	0	0.021	3678	tags=41%, list=18%, signal=50%
INTERPHASE	62	0.594	1.875	0	0.001	0.042	4018	tags=53%, list=19%, signal=66%
COFACTOR_BINDING	21	0.593	1.505	0.024	0.052	1	3110	tags=52%, list=15%, signal=62%
STEROID_BIOSYNTHETIC_PROCESS	23	0.592	1.548	0.021	0.037	1	2172	tags=30%, list=11%, signal=34%
DNA_POLYMERASE_ACTIVITY	18	0.592	1.458	0.039	0.074	1	3053	tags=50%, list=15%, signal=59%
DNA_REPAIR	120	0.591	2.018	0	0	0.001	3769	tags=48%, list=18%, signal=59%
AMINE_BIOSYNTHETIC_PROCESS	15	0.591	1.406	0.066	0.104	1	3003	tags=33%, list=15%, signal=39%
UNFOLDED_PROTEIN_BINDING	41	0.59	1.732	0	0.005	0.539	3961	tags=56%, list=19%, signal=69%
NUCLEAR_PORE	30	0.589	1.623	0.011	0.018	0.971	6310	tags=87%, list=31%, signal=125%
CENTROSOME	55	0.587	1.793	0	0.002	0.235	3065	tags=42%, list=15%, signal=49%
MICROTUBULE_ORGANIZING_CENTER	63	0.586	1.82	0	0.002	0.145	3065	tags=41%, list=15%, signal=48%
OXIDOREDUCTASE_ACTIVITY_GO_0016616	54	0.586	1.791	0.001	0.002	0.247	5076	tags=54%, list=25%, signal=71%
HYDRO_LYASE_ACTIVITY	27	0.586	1.589	0.007	0.025	0.993	2389	tags=33%, list=12%, signal=38%
NITROGEN_COMPOUND_CATABOLIC_PROCESS	27	0.586	1.601	0.011	0.022	0.987	5903	tags=59%, list=29%, signal=83%
TRANSCRIPTION_INITIATION	24	0.586	1.556	0.018	0.033	0.999	6571	tags=67%, list=32%, signal=98%
AROMATIC_COMPOUND_METABOLIC_PROCESS	26	0.585	1.595	0.011	0.024	0.99	3145	tags=42%, list=15%, signal=50%
OXIDOREDUCTASE_ACTIVITY_ACTING_ON_CH_OH_GROUP_OF_DONORS	60	0.584	1.819	0.001	0.002	0.149	5076	tags=52%, list=25%, signal=68%
REGULATION_OF_DNA_METABOLIC_PROCESS	42	0.584	1.689	0.001	0.009	0.784	2938	tags=40%, list=14%, signal=47%
ER_TO_GOLGI_VESICLE_MEDIATED_TRANSPORT	16	0.583	1.428	0.061	0.091	1	6237	tags=63%, list=30%, signal=90%
MRNA_METABOLIC_PROCESS	79	0.581	1.88	0	0.001	0.038	4084	tags=51%, list=20%, signal=63%
G1_S_TRANSITION_OF_MITOTIC_CELL_CYCLE	27	0.579	1.574	0.008	0.028	0.999	1508	tags=33%, list=7%, signal=36%
COENZYME_METABOLIC_PROCESS	35	0.578	1.657	0.008	0.012	0.897	5731	tags=63%, list=28%, signal=87%
AMINE_CATABOLIC_PROCESS	25	0.578	1.549	0.017	0.036	1	5903	tags=56%, list=29%, signal=78%
MITOCHONDRIAL_OUTER_MEMBRANE	17	0.577	1.426	0.061	0.092	1	2464	tags=53%, list=12%, signal=60%
MEMBRANE_ENCLOSED_LUMEN	410	0.576	2.116	0	0	0	4778	tags=56%, list=23%, signal=71%
ORGANELLE_LUMEN	410	0.576	2.107	0	0	0	4778	tags=56%, list=23%, signal=71%
ORGANELLE_ENVELOPE	162	0.576	2.017	0	0	0.001	5080	tags=62%, list=25%, signal=81%
ENVELOPE	162	0.576	2.011	0	0	0.001	5080	tags=62%, list=25%, signal=81%
NUCLEOBASENUCLEOSIDENUCLEOTIDE_KINASE_ACTIVITY	24	0.576	1.527	0.029	0.044	1	3301	tags=38%, list=16%, signal=45%
TRANSCRIPTION_FROM_RNA_POLYMERASE_III_PROMOTER	19	0.576	1.462	0.032	0.072	1	6472	tags=68%, list=31%, signal=100%
HELICASE_ACTIVITY	48	0.572	1.734	0	0.005	0.521	4323	tags=52%, list=21%, signal=66%
DNA_HELICASE_ACTIVITY	23	0.572	1.523	0.022	0.045	1	4119	tags=57%, list=20%, signal=71%
AMINO_ACID_CATABOLIC_PROCESS	23	0.571	1.52	0.021	0.046	1	5903	tags=52%, list=29%, signal=73%
DOUBLE_STRANDED_DNA_BINDING	31	0.57	1.577	0.015	0.027	0.998	5066	tags=55%, list=25%, signal=73%
GENERAL_RNA_POLYMERASE_II_TRANSCRIPTION_FACTOR_ACTIVITY	24	0.569	1.523	0.028	0.045	1	4665	tags=46%, list=23%, signal=59%
COFACTOR_BIOSYNTHETIC_PROCESS	21	0.567	1.47	0.048	0.068	1	5002	tags=62%, list=24%, signal=82%
NUCLEOTIDE_EXCISION_REPAIR	19	0.566	1.43	0.053	0.09	1	2286	tags=32%, list=11%, signal=35%
TRANSFERASE_ACTIVITY_TRANSFERRING_PENTOSYL_GROUPS	19	0.566	1.406	0.072	0.105	1	1572	tags=32%, list=8%, signal=34%
FATTY_ACID_OXIDATION	18	0.565	1.43	0.065	0.09	1	3649	tags=39%, list=18%, signal=47%
DNA_METABOLIC_PROCESS	244	0.563	1.998	0	0	0.002	4167	tags=50%, list=20%, signal=61%
NUCLEOBASENUCLEOSIDE_AND_NUCLEOTIDE_METABOLIC_PROCESS	49	0.562	1.696	0.009	0.008	0.744	3924	tags=51%, list=19%, signal=63%
NUCLEAR_MEMBRANE_PART	41	0.561	1.658	0.006	0.012	0.897	5905	tags=73%, list=29%, signal=102%
GLYCEROPHOSPHOLIPID_BIOSYNTHETIC_PROCESS	26	0.561	1.533	0.026	0.042	1	5744	tags=58%, list=28%, signal=80%
NUCLEAR_CHROMOSOME	51	0.56	1.701	0	0.008	0.718	3730	tags=51%, list=18%, signal=62%
ESTABLISHMENT_AND_OR_MAINTENANCE_OF_CHROMATIN_ARCHITECTURE	74	0.559	1.797	0	0.002	0.223	4360	tags=46%, list=21%, signal=58%
OUTER_MEMBRANE	24	0.559	1.487	0.03	0.061	1	2464	tags=46%, list=12%, signal=52%
SPLICEOSOME_ASSEMBLY	19	0.558	1.409	0.071	0.102	1	3872	tags=42%, list=19%, signal=52%
OXIDOREDUCTASE_ACTIVITY_ACTING_ON_NADH_OR_NADPH	25	0.554	1.488	0.026	0.061	1	4525	tags=52%, list=22%, signal=67%
MACROMOLECULAR_COMPLEX_DISASSEMBLY	15	0.553	1.321	0.134	0.179	1	3730	tags=53%, list=18%, signal=65%
MICROTUBULE	32	0.552	1.548	0.011	0.036	1	2782	tags=38%, list=14%, signal=43%
HYDROLASE_ACTIVITY_ACTING_ON_CARBON_NITROGEN_NOT_PEPTIDEBONDSIN_CYCLIC_AMIDINES	16	0.552	1.342	0.119	0.158	1	2329	tags=31%, list=11%, signal=35%
LIGASE_ACTIVITY	89	0.551	1.831	0	0.001	0.121	4442	tags=46%, list=22%, signal=58%
TRANSCRIPTION_INITIATION_FROM_RNA_POLYMERASE_II_PROMOTER	18	0.551	1.386	0.084	0.121	1	6571	tags=67%, list=32%, signal=98%
AMINO_ACID_METABOLIC_PROCESS	76	0.548	1.773	0	0.003	0.304	5023	tags=46%, list=24%, signal=61%
CELL_CYCLE_GO_0007049	297	0.547	1.985	0	0	0.002	3766	tags=45%, list=18%, signal=55%
DNA_CATABOLIC_PROCESS	22	0.547	1.439	0.048	0.084	1	5730	tags=59%, list=28%, signal=82%
NUCLEAR_LUMEN	342	0.546	1.985	0	0	0.002	4778	tags=52%, list=23%, signal=66%
NUCLEAR_MEMBRANE	49	0.546	1.629	0.003	0.017	0.961	5701	tags=65%, list=28%, signal=90%
PHOSPHOLIPID_BIOSYNTHETIC_PROCESS	32	0.545	1.543	0.011	0.038	1	5744	tags=56%, list=28%, signal=78%
PROTEIN_AMINO_ACID_O_LINKED_GLYCOSYLATION	18	0.545	1.365	0.1	0.138	1	6325	tags=72%, list=31%, signal=104%
EMBRYONIC_MORPHOGENESIS	17	0.545	1.374	0.108	0.129	1	2253	tags=24%, list=11%, signal=26%
NUCLEAR_ENVELOPE	70	0.543	1.74	0	0.005	0.486	5701	tags=63%, list=28%, signal=87%
APOPTOTIC_NUCLEAR_CHANGES	18	0.543	1.365	0.093	0.137	1	4464	tags=56%, list=22%, signal=71%
HETEROCYCLE_METABOLIC_PROCESS	26	0.542	1.471	0.038	0.068	1	3885	tags=50%, list=19%, signal=62%
ER_GOLGI_INTERMEDIATE_COMPARTMENT	24	0.542	1.442	0.054	0.083	1	5036	tags=54%, list=24%, signal=72%
CARBOXYLIC_ACID_METABOLIC_PROCESS	173	0.54	1.891	0	0	0.03	5023	tags=47%, list=24%, signal=61%
CELLULAR_RESPONSE_TO_STIMULUS	17	0.539	1.333	0.117	0.167	1	4020	tags=47%, list=20%, signal=58%
ORGANIC_ACID_METABOLIC_PROCESS	175	0.538	1.88	0	0.001	0.037	5023	tags=47%, list=24%, signal=61%
MICROTUBULE_CYTOSKELETON	143	0.537	1.851	0	0.001	0.078	3065	tags=33%, list=15%, signal=38%
PROTEIN_AMINO_ACID_LIPIDATION	23	0.537	1.43	0.042	0.091	1	5744	tags=57%, list=28%, signal=78%
ORGANELLE_OUTER_MEMBRANE	23	0.536	1.384	0.085	0.122	1	2464	tags=43%, list=12%, signal=49%
THIOLESTER_HYDROLASE_ACTIVITY	16	0.536	1.29	0.146	0.214	1	5311	tags=50%, list=26%, signal=67%
AMINO_ACID_TRANSMEMBRANE_TRANSPORTER_ACTIVITY	29	0.535	1.474	0.033	0.067	1	2551	tags=24%, list=12%, signal=28%
NUCLEOTIDE_BIOSYNTHETIC_PROCESS	19	0.535	1.347	0.099	0.153	1	2374	tags=37%, list=12%, signal=42%
AMINO_ACID_AND_DERIVATIVE_METABOLIC_PROCESS	99	0.532	1.749	0	0.004	0.436	5023	tags=45%, list=24%, signal=60%
ATP_DEPENDENT_RNA_HELICASE_ACTIVITY	15	0.531	1.288	0.138	0.216	1	4323	tags=40%, list=21%, signal=51%
FATTY_ACID_METABOLIC_PROCESS	61	0.529	1.658	0.002	0.012	0.897	1417	tags=30%, list=7%, signal=32%
RESPONSE_TO_DNA_DAMAGE_STIMULUS	151	0.528	1.832	0	0.001	0.119	4102	tags=46%, list=20%, signal=57%
PROTEIN_RNA_COMPLEX_ASSEMBLY	52	0.525	1.584	0.004	0.025	0.996	4020	tags=40%, list=20%, signal=50%
NITROGEN_COMPOUND_BIOSYNTHETIC_PROCESS	25	0.525	1.418	0.045	0.097	1	3003	tags=32%, list=15%, signal=37%
RNA_EXPORT_FROM_NUCLEUS	21	0.525	1.356	0.106	0.144	1	3670	tags=38%, list=18%, signal=46%
CELLULAR_COMPONENT_DISASSEMBLY	32	0.524	1.463	0.031	0.071	1	3949	tags=47%, list=19%, signal=58%
TRANSLATIONAL_INITIATION	26	0.524	1.411	0.055	0.101	1	5753	tags=54%, list=28%, signal=75%
ATPASE_ACTIVITY_COUPLED_TO_TRANSMEMBRANE_MOVEMENT_OF_IONS_PHOSPHORYLATIVE_MECHANISM	19	0.524	1.318	0.12	0.181	1	4316	tags=37%, list=21%, signal=47%
CELL_STRUCTURE_DISASSEMBLY_DURING_APOPTOSIS	17	0.524	1.308	0.135	0.191	1	4464	tags=47%, list=22%, signal=60%
PHOSPHOTRANSFERASE_ACTIVITY_PHOSPHATE_GROUP_AS_ACCEPTOR	17	0.522	1.273	0.155	0.234	1	5653	tags=41%, list=27%, signal=57%
NUCLEAR_BODY	31	0.52	1.444	0.034	0.082	1	4083	tags=45%, list=20%, signal=56%
SECRETORY_GRANULE	18	0.52	1.311	0.13	0.188	1	4911	tags=44%, list=24%, signal=58%
DNA_DIRECTED_RNA_POLYMERASEII_HOLOENZYME	55	0.518	1.59	0.005	0.025	0.993	4760	tags=45%, list=23%, signal=59%
HYDROGEN_ION_TRANSMEMBRANE_TRANSPORTER_ACTIVITY	26	0.518	1.414	0.057	0.1	1	5021	tags=50%, list=24%, signal=66%
COFACTOR_METABOLIC_PROCESS	49	0.517	1.579	0.009	0.026	0.998	5731	tags=59%, list=28%, signal=82%
AMINO_ACID_TRANSPORT	26	0.517	1.413	0.052	0.1	1	2551	tags=27%, list=12%, signal=31%
NUCLEOBASENUCLEOSIDENUCLEOTIDE_AND_NUCLEIC_ACID_TRANSPORT	31	0.516	1.441	0.054	0.083	1	3670	tags=39%, list=18%, signal=47%
MICROTUBULE_BASED_MOVEMENT	16	0.516	1.232	0.21	0.285	1	1068	tags=19%, list=5%, signal=20%
ATP_DEPENDENT_HELICASE_ACTIVITY	24	0.514	1.382	0.079	0.124	1	4323	tags=50%, list=21%, signal=63%
RNA_BINDING	236	0.512	1.831	0	0.001	0.124	5472	tags=49%, list=27%, signal=66%
OXIDOREDUCTASE_ACTIVITY_GO_0016705	37	0.512	1.474	0.025	0.067	1	3592	tags=30%, list=17%, signal=36%
DNA_DIRECTED_RNA_POLYMERASE_COMPLEX	16	0.512	1.261	0.168	0.248	1	4555	tags=50%, list=22%, signal=64%
RNA_POLYMERASE_COMPLEX	16	0.512	1.235	0.178	0.284	1	4555	tags=50%, list=22%, signal=64%
NUCLEAR_DNA_DIRECTED_RNA_POLYMERASE_COMPLEX	16	0.512	1.23	0.183	0.287	1	4555	tags=50%, list=22%, signal=64%
DNA_DAMAGE_RESPONSESIGNAL_TRANSDUCTION	30	0.511	1.427	0.051	0.092	1	2529	tags=37%, list=12%, signal=42%
CYTOSKELETON_DEPENDENT_INTRACELLULAR_TRANSPORT	26	0.511	1.378	0.075	0.127	1	1068	tags=19%, list=5%, signal=20%
PHOSPHOINOSITIDE_METABOLIC_PROCESS	27	0.51	1.405	0.061	0.105	1	5744	tags=56%, list=28%, signal=77%
LIPOPROTEIN_BIOSYNTHETIC_PROCESS	25	0.51	1.375	0.072	0.13	1	5744	tags=52%, list=28%, signal=72%
UBIQUITIN_LIGASE_COMPLEX	24	0.509	1.335	0.099	0.166	1	3677	tags=38%, list=18%, signal=46%
DEOXYRIBONUCLEASE_ACTIVITY	22	0.508	1.31	0.118	0.188	1	1960	tags=27%, list=10%, signal=30%
REGULATION_OF_CYCLIN_DEPENDENT_PROTEIN_KINASE_ACTIVITY	42	0.506	1.502	0.023	0.053	1	2635	tags=38%, list=13%, signal=44%
MONOCARBOXYLIC_ACID_METABOLIC_PROCESS	85	0.504	1.66	0	0.012	0.897	4946	tags=45%, list=24%, signal=59%
LIGASE_ACTIVITY_FORMING_CARBON_NITROGEN_BONDS	62	0.501	1.574	0.004	0.027	0.999	3924	tags=37%, list=19%, signal=46%
NUCLEOPLASM	248	0.5	1.795	0	0.002	0.233	4778	tags=46%, list=23%, signal=59%
RNA_DEPENDENT_ATPASE_ACTIVITY	16	0.5	1.223	0.219	0.3	1	4323	tags=38%, list=21%, signal=47%
STRUCTURE_SPECIFIC_DNA_BINDING	53	0.496	1.512	0.007	0.049	1	5105	tags=47%, list=25%, signal=63%
AMINO_SUGAR_METABOLIC_PROCESS	18	0.495	1.232	0.189	0.285	1	1000	tags=22%, list=5%, signal=23%
NUCLEOTIDE_METABOLIC_PROCESS	39	0.494	1.461	0.027	0.073	1	2374	tags=36%, list=12%, signal=40%
MICROTUBULE_BASED_PROCESS	78	0.493	1.582	0.004	0.026	0.997	2905	tags=32%, list=14%, signal=37%
MEMBRANE_LIPID_BIOSYNTHETIC_PROCESS	42	0.492	1.453	0.032	0.077	1	5964	tags=52%, list=29%, signal=74%
REGULATION_OF_TRANSLATIONAL_INITIATION	19	0.491	1.256	0.154	0.255	1	5753	tags=53%, list=28%, signal=73%
CHROMATIN_MODIFICATION	53	0.49	1.494	0.016	0.057	1	4360	tags=38%, list=21%, signal=48%
ATPASE_ACTIVITY	105	0.484	1.61	0	0.021	0.984	4323	tags=42%, list=21%, signal=53%
LIPID_BIOSYNTHETIC_PROCESS	89	0.484	1.593	0.001	0.024	0.992	5457	tags=47%, list=26%, signal=64%
ORGANELLE_MEMBRANE	280	0.482	1.756	0	0.004	0.397	5752	tags=55%, list=28%, signal=75%
RESPONSE_TO_ENDOGENOUS_STIMULUS	187	0.482	1.693	0	0.008	0.766	3769	tags=40%, list=18%, signal=48%
ONE_CARBON_COMPOUND_METABOLIC_PROCESS	26	0.481	1.315	0.102	0.185	1	5246	tags=50%, list=25%, signal=67%
PIGMENT_BIOSYNTHETIC_PROCESS	17	0.479	1.183	0.264	0.374	1	4712	tags=41%, list=23%, signal=53%
OXYGEN_AND_REACTIVE_OXYGEN_SPECIES_METABOLIC_PROCESS	20	0.477	1.234	0.202	0.285	1	3472	tags=35%, list=17%, signal=42%
AMINO_ACID_DERIVATIVE_METABOLIC_PROCESS	24	0.476	1.267	0.151	0.241	1	3242	tags=33%, list=16%, signal=40%
NUCLEOPLASM_PART	189	0.475	1.664	0	0.012	0.883	4760	tags=43%, list=23%, signal=56%
PROTEIN_C_TERMINUS_BINDING	72	0.473	1.509	0.012	0.05	1	4688	tags=39%, list=23%, signal=50%
CYTOSKELETAL_PART	222	0.47	1.672	0	0.011	0.856	2924	tags=25%, list=14%, signal=29%
ENDOPLASMIC_RETICULUM_PART	88	0.47	1.53	0.008	0.042	1	5457	tags=52%, list=26%, signal=71%
SINGLE_STRANDED_DNA_BINDING	32	0.47	1.311	0.115	0.189	1	5105	tags=50%, list=25%, signal=66%
AMINE_METABOLIC_PROCESS	138	0.465	1.586	0.001	0.025	0.994	4042	tags=34%, list=20%, signal=42%
NUCLEAR_ORGANIZATION_AND_BIOGENESIS	28	0.465	1.279	0.152	0.228	1	4464	tags=39%, list=22%, signal=50%
TUBE_MORPHOGENESIS	15	0.463	1.111	0.344	0.494	1	5002	tags=33%, list=24%, signal=44%
L_AMINO_ACID_TRANSMEMBRANE_TRANSPORTER_ACTIVITY	17	0.461	1.146	0.293	0.436	1	1897	tags=18%, list=9%, signal=19%
ORGANELLE_ORGANIZATION_AND_BIOGENESIS	445	0.46	1.675	0	0.01	0.84	4001	tags=36%, list=19%, signal=44%
OXIDOREDUCTASE_ACTIVITY	277	0.46	1.656	0	0.012	0.899	5076	tags=43%, list=25%, signal=56%
ELECTRON_CARRIER_ACTIVITY	76	0.46	1.471	0.012	0.068	1	5076	tags=46%, list=25%, signal=61%
CELLULAR_LIPID_CATABOLIC_PROCESS	32	0.46	1.275	0.153	0.233	1	4937	tags=41%, list=24%, signal=53%
HYDROLASE_ACTIVITY_ACTING_ON_CARBON_NITROGEN_NOT_PEPTIDEBONDSIN_LINEAR_AMIDES	20	0.46	1.18	0.252	0.378	1	3331	tags=30%, list=16%, signal=36%
REGULATION_OF_CELL_CYCLE	171	0.459	1.601	0	0.023	0.987	4151	tags=42%, list=20%, signal=52%
ATPASE_ACTIVITY_COUPLED	87	0.458	1.484	0.012	0.062	1	4323	tags=39%, list=21%, signal=49%
NITROGEN_COMPOUND_METABOLIC_PROCESS	150	0.455	1.588	0.001	0.025	0.993	5023	tags=40%, list=24%, signal=53%
PIGMENT_METABOLIC_PROCESS	18	0.455	1.141	0.301	0.445	1	4712	tags=39%, list=23%, signal=50%
CARBOHYDRATE_TRANSPORT	19	0.454	1.162	0.287	0.406	1	1964	tags=16%, list=10%, signal=17%
NEGATIVE_REGULATION_OF_TRANSPORT	19	0.452	1.12	0.327	0.478	1	3991	tags=32%, list=19%, signal=39%
PROTEIN_UBIQUITINATION	38	0.449	1.291	0.119	0.214	1	2286	tags=26%, list=11%, signal=30%
LIPID_CATABOLIC_PROCESS	35	0.449	1.279	0.136	0.229	1	4937	tags=37%, list=24%, signal=49%
GOLGI_VESICLE_TRANSPORT	46	0.448	1.357	0.053	0.144	1	5045	tags=41%, list=24%, signal=55%
MICROTUBULE_ASSOCIATED_COMPLEX	44	0.448	1.334	0.067	0.166	1	3764	tags=23%, list=18%, signal=28%
DENDRITE	16	0.446	1.063	0.402	0.591	1	1790	tags=25%, list=9%, signal=27%
ENDOMEMBRANE_SYSTEM	202	0.444	1.58	0	0.026	0.998	5744	tags=50%, list=28%, signal=68%
ELECTRON_TRANSPORT_GO_0006118	50	0.444	1.346	0.074	0.154	1	4981	tags=40%, list=24%, signal=53%
ENDOPLASMIC_RETICULUM_MEMBRANE	78	0.442	1.443	0.019	0.083	1	5744	tags=54%, list=28%, signal=74%
EXOPEPTIDASE_ACTIVITY	29	0.44	1.245	0.177	0.269	1	3046	tags=28%, list=15%, signal=32%
SEQUENCE_SPECIFIC_DNA_BINDING	53	0.439	1.352	0.065	0.149	1	5506	tags=38%, list=27%, signal=51%
HISTONE_ACETYLTRANSFERASE_ACTIVITY	16	0.439	1.076	0.38	0.565	1	2497	tags=31%, list=12%, signal=36%
NUCLEAR_ENVELOPE_ENDOPLASMIC_RETICULUM_NETWORK	87	0.436	1.425	0.025	0.092	1	5744	tags=53%, list=28%, signal=73%
PROTEIN_IMPORT	58	0.434	1.36	0.055	0.142	1	4211	tags=41%, list=20%, signal=52%
PERINUCLEAR_REGION_OF_CYTOPLASM	50	0.434	1.326	0.068	0.175	1	2887	tags=24%, list=14%, signal=28%
CARBOHYDRATE_TRANSMEMBRANE_TRANSPORTER_ACTIVITY	16	0.434	1.06	0.408	0.597	1	4815	tags=31%, list=23%, signal=41%
UBIQUITIN_CYCLE	46	0.433	1.295	0.101	0.209	1	2286	tags=24%, list=11%, signal=27%
CARBOXYLIC_ACID_TRANSMEMBRANE_TRANSPORTER_ACTIVITY	44	0.432	1.275	0.128	0.233	1	3021	tags=23%, list=15%, signal=27%
ENDOPLASMIC_RETICULUM	271	0.431	1.543	0	0.038	1	5355	tags=41%, list=26%, signal=55%
PROTEIN_MODIFICATION_BY_SMALL_PROTEIN_CONJUGATION	40	0.43	1.255	0.147	0.255	1	2286	tags=25%, list=11%, signal=28%
HYDROLASE_ACTIVITY_ACTING_ON_CARBON_NITROGEN_NOT_PEPTIDEBONDS	45	0.429	1.252	0.126	0.259	1	3331	tags=27%, list=16%, signal=32%
ENERGY_DERIVATION_BY_OXIDATION_OF_ORGANIC_COMPOUNDS	37	0.429	1.24	0.156	0.276	1	5731	tags=49%, list=28%, signal=67%
RAS_GTPASE_BINDING	24	0.429	1.14	0.286	0.443	1	5225	tags=42%, list=25%, signal=56%
ORGANIC_ACID_TRANSMEMBRANE_TRANSPORTER_ACTIVITY	45	0.428	1.282	0.13	0.224	1	3021	tags=22%, list=15%, signal=26%
TUBE_DEVELOPMENT	17	0.427	1.037	0.41	0.635	1	5002	tags=29%, list=24%, signal=39%
CELLULAR_BIOSYNTHETIC_PROCESS	295	0.424	1.533	0	0.042	1	5143	tags=40%, list=25%, signal=52%
REGULATION_OF_PROTEIN_STABILITY	16	0.423	1.042	0.422	0.631	1	2809	tags=31%, list=14%, signal=36%
PROTEIN_AMINO_ACID_N_LINKED_GLYCOSYLATION	29	0.422	1.173	0.235	0.391	1	4110	tags=34%, list=20%, signal=43%
NEURON_APOPTOSIS	16	0.42	1.033	0.413	0.646	1	1125	tags=19%, list=5%, signal=20%
CELLULAR_PROTEIN_COMPLEX_ASSEMBLY	31	0.419	1.166	0.245	0.401	1	4250	tags=42%, list=21%, signal=53%
GAMETE_GENERATION	101	0.418	1.392	0.025	0.116	1	4472	tags=27%, list=22%, signal=34%
DEVELOPMENT_OF_PRIMARY_SEXUAL_CHARACTERISTICS	26	0.418	1.131	0.282	0.457	1	5834	tags=31%, list=28%, signal=43%
ACTIN_FILAMENT_BINDING	23	0.418	1.093	0.332	0.529	1	1698	tags=22%, list=8%, signal=24%
ANTIOXIDANT_ACTIVITY	18	0.418	1.04	0.392	0.632	1	5495	tags=44%, list=27%, signal=61%
PROTEIN_HETERODIMERIZATION_ACTIVITY	74	0.416	1.318	0.064	0.182	1	3624	tags=30%, list=18%, signal=36%
BONE_REMODELING	28	0.416	1.14	0.289	0.442	1	864	tags=11%, list=4%, signal=11%
HYDROLASE_ACTIVITY_ACTING_ON_ACID_ANHYDRIDES	211	0.415	1.464	0.002	0.071	1	4417	tags=36%, list=21%, signal=45%
BIOSYNTHETIC_PROCESS	433	0.414	1.509	0	0.05	1	5491	tags=40%, list=27%, signal=54%
PYROPHOSPHATASE_ACTIVITY	209	0.412	1.465	0.002	0.071	1	4417	tags=35%, list=21%, signal=45%
ACID_AMINO_ACID_LIGASE_ACTIVITY	51	0.411	1.233	0.16	0.285	1	3924	tags=31%, list=19%, signal=39%
PROTEIN_HOMOOLIGOMERIZATION	20	0.408	1.046	0.411	0.623	1	4946	tags=45%, list=24%, signal=59%
METALLOENDOPEPTIDASE_ACTIVITY	26	0.407	1.093	0.337	0.53	1	4297	tags=23%, list=21%, signal=29%
VIRAL_GENOME_REPLICATION	20	0.407	1.038	0.435	0.636	1	5658	tags=50%, list=27%, signal=69%
RESPONSE_TO_OXIDATIVE_STRESS	44	0.406	1.216	0.179	0.311	1	5466	tags=50%, list=27%, signal=68%
MONOVALENT_INORGANIC_CATION_TRANSMEMBRANE_TRANSPORTER_ACTIVITY	33	0.406	1.167	0.239	0.399	1	5021	tags=39%, list=24%, signal=52%
ICOSANOID_METABOLIC_PROCESS	17	0.405	1.012	0.444	0.685	1	1417	tags=24%, list=7%, signal=25%
CARBOXYLIC_ACID_TRANSPORT	41	0.402	1.185	0.227	0.373	1	3021	tags=24%, list=15%, signal=29%
LIPOPROTEIN_METABOLIC_PROCESS	32	0.402	1.138	0.291	0.446	1	5744	tags=44%, list=28%, signal=61%
REGULATION_OF_GENE_EXPRESSION_EPIGENETIC	29	0.401	1.102	0.312	0.514	1	3671	tags=31%, list=18%, signal=38%
EARLY_ENDOSOME	17	0.401	1.004	0.472	0.698	1	4294	tags=35%, list=21%, signal=45%
ORGANIC_ACID_TRANSPORT	42	0.399	1.174	0.237	0.39	1	3021	tags=24%, list=15%, signal=28%
CELLULAR_CATABOLIC_PROCESS	198	0.398	1.399	0.004	0.11	1	5903	tags=45%, list=29%, signal=62%
TISSUE_REMODELING	29	0.398	1.084	0.343	0.547	1	864	tags=10%, list=4%, signal=11%
CYTOSKELETON	345	0.397	1.449	0	0.079	1	2415	tags=19%, list=12%, signal=22%
NUCLEAR_EXPORT	34	0.397	1.123	0.284	0.471	1	3670	tags=35%, list=18%, signal=43%
ATPASE_ACTIVITY_COUPLED_TO_TRANSMEMBRANE_MOVEMENT_OF_IONS	22	0.397	1.042	0.404	0.631	1	4316	tags=32%, list=21%, signal=40%
TRANSLATION	158	0.395	1.365	0.014	0.138	1	6283	tags=47%, list=30%, signal=68%
MORPHOGENESIS_OF_AN_EPITHELIUM	15	0.395	0.956	0.527	0.773	1	1043	tags=13%, list=5%, signal=14%
MACROMOLECULAR_COMPLEX_ASSEMBLY	244	0.394	1.411	0.001	0.101	1	5270	tags=41%, list=26%, signal=54%
TRANSFERASE_ACTIVITY_TRANSFERRING_GLYCOSYL_GROUPS	107	0.393	1.319	0.051	0.181	1	4948	tags=36%, list=24%, signal=46%
TRANSFERASE_ACTIVITY_TRANSFERRING_HEXOSYL_GROUPS	78	0.393	1.257	0.117	0.253	1	4948	tags=36%, list=24%, signal=47%
AMINE_TRANSPORT	38	0.392	1.132	0.272	0.455	1	2551	tags=21%, list=12%, signal=24%
SEXUAL_REPRODUCTION	123	0.391	1.326	0.038	0.175	1	4472	tags=24%, list=22%, signal=30%
CELL_CORTEX_PART	23	0.391	1.027	0.435	0.66	1	2527	tags=22%, list=12%, signal=25%
NUCLEOSIDE_TRIPHOSPHATASE_ACTIVITY	195	0.39	1.367	0.013	0.137	1	4417	tags=33%, list=21%, signal=42%
RESPONSE_TO_NUTRIENT_LEVELS	27	0.389	1.057	0.395	0.599	1	3535	tags=22%, list=17%, signal=27%
CORTICAL_CYTOSKELETON	19	0.388	0.992	0.472	0.721	1	1698	tags=16%, list=8%, signal=17%
INORGANIC_CATION_TRANSMEMBRANE_TRANSPORTER_ACTIVITY	57	0.387	1.201	0.185	0.339	1	5021	tags=39%, list=24%, signal=51%
REGULATION_OF_ACTION_POTENTIAL	17	0.387	0.961	0.529	0.764	1	5046	tags=29%, list=24%, signal=39%
CELL_CORTEX	38	0.386	1.118	0.293	0.481	1	2572	tags=24%, list=12%, signal=27%
CELLULAR_COMPONENT_ASSEMBLY	262	0.385	1.376	0.002	0.129	1	5270	tags=39%, list=26%, signal=52%
CATABOLIC_PROCESS	210	0.385	1.356	0.005	0.145	1	5903	tags=43%, list=29%, signal=60%
CELLULAR_PROTEIN_CATABOLIC_PROCESS	53	0.385	1.168	0.224	0.399	1	6635	tags=53%, list=32%, signal=78%
PROTEIN_N_TERMINUS_BINDING	38	0.385	1.119	0.29	0.48	1	5466	tags=50%, list=27%, signal=68%
RESPONSE_TO_HORMONE_STIMULUS	32	0.385	1.084	0.336	0.548	1	3130	tags=28%, list=15%, signal=33%
ACETYLTRANSFERASE_ACTIVITY	25	0.385	1.057	0.386	0.598	1	2497	tags=28%, list=12%, signal=32%
ACTIVATION_OF_NF_KAPPAB_TRANSCRIPTION_FACTOR	16	0.385	0.923	0.563	0.82	1	2073	tags=25%, list=10%, signal=28%
TRANSCRIPTION_FACTOR_COMPLEX	81	0.383	1.264	0.102	0.245	1	5287	tags=40%, list=26%, signal=53%
PROTEIN_TARGETING	104	0.382	1.268	0.095	0.239	1	4211	tags=38%, list=20%, signal=47%
VESICULAR_FRACTION	44	0.382	1.14	0.253	0.444	1	4867	tags=36%, list=24%, signal=48%
SECONDARY_METABOLIC_PROCESS	26	0.382	1.039	0.408	0.635	1	4981	tags=35%, list=24%, signal=46%
AMINE_TRANSMEMBRANE_TRANSPORTER_ACTIVITY	41	0.381	1.128	0.27	0.461	1	2551	tags=20%, list=12%, signal=22%
TRANS_GOLGI_NETWORK	18	0.379	0.962	0.522	0.765	1	6180	tags=44%, list=30%, signal=63%
TRANSFERASE_ACTIVITY_TRANSFERRING_ACYL_GROUPS	57	0.376	1.154	0.235	0.422	1	5024	tags=37%, list=24%, signal=49%
UBIQUITIN_PROTEIN_LIGASE_ACTIVITY	43	0.375	1.114	0.313	0.489	1	3677	tags=28%, list=18%, signal=34%
TUBULIN_BINDING	43	0.374	1.1	0.319	0.515	1	2682	tags=21%, list=13%, signal=24%
VESICLE_MEMBRANE	28	0.373	1.019	0.44	0.674	1	6329	tags=43%, list=31%, signal=62%
MICROTUBULE_BINDING	29	0.372	1.024	0.428	0.665	1	2682	tags=17%, list=13%, signal=20%
GALACTOSYLTRANSFERASE_ACTIVITY	16	0.371	0.894	0.632	0.87	1	2714	tags=19%, list=13%, signal=22%
EMBRYONIC_DEVELOPMENT	52	0.37	1.126	0.275	0.465	1	5181	tags=29%, list=25%, signal=38%
RESPONSE_TO_UV	25	0.368	0.99	0.496	0.722	1	5466	tags=40%, list=27%, signal=54%
RNA_CATABOLIC_PROCESS	23	0.368	0.973	0.516	0.753	1	4133	tags=39%, list=20%, signal=49%
MACROMOLECULE_BIOSYNTHETIC_PROCESS	294	0.367	1.324	0.007	0.176	1	6325	tags=46%, list=31%, signal=65%
PATTERN_SPECIFICATION_PROCESS	28	0.367	0.999	0.469	0.708	1	4352	tags=21%, list=21%, signal=27%
GENERATION_OF_PRECURSOR_METABOLITES_AND_ENERGY	119	0.366	1.24	0.11	0.277	1	5040	tags=34%, list=24%, signal=45%
CYTOPLASMIC_VESICLE_PART	26	0.365	0.99	0.482	0.722	1	6329	tags=42%, list=31%, signal=61%
CYTOPLASMIC_VESICLE_MEMBRANE	26	0.365	0.979	0.484	0.745	1	6329	tags=42%, list=31%, signal=61%
MICROSOME	42	0.364	1.07	0.374	0.575	1	4867	tags=36%, list=24%, signal=47%
COVALENT_CHROMATIN_MODIFICATION	25	0.363	0.972	0.516	0.755	1	4360	tags=28%, list=21%, signal=35%
GLYCOPROTEIN_BIOSYNTHETIC_PROCESS	72	0.362	1.152	0.231	0.424	1	4382	tags=31%, list=21%, signal=39%
BIOPOLYMER_CATABOLIC_PROCESS	109	0.361	1.22	0.122	0.304	1	5850	tags=44%, list=28%, signal=61%
SMALL_CONJUGATING_PROTEIN_LIGASE_ACTIVITY	45	0.36	1.076	0.362	0.564	1	3677	tags=27%, list=18%, signal=32%
INTRACELLULAR_PROTEIN_TRANSPORT	136	0.359	1.23	0.099	0.288	1	4211	tags=34%, list=20%, signal=42%
CARBOHYDRATE_BIOSYNTHETIC_PROCESS	47	0.359	1.073	0.36	0.568	1	4992	tags=38%, list=24%, signal=50%
NUCLEOCYTOPLASMIC_TRANSPORT	84	0.358	1.157	0.227	0.417	1	4211	tags=36%, list=20%, signal=45%
STRUCTURAL_CONSTITUENT_OF_CYTOSKELETON	54	0.354	1.093	0.303	0.53	1	3516	tags=17%, list=17%, signal=20%
REGULATION_OF_T_CELL_ACTIVATION	28	0.353	0.949	0.564	0.78	1	3966	tags=25%, list=19%, signal=31%
PROTEIN_IMPORT_INTO_NUCLEUS	45	0.352	1.059	0.352	0.597	1	4211	tags=36%, list=20%, signal=45%
RESPONSE_TO_ORGANIC_SUBSTANCE	28	0.351	0.966	0.534	0.758	1	3130	tags=29%, list=15%, signal=34%
MACROMOLECULE_LOCALIZATION	218	0.35	1.241	0.048	0.275	1	4303	tags=31%, list=21%, signal=38%
BASOLATERAL_PLASMA_MEMBRANE	31	0.35	0.972	0.502	0.753	1	319	tags=10%, list=2%, signal=10%
CELLULAR_LOCALIZATION	348	0.349	1.271	0.017	0.237	1	4211	tags=30%, list=20%, signal=37%
INTRACELLULAR_TRANSPORT	266	0.349	1.26	0.033	0.249	1	4211	tags=32%, list=20%, signal=40%
SMALL_PROTEIN_CONJUGATING_ENZYME_ACTIVITY	46	0.349	1.048	0.39	0.619	1	3677	tags=26%, list=18%, signal=32%
VESICLE_COAT	15	0.349	0.833	0.716	0.934	1	7073	tags=53%, list=34%, signal=81%
ESTABLISHMENT_OF_CELLULAR_LOCALIZATION	331	0.348	1.269	0.03	0.239	1	4211	tags=30%, list=20%, signal=37%
RESPONSE_TO_ABIOTIC_STIMULUS	88	0.346	1.155	0.199	0.421	1	5825	tags=40%, list=28%, signal=55%
NUCLEAR_TRANSPORT	85	0.345	1.14	0.242	0.443	1	4211	tags=35%, list=20%, signal=44%
STEROID_METABOLIC_PROCESS	67	0.345	1.09	0.319	0.535	1	2869	tags=16%, list=14%, signal=19%
DI___TRI_VALENT_INORGANIC_CATION_TRANSMEMBRANE_TRANSPORTER_ACTIVITY	22	0.345	0.896	0.617	0.87	1	4568	tags=36%, list=22%, signal=47%
PROTEIN_CATABOLIC_PROCESS	63	0.343	1.076	0.338	0.564	1	6635	tags=49%, list=32%, signal=72%
INTRINSIC_TO_ORGANELLE_MEMBRANE	45	0.342	1.024	0.447	0.664	1	5660	tags=47%, list=27%, signal=64%
PROTEIN_TRANSPORT	148	0.341	1.175	0.154	0.388	1	4211	tags=32%, list=20%, signal=40%
INTEGRAL_TO_ORGANELLE_MEMBRANE	43	0.341	1.014	0.441	0.683	1	5660	tags=47%, list=27%, signal=64%
OXIDOREDUCTASE_ACTIVITY_ACTING_ON_THE_ALDEHYDE_OR_OXO_GROUP_OF_DONORSNAD_OR_NADP_AS_ACCEPTOR	16	0.341	0.817	0.718	0.949	1	4601	tags=38%, list=22%, signal=48%
ZINC_ION_BINDING	87	0.34	1.108	0.287	0.501	1	4127	tags=28%, list=20%, signal=34%
ACTIN_POLYMERIZATION_AND_OR_DEPOLYMERIZATION	21	0.34	0.882	0.641	0.88	1	1883	tags=14%, list=9%, signal=16%
ACETYLCHOLINE_BINDING	16	0.339	0.825	0.726	0.94	1	825	tags=6%, list=4%, signal=7%
GTP_BINDING	44	0.338	1.013	0.452	0.683	1	1997	tags=20%, list=10%, signal=23%
GUANYL_NUCLEOTIDE_BINDING	45	0.337	1.013	0.455	0.684	1	1997	tags=20%, list=10%, signal=22%
OXIDOREDUCTASE_ACTIVITY_ACTING_ON_THE_ALDEHYDE_OR_OXO_GROUP_OF_DONORS	22	0.337	0.882	0.643	0.882	1	4601	tags=36%, list=22%, signal=47%
ESTABLISHMENT_AND_OR_MAINTENANCE_OF_CELL_POLARITY	19	0.337	0.859	0.679	0.907	1	4151	tags=32%, list=20%, signal=40%
NEGATIVE_REGULATION_OF_MAP_KINASE_ACTIVITY	17	0.337	0.823	0.717	0.94	1	2847	tags=24%, list=14%, signal=27%
MACROMOLECULE_CATABOLIC_PROCESS	129	0.336	1.15	0.195	0.428	1	5850	tags=40%, list=28%, signal=55%
TRANSFERASE_ACTIVITY_TRANSFERRING_GROUPS_OTHER_THAN_AMINO_ACYL_GROUPS	47	0.336	1.006	0.47	0.697	1	2497	tags=21%, list=12%, signal=24%
NUCLEAR_IMPORT	46	0.336	1.004	0.471	0.699	1	4211	tags=35%, list=20%, signal=44%
HORMONE_RECEPTOR_BINDING	21	0.336	0.883	0.63	0.882	1	3210	tags=29%, list=16%, signal=34%
INORGANIC_ANION_TRANSMEMBRANE_TRANSPORTER_ACTIVITY	18	0.336	0.843	0.711	0.921	1	4703	tags=22%, list=23%, signal=29%
CYTOSKELETON_ORGANIZATION_AND_BIOGENESIS	200	0.335	1.184	0.128	0.373	1	2619	tags=19%, list=13%, signal=22%
PROTEIN_OLIGOMERIZATION	35	0.334	0.954	0.538	0.775	1	4946	tags=37%, list=24%, signal=49%
POSITIVE_REGULATION_OF_BINDING	24	0.333	0.887	0.651	0.878	1	2073	tags=21%, list=10%, signal=23%
POSITIVE_REGULATION_OF_DNA_BINDING	24	0.333	0.88	0.659	0.882	1	2073	tags=21%, list=10%, signal=23%
PROTEIN_COMPLEX_ASSEMBLY	158	0.332	1.154	0.188	0.421	1	4946	tags=35%, list=24%, signal=46%
TRANSITION_METAL_ION_BINDING	105	0.331	1.101	0.288	0.512	1	4127	tags=27%, list=20%, signal=33%
PROTEIN_LOCALIZATION	197	0.33	1.164	0.151	0.404	1	4303	tags=30%, list=21%, signal=37%
APOPTOTIC_PROGRAM	55	0.33	1.023	0.42	0.666	1	3975	tags=31%, list=19%, signal=38%
CELL_SUBSTRATE_ADHERENS_JUNCTION	15	0.33	0.784	0.77	0.967	1	1905	tags=13%, list=9%, signal=15%
NEGATIVE_REGULATION_OF_PROGRAMMED_CELL_DEATH	141	0.329	1.133	0.21	0.455	1	3331	tags=26%, list=16%, signal=30%
NEGATIVE_REGULATION_OF_APOPTOSIS	140	0.329	1.131	0.222	0.456	1	3331	tags=26%, list=16%, signal=30%
INDUCTION_OF_APOPTOSIS_BY_INTRACELLULAR_SIGNALS	22	0.329	0.851	0.677	0.915	1	5147	tags=50%, list=25%, signal=67%
COATED_VESICLE_MEMBRANE	16	0.329	0.795	0.753	0.959	1	7073	tags=50%, list=34%, signal=76%
COATED_MEMBRANE	16	0.328	0.808	0.726	0.952	1	7073	tags=50%, list=34%, signal=76%
MEMBRANE_COAT	16	0.328	0.785	0.769	0.968	1	7073	tags=50%, list=34%, signal=76%
IDENTICAL_PROTEIN_BINDING	286	0.327	1.178	0.111	0.382	1	4874	tags=32%, list=24%, signal=41%
ACTIN_FILAMENT_ORGANIZATION	23	0.326	0.854	0.681	0.913	1	6048	tags=43%, list=29%, signal=61%
CYTOSOLIC_PART	23	0.326	0.854	0.682	0.912	1	6141	tags=57%, list=30%, signal=80%
MRNA_BINDING	22	0.326	0.844	0.709	0.923	1	5285	tags=45%, list=26%, signal=61%
CELLULAR_LIPID_METABOLIC_PROCESS	237	0.325	1.169	0.134	0.397	1	5119	tags=32%, list=25%, signal=42%
SECRETORY_PATHWAY	79	0.325	1.053	0.377	0.608	1	5045	tags=30%, list=24%, signal=40%
ESTABLISHMENT_OF_PROTEIN_LOCALIZATION	174	0.324	1.141	0.18	0.445	1	4211	tags=30%, list=20%, signal=37%
MAINTENANCE_OF_LOCALIZATION	21	0.323	0.832	0.709	0.934	1	2848	tags=24%, list=14%, signal=28%
ACETYLGLUCOSAMINYLTRANSFERASE_ACTIVITY	16	0.323	0.793	0.773	0.961	1	4825	tags=31%, list=23%, signal=41%
VIRAL_INFECTIOUS_CYCLE	31	0.319	0.887	0.638	0.88	1	4407	tags=29%, list=21%, signal=37%
METALLOPEPTIDASE_ACTIVITY	45	0.316	0.938	0.584	0.799	1	4297	tags=20%, list=21%, signal=25%
GLUCOSE_METABOLIC_PROCESS	28	0.315	0.851	0.692	0.914	1	5076	tags=36%, list=25%, signal=47%
N_ACETYLTRANSFERASE_ACTIVITY	21	0.315	0.811	0.749	0.949	1	2497	tags=24%, list=12%, signal=27%
RESPONSE_TO_RADIATION	59	0.313	0.965	0.528	0.759	1	5556	tags=32%, list=27%, signal=44%
FEMALE_PREGNANCY	46	0.313	0.949	0.549	0.78	1	1702	tags=13%, list=8%, signal=14%
PHOSPHATASE_REGULATOR_ACTIVITY	26	0.309	0.849	0.698	0.916	1	6193	tags=42%, list=30%, signal=60%
RESPONSE_TO_LIGHT_STIMULUS	45	0.308	0.911	0.612	0.842	1	3221	tags=20%, list=16%, signal=24%
HEPARIN_BINDING	21	0.308	0.799	0.761	0.956	1	1072	tags=10%, list=5%, signal=10%
REPRODUCTION	240	0.307	1.105	0.241	0.507	1	4472	tags=20%, list=22%, signal=26%
ALCOHOL_METABOLIC_PROCESS	88	0.306	1.006	0.469	0.697	1	5076	tags=32%, list=25%, signal=42%
NUCLEAR_HORMONE_RECEPTOR_BINDING	20	0.305	0.774	0.799	0.975	1	4853	tags=35%, list=24%, signal=46%
GOLGI_APPARATUS_PART	88	0.304	0.991	0.486	0.723	1	4316	tags=25%, list=21%, signal=31%
CHANNEL_REGULATOR_ACTIVITY	23	0.304	0.803	0.784	0.954	1	5544	tags=35%, list=27%, signal=48%
CELL_PROLIFERATION_GO_0008283	486	0.3	1.106	0.181	0.505	1	4288	tags=26%, list=21%, signal=31%
STRUCTURAL_MOLECULE_ACTIVITY	227	0.299	1.059	0.35	0.596	1	7397	tags=45%, list=36%, signal=69%
CELLULAR_MACROMOLECULE_CATABOLIC_PROCESS	98	0.299	0.984	0.511	0.735	1	6180	tags=41%, list=30%, signal=58%
TIGHT_JUNCTION	30	0.298	0.837	0.722	0.929	1	3337	tags=13%, list=16%, signal=16%
NEGATIVE_REGULATION_OF_CELLULAR_COMPONENT_ORGANIZATION_AND_BIOGENESIS	27	0.298	0.812	0.762	0.949	1	5880	tags=41%, list=29%, signal=57%
LIPID_METABOLIC_PROCESS	301	0.297	1.07	0.311	0.574	1	4981	tags=28%, list=24%, signal=37%
HISTONE_MODIFICATION	24	0.297	0.803	0.769	0.956	1	4360	tags=25%, list=21%, signal=32%
UDP_GLYCOSYLTRANSFERASE_ACTIVITY	39	0.296	0.86	0.697	0.907	1	4927	tags=28%, list=24%, signal=37%
HYDROLASE_ACTIVITY_ACTING_ON_ESTER_BONDS	262	0.294	1.06	0.337	0.597	1	4480	tags=27%, list=22%, signal=34%
CELLULAR_CARBOHYDRATE_METABOLIC_PROCESS	123	0.294	0.998	0.489	0.708	1	5076	tags=34%, list=25%, signal=45%
TRANSCRIPTION_COFACTOR_ACTIVITY	208	0.293	1.041	0.388	0.633	1	5304	tags=35%, list=26%, signal=46%
BASEMENT_MEMBRANE	34	0.293	0.842	0.72	0.92	1	1347	tags=9%, list=7%, signal=9%
BIOGENIC_AMINE_METABOLIC_PROCESS	17	0.293	0.716	0.868	1	1	3242	tags=24%, list=16%, signal=28%
REGULATION_OF_ENDOCYTOSIS	16	0.293	0.717	0.871	1	1	3880	tags=25%, list=19%, signal=31%
ANTI_APOPTOSIS	112	0.292	0.985	0.482	0.732	1	4464	tags=29%, list=22%, signal=37%
PROTEIN_DIMERIZATION_ACTIVITY	172	0.291	1.017	0.449	0.677	1	3718	tags=23%, list=18%, signal=27%
ADENYL_RIBONUCLEOTIDE_BINDING	153	0.29	1.004	0.463	0.7	1	4377	tags=25%, list=21%, signal=32%
PHOSPHORIC_MONOESTER_HYDROLASE_ACTIVITY	110	0.29	0.967	0.542	0.76	1	4151	tags=25%, list=20%, signal=31%
GLYCOPROTEIN_METABOLIC_PROCESS	87	0.29	0.946	0.58	0.783	1	6325	tags=40%, list=31%, signal=58%
CELL_MATRIX_JUNCTION	17	0.289	0.713	0.874	1	1	1905	tags=12%, list=9%, signal=13%
GTPASE_ACTIVITY	89	0.288	0.949	0.567	0.782	1	1818	tags=15%, list=9%, signal=16%
MYOSIN_COMPLEX	15	0.288	0.685	0.885	1	1	230	tags=7%, list=1%, signal=7%
SECRETION_BY_CELL	103	0.287	0.961	0.558	0.763	1	5052	tags=27%, list=25%, signal=36%
RESPONSE_TO_EXTRACELLULAR_STIMULUS	31	0.287	0.809	0.781	0.951	1	3535	tags=19%, list=17%, signal=23%
TRANSFERASE_ACTIVITY_TRANSFERRING_SULFUR_CONTAINING_GROUPS	30	0.287	0.791	0.809	0.963	1	5246	tags=30%, list=25%, signal=40%
SULFUR_METABOLIC_PROCESS	35	0.286	0.812	0.782	0.951	1	5002	tags=29%, list=24%, signal=38%
POSITIVE_REGULATION_OF_RNA_METABOLIC_PROCESS	104	0.285	0.952	0.584	0.778	1	4249	tags=27%, list=21%, signal=34%
NEGATIVE_REGULATION_OF_DEVELOPMENTAL_PROCESS	185	0.284	0.998	0.491	0.71	1	4464	tags=26%, list=22%, signal=33%
NEUROGENESIS	90	0.284	0.926	0.616	0.815	1	3628	tags=18%, list=18%, signal=21%
PROTEIN_KINASE_BINDING	58	0.282	0.886	0.652	0.878	1	5262	tags=36%, list=26%, signal=48%
PRIMARY_ACTIVE_TRANSMEMBRANE_TRANSPORTER_ACTIVITY	38	0.281	0.801	0.798	0.955	1	5696	tags=37%, list=28%, signal=51%
REPRODUCTIVE_PROCESS	150	0.28	0.969	0.556	0.758	1	3130	tags=14%, list=15%, signal=16%
ATP_BINDING	146	0.28	0.966	0.566	0.758	1	4377	tags=25%, list=21%, signal=32%
SERINE_TYPE_ENDOPEPTIDASE_INHIBITOR_ACTIVITY	25	0.28	0.75	0.837	0.993	1	3386	tags=16%, list=16%, signal=19%
CASPASE_ACTIVATION	24	0.28	0.748	0.844	0.992	1	4930	tags=29%, list=24%, signal=38%
CALCIUM_INDEPENDENT_CELL_CELL_ADHESION	21	0.28	0.717	0.868	1	1	2456	tags=10%, list=12%, signal=11%
REGULATION_OF_MUSCLE_CONTRACTION	18	0.28	0.696	0.885	1	1	2888	tags=17%, list=14%, signal=19%
INTRINSIC_TO_ENDOPLASMIC_RETICULUM_MEMBRANE	21	0.278	0.726	0.856	1	1	5355	tags=48%, list=26%, signal=64%
INTEGRAL_TO_ENDOPLASMIC_RETICULUM_MEMBRANE	21	0.278	0.715	0.859	1	1	5355	tags=48%, list=26%, signal=64%
ADHERENS_JUNCTION	22	0.278	0.726	0.866	1	1	1905	tags=14%, list=9%, signal=15%
ACTIVE_TRANSMEMBRANE_TRANSPORTER_ACTIVITY	120	0.277	0.935	0.617	0.806	1	5021	tags=27%, list=24%, signal=35%
POSITIVE_REGULATION_OF_TRANSCRIPTIONDNA_DEPENDENT	102	0.277	0.932	0.629	0.806	1	4249	tags=26%, list=21%, signal=33%
MAGNESIUM_ION_BINDING	59	0.275	0.867	0.683	0.897	1	1215	tags=14%, list=6%, signal=14%
NEGATIVE_REGULATION_OF_CATALYTIC_ACTIVITY	68	0.275	0.873	0.705	0.891	1	2175	tags=13%, list=11%, signal=15%
HYDROLASE_ACTIVITY_ACTING_ON_ACID_ANHYDRIDESCATALYZING_TRANSMEMBRANE_MOVEMENT_OF_SUBSTANCES	37	0.275	0.786	0.822	0.968	1	4316	tags=27%, list=21%, signal=34%
HEMATOPOIETIN_INTERFERON_CLASSD200_DOMAIN_CYTOKINE_RECEPTOR_BINDING	28	0.275	0.751	0.836	0.994	1	16	tags=4%, list=0%, signal=4%
REGULATION_OF_CATABOLIC_PROCESS	16	0.274	0.667	0.898	1	1	4794	tags=25%, list=23%, signal=33%
TRANSCRIPTION_FACTOR_BINDING	280	0.273	0.978	0.564	0.747	1	5304	tags=34%, list=26%, signal=45%
NUCLEOTIDE_BINDING	212	0.273	0.969	0.566	0.758	1	5347	tags=32%, list=26%, signal=43%
ACTIN_CYTOSKELETON	122	0.273	0.933	0.624	0.807	1	1822	tags=11%, list=9%, signal=13%
PROTEIN_POLYMERIZATION	18	0.273	0.685	0.905	1	1	1636	tags=11%, list=8%, signal=12%
MONOOXYGENASE_ACTIVITY	30	0.272	0.756	0.862	0.993	1	812	tags=7%, list=4%, signal=7%
PURINE_RIBONUCLEOTIDE_BINDING	194	0.271	0.957	0.59	0.773	1	5347	tags=31%, list=26%, signal=41%
NEGATIVE_REGULATION_OF_NUCLEOBASENUCLEOSIDENUCLEOTIDE_AND_NUCLEIC_ACID_METABOLIC_PROCESS	192	0.271	0.955	0.597	0.773	1	5948	tags=39%, list=29%, signal=54%
MUSCLE_CELL_DIFFERENTIATION	20	0.271	0.7	0.879	1	1	2191	tags=15%, list=11%, signal=17%
ADENYL_NUCLEOTIDE_BINDING	158	0.27	0.931	0.639	0.806	1	4377	tags=25%, list=21%, signal=31%
PROTEIN_HOMODIMERIZATION_ACTIVITY	114	0.27	0.92	0.655	0.824	1	3718	tags=22%, list=18%, signal=27%
KINASE_BINDING	66	0.27	0.855	0.731	0.914	1	5262	tags=35%, list=26%, signal=47%
SUBSTRATE_SPECIFIC_TRANSMEMBRANE_TRANSPORTER_ACTIVITY	334	0.269	0.974	0.571	0.753	1	4867	tags=21%, list=24%, signal=27%
PHOSPHOPROTEIN_PHOSPHATASE_ACTIVITY	81	0.269	0.875	0.718	0.89	1	1736	tags=14%, list=8%, signal=15%
STRIATED_MUSCLE_DEVELOPMENT	39	0.269	0.781	0.825	0.97	1	2191	tags=13%, list=11%, signal=14%
ATPASE_ACTIVITY_COUPLED_TO_MOVEMENT_OF_SUBSTANCES	38	0.269	0.776	0.83	0.974	1	4316	tags=26%, list=21%, signal=33%
APICAL_JUNCTION_COMPLEX	33	0.269	0.76	0.84	0.989	1	3337	tags=12%, list=16%, signal=14%
APICOLATERAL_PLASMA_MEMBRANE	33	0.269	0.753	0.853	0.993	1	3337	tags=12%, list=16%, signal=14%
TRANSCRIPTION_FROM_RNA_POLYMERASE_II_PROMOTER	422	0.267	0.976	0.588	0.749	1	5599	tags=36%, list=27%, signal=48%
CYTOSOL	189	0.267	0.942	0.622	0.792	1	5626	tags=35%, list=27%, signal=48%
CELL_MATURATION	15	0.267	0.638	0.94	1	1	2451	tags=13%, list=12%, signal=15%
REGULATION_OF_PROTEIN_KINASE_ACTIVITY	148	0.266	0.922	0.642	0.821	1	2940	tags=21%, list=14%, signal=24%
TRANSFERASE_ACTIVITY_TRANSFERRING_PHOSPHORUS_CONTAINING_GROUPS	408	0.264	0.967	0.599	0.759	1	4377	tags=24%, list=21%, signal=30%
POSITIVE_REGULATION_OF_T_CELL_ACTIVATION	21	0.264	0.678	0.917	1	1	3966	tags=19%, list=19%, signal=24%
DEVELOPMENTAL_MATURATION	17	0.263	0.645	0.927	1	1	2451	tags=12%, list=12%, signal=13%
AUXILIARY_TRANSPORT_PROTEIN_ACTIVITY	25	0.262	0.694	0.895	1	1	5544	tags=32%, list=27%, signal=44%
REGULATION_OF_KINASE_ACTIVITY	150	0.26	0.904	0.687	0.856	1	2940	tags=21%, list=14%, signal=24%
TRANSCRIPTION_COREPRESSOR_ACTIVITY	85	0.26	0.847	0.744	0.917	1	5983	tags=39%, list=29%, signal=54%
VIRAL_REPRODUCTIVE_PROCESS	35	0.26	0.745	0.844	0.991	1	5658	tags=34%, list=27%, signal=47%
GOLGI_MEMBRANE	39	0.26	0.747	0.864	0.991	1	1351	tags=10%, list=7%, signal=11%
PURINE_NUCLEOTIDE_BINDING	199	0.258	0.92	0.679	0.825	1	5347	tags=31%, list=26%, signal=41%
RESPIRATORY_GASEOUS_EXCHANGE	15	0.258	0.621	0.945	1	1	590	tags=7%, list=3%, signal=7%
PEPTIDYL_AMINO_ACID_MODIFICATION	58	0.257	0.806	0.813	0.952	1	4602	tags=31%, list=22%, signal=40%
REGULATION_OF_APOPTOSIS	317	0.256	0.931	0.688	0.807	1	4090	tags=26%, list=20%, signal=31%
REGULATION_OF_PROGRAMMED_CELL_DEATH	318	0.256	0.933	0.689	0.807	1	4090	tags=25%, list=20%, signal=31%
RESPONSE_TO_STRESS	481	0.255	0.94	0.685	0.797	1	4143	tags=25%, list=20%, signal=31%
SECONDARY_ACTIVE_TRANSMEMBRANE_TRANSPORTER_ACTIVITY	47	0.255	0.762	0.847	0.989	1	5021	tags=26%, list=24%, signal=34%
COLLAGEN	23	0.255	0.674	0.906	1	1	3118	tags=13%, list=15%, signal=15%
NEGATIVE_REGULATION_OF_MULTICELLULAR_ORGANISMAL_PROCESS	30	0.255	0.702	0.913	1	1	2249	tags=13%, list=11%, signal=15%
RHYTHMIC_PROCESS	24	0.255	0.67	0.921	1	1	5253	tags=25%, list=25%, signal=34%
CHLORIDE_CHANNEL_ACTIVITY	17	0.255	0.621	0.955	1	1	6173	tags=24%, list=30%, signal=34%
ANION_CHANNEL_ACTIVITY	17	0.255	0.624	0.964	1	1	6173	tags=24%, list=30%, signal=34%
PROTEIN_COMPLEX_BINDING	53	0.254	0.78	0.838	0.97	1	3221	tags=15%, list=16%, signal=18%
PHOSPHORIC_ESTER_HYDROLASE_ACTIVITY	149	0.252	0.872	0.758	0.89	1	4151	tags=22%, list=20%, signal=28%
TRANSCRIPTION_ACTIVATOR_ACTIVITY	155	0.252	0.872	0.773	0.889	1	4794	tags=28%, list=23%, signal=36%
REGULATION_OF_LYMPHOCYTE_ACTIVATION	35	0.252	0.713	0.899	1	1	5006	tags=29%, list=24%, signal=38%
CARBOHYDRATE_METABOLIC_PROCESS	175	0.251	0.886	0.72	0.876	1	5076	tags=30%, list=25%, signal=39%
TRANSMEMBRANE_TRANSPORTER_ACTIVITY	365	0.251	0.91	0.744	0.842	1	4867	tags=21%, list=24%, signal=27%
REGULATION_OF_TRANSCRIPTION_FROM_RNA_POLYMERASE_II_PROMOTER	262	0.25	0.9	0.739	0.861	1	5719	tags=37%, list=28%, signal=50%
NEGATIVE_REGULATION_OF_CELLULAR_METABOLIC_PROCESS	237	0.25	0.894	0.756	0.871	1	5948	tags=36%, list=29%, signal=50%
EXCRETION	35	0.248	0.718	0.878	1	1	3110	tags=17%, list=15%, signal=20%
NEGATIVE_REGULATION_OF_METABOLIC_PROCESS	240	0.247	0.89	0.751	0.875	1	5948	tags=36%, list=29%, signal=50%
SOLUBLE_FRACTION	149	0.245	0.843	0.808	0.923	1	2934	tags=15%, list=14%, signal=18%
ION_BINDING	261	0.244	0.872	0.794	0.887	1	4314	tags=22%, list=21%, signal=28%
TRANSCRIPTION_COACTIVATOR_ACTIVITY	113	0.244	0.826	0.812	0.94	1	5157	tags=32%, list=25%, signal=42%
CATION_BINDING	204	0.244	0.861	0.819	0.906	1	4314	tags=22%, list=21%, signal=28%
REGULATION_OF_RNA_METABOLIC_PROCESS	423	0.244	0.891	0.831	0.874	1	5304	tags=31%, list=26%, signal=41%
INTERMEDIATE_FILAMENT	21	0.242	0.64	0.943	1	1	5682	tags=24%, list=28%, signal=33%
INTERMEDIATE_FILAMENT_CYTOSKELETON	21	0.242	0.622	0.948	1	1	5682	tags=24%, list=28%, signal=33%
POSITIVE_REGULATION_OF_CELL_PROLIFERATION	139	0.241	0.83	0.812	0.936	1	4288	tags=22%, list=21%, signal=27%
REGULATION_OF_TRANSCRIPTIONDNA_DEPENDENT	415	0.241	0.879	0.839	0.883	1	5304	tags=31%, list=26%, signal=41%
POSITIVE_REGULATION_OF_NUCLEOBASENUCLEOSIDENUCLEOTIDE_AND_NUCLEIC_ACID_METABOLIC_PROCESS	136	0.241	0.815	0.854	0.95	1	2751	tags=17%, list=13%, signal=19%
NEGATIVE_REGULATION_OF_CELL_ADHESION	18	0.239	0.608	0.937	1	1	3714	tags=17%, list=18%, signal=20%
SECRETION	164	0.238	0.829	0.835	0.936	1	4155	tags=19%, list=20%, signal=23%
ANION_TRANSPORT	29	0.238	0.645	0.953	1	1	2428	tags=10%, list=12%, signal=12%
GOLGI_ASSOCIATED_VESICLE	25	0.237	0.645	0.941	1	1	6329	tags=40%, list=31%, signal=58%
GLYCOSAMINOGLYCAN_BINDING	29	0.236	0.655	0.939	1	1	1072	tags=7%, list=5%, signal=7%
MYOBLAST_DIFFERENTIATION	17	0.236	0.583	0.962	1	1	2191	tags=12%, list=11%, signal=13%
POSITIVE_REGULATION_OF_TRANSCRIPTION_FROM_RNA_POLYMERASE_II_PROMOTER	57	0.235	0.735	0.917	1	1	4665	tags=26%, list=23%, signal=34%
POSITIVE_REGULATION_OF_LYMPHOCYTE_ACTIVATION	24	0.235	0.619	0.95	1	1	5006	tags=25%, list=24%, signal=33%
EXTRACELLULAR_MATRIX_STRUCTURAL_CONSTITUENT	25	0.234	0.626	0.957	1	1	1210	tags=8%, list=6%, signal=8%
PEPTIDASE_ACTIVITY	164	0.231	0.813	0.867	0.951	1	3287	tags=16%, list=16%, signal=19%
NEGATIVE_REGULATION_OF_CELLULAR_PROTEIN_METABOLIC_PROCESS	42	0.23	0.67	0.953	1	1	5753	tags=31%, list=28%, signal=43%
PHOSPHOLIPID_METABOLIC_PROCESS	66	0.229	0.728	0.921	1	1	5495	tags=33%, list=27%, signal=45%
NEGATIVE_REGULATION_OF_TRANSCRIPTION	171	0.228	0.796	0.899	0.96	1	5948	tags=36%, list=29%, signal=51%
INORGANIC_ANION_TRANSPORT	16	0.228	0.553	0.973	1	1	1252	tags=6%, list=6%, signal=7%
INTERCELLULAR_JUNCTION	60	0.226	0.707	0.938	1	1	4151	tags=15%, list=20%, signal=19%
ACTIVATION_OF_PROTEIN_KINASE_ACTIVITY	26	0.226	0.607	0.963	1	1	5319	tags=35%, list=26%, signal=47%
POSITIVE_REGULATION_OF_CASPASE_ACTIVITY	26	0.225	0.614	0.978	1	1	4930	tags=27%, list=24%, signal=35%
CELL_CELL_ADHESION	79	0.224	0.724	0.926	1	1	2456	tags=10%, list=12%, signal=11%
SUBSTRATE_SPECIFIC_TRANSPORTER_ACTIVITY	381	0.222	0.817	0.919	0.948	1	4867	tags=20%, list=24%, signal=25%
TISSUE_DEVELOPMENT	131	0.221	0.754	0.935	0.993	1	1995	tags=8%, list=10%, signal=8%
POLYSACCHARIDE_BINDING	31	0.221	0.625	0.964	1	1	1072	tags=6%, list=5%, signal=7%
GOLGI_APPARATUS	207	0.218	0.769	0.939	0.981	1	4140	tags=22%, list=20%, signal=27%
CELL_JUNCTION	76	0.216	0.694	0.956	1	1	4151	tags=14%, list=20%, signal=18%
EPIDERMIS_DEVELOPMENT	68	0.216	0.682	0.968	1	1	5853	tags=19%, list=28%, signal=27%
AMINE_BINDING	22	0.216	0.567	0.989	1	1	2670	tags=9%, list=13%, signal=10%
BRAIN_DEVELOPMENT	44	0.215	0.635	0.97	1	1	4257	tags=18%, list=21%, signal=23%
REGULATION_OF_ORGANELLE_ORGANIZATION_AND_BIOGENESIS	38	0.21	0.601	0.98	1	1	6159	tags=37%, list=30%, signal=52%
WOUND_HEALING	53	0.204	0.626	0.977	1	1	1486	tags=8%, list=7%, signal=8%
NERVOUS_SYSTEM_DEVELOPMENT	360	0.204	0.749	0.985	0.992	1	4483	tags=16%, list=22%, signal=20%
SKELETAL_DEVELOPMENT	100	0.202	0.673	0.984	1	1	2502	tags=9%, list=12%, signal=10%
EXOCYTOSIS	23	0.2	0.53	0.984	1	1	4931	tags=22%, list=24%, signal=29%
CELLULAR_MORPHOGENESIS_DURING_DIFFERENTIATION	49	0.2	0.606	0.986	1	1	3488	tags=12%, list=17%, signal=15%
CATION_TRANSMEMBRANE_TRANSPORTER_ACTIVITY	208	0.2	0.706	0.989	1	1	4734	tags=18%, list=23%, signal=23%
GENERATION_OF_NEURONS	80	0.199	0.646	0.979	1	1	3628	tags=14%, list=18%, signal=17%
CENTRAL_NERVOUS_SYSTEM_DEVELOPMENT	112	0.196	0.654	0.99	1	1	5922	tags=24%, list=29%, signal=34%
ION_TRANSMEMBRANE_TRANSPORTER_ACTIVITY	268	0.189	0.681	0.998	1	1	4734	tags=17%, list=23%, signal=22%
BASAL_LAMINA	18	0.187	0.465	0.999	1	1	1210	tags=6%, list=6%, signal=6%
EXTRACELLULAR_MATRIX_PART	54	0.184	0.564	0.995	1	1	3118	tags=9%, list=15%, signal=11%
POTASSIUM_CHANNEL_ACTIVITY	49	0.181	0.545	0.996	1	1	4253	tags=14%, list=21%, signal=18%
DI___TRI_VALENT_INORGANIC_CATION_TRANSPORT	30	0.175	0.488	0.999	1	1	6688	tags=37%, list=32%, signal=54%
METAL_ION_TRANSMEMBRANE_TRANSPORTER_ACTIVITY	143	0.171	0.595	1	1	1	4316	tags=14%, list=21%, signal=18%
EXTRACELLULAR_MATRIX	94	0.164	0.544	1	1	1	1347	tags=5%, list=7%, signal=6%
ECTODERM_DEVELOPMENT	76	0.16	0.517	0.999	1	1	5853	tags=17%, list=28%, signal=24%
ANION_TRANSMEMBRANE_TRANSPORTER_ACTIVITY	55	0.132	0.401	1	1	1	4703	tags=13%, list=23%, signal=16%
AXONOGENESIS	43	-0.143	-0.509	1	0.997	1	8093	tags=56%, list=39%, signal=92%
PROTEINACEOUS_EXTRACELLULAR_MATRIX	92	-0.155	-0.633	1	0.988	1	7291	tags=46%, list=35%, signal=70%
TRANSMISSION_OF_NERVE_IMPULSE	183	-0.158	-0.701	1	0.965	1	6409	tags=39%, list=31%, signal=57%
VOLTAGE_GATED_POTASSIUM_CHANNEL_COMPLEX	40	-0.159	-0.567	1	1	1	7049	tags=45%, list=34%, signal=68%
EXTRACELLULAR_STRUCTURE_ORGANIZATION_AND_BIOGENESIS	30	-0.161	-0.52	1	0.998	1	9525	tags=67%, list=46%, signal=124%
NEUROLOGICAL_SYSTEM_PROCESS	361	-0.166	-0.78	1	0.916	1	6431	tags=38%, list=31%, signal=54%
ION_CHANNEL_ACTIVITY	142	-0.168	-0.701	1	0.963	1	7300	tags=43%, list=35%, signal=66%
CALCIUM_CHANNEL_ACTIVITY	32	-0.171	-0.584	0.992	0.999	1	7218	tags=44%, list=35%, signal=67%
CATION_CHANNEL_ACTIVITY	115	-0.175	-0.755	1	0.934	1	7300	tags=48%, list=35%, signal=74%
SYNAPTIC_TRANSMISSION	168	-0.183	-0.83	0.964	0.884	1	7155	tags=46%, list=35%, signal=70%
NEURON_DIFFERENTIATION	73	-0.183	-0.722	0.988	0.955	1	2565	tags=14%, list=12%, signal=16%
REGULATION_OF_NEUROTRANSMITTER_LEVELS	22	-0.186	-0.563	0.988	0.998	1	6251	tags=45%, list=30%, signal=65%
ANION_CATION_SYMPORTER_ACTIVITY	16	-0.189	-0.526	0.991	1	1	6406	tags=44%, list=31%, signal=63%
SUBSTRATE_SPECIFIC_CHANNEL_ACTIVITY	149	-0.193	-0.829	0.977	0.883	1	7413	tags=45%, list=36%, signal=70%
POTASSIUM_ION_TRANSPORT	58	-0.194	-0.737	0.971	0.948	1	7599	tags=52%, list=37%, signal=82%
METAL_ION_TRANSPORT	112	-0.201	-0.851	0.875	0.859	1	5544	tags=34%, list=27%, signal=46%
SENSORY_PERCEPTION	180	-0.203	-0.886	0.868	0.81	1	4294	tags=24%, list=21%, signal=31%
CELL_FRACTION	469	-0.204	-0.978	0.444	0.667	1	4098	tags=27%, list=20%, signal=33%
SERINE_HYDROLASE_ACTIVITY	44	-0.204	-0.741	0.945	0.946	1	4958	tags=23%, list=24%, signal=30%
TRANSCRIPTION_FACTOR_ACTIVITY	332	-0.206	-0.972	0.7	0.677	1	3239	tags=21%, list=16%, signal=25%
HEART_DEVELOPMENT	34	-0.206	-0.691	0.962	0.965	1	5188	tags=32%, list=25%, signal=43%
SERINE_TYPE_PEPTIDASE_ACTIVITY	43	-0.207	-0.722	0.936	0.957	1	4958	tags=23%, list=24%, signal=31%
CYTOPLASMIC_VESICLE	107	-0.208	-0.836	0.926	0.878	1	2324	tags=17%, list=11%, signal=19%
NEURON_DEVELOPMENT	60	-0.21	-0.788	0.879	0.917	1	2565	tags=15%, list=12%, signal=17%
ANATOMICAL_STRUCTURE_MORPHOGENESIS	359	-0.211	-1	0.5	0.632	1	3006	tags=17%, list=15%, signal=20%
REGULATION_OF_TRANSLATION	77	-0.212	-0.843	0.847	0.87	1	4465	tags=32%, list=22%, signal=41%
NEURITE_DEVELOPMENT	53	-0.213	-0.789	0.878	0.918	1	2565	tags=15%, list=12%, signal=17%
VESICLE	111	-0.215	-0.916	0.739	0.76	1	2324	tags=17%, list=11%, signal=19%
REGULATION_OF_CELLULAR_COMPONENT_ORGANIZATION_AND_BIOGENESIS	111	-0.215	-0.894	0.826	0.797	1	2983	tags=20%, list=14%, signal=23%
ION_TRANSPORT	176	-0.216	-0.941	0.603	0.713	1	5597	tags=34%, list=27%, signal=46%
ENZYME_LINKED_RECEPTOR_PROTEIN_SIGNALING_PATHWAY	133	-0.216	-0.918	0.733	0.757	1	3838	tags=25%, list=19%, signal=30%
PROTEOLYSIS	174	-0.217	-0.964	0.615	0.68	1	2264	tags=16%, list=11%, signal=18%
MEMBRANE_BOUND_VESICLE	106	-0.218	-0.927	0.746	0.738	1	2324	tags=17%, list=11%, signal=19%
PEPTIDE_BINDING	82	-0.218	-0.866	0.784	0.84	1	124	tags=5%, list=1%, signal=5%
ACTIN_FILAMENT_BASED_PROCESS	111	-0.219	-0.933	0.684	0.726	1	3673	tags=27%, list=18%, signal=33%
LIGAND_GATED_CHANNEL_ACTIVITY	37	-0.219	-0.761	0.897	0.928	1	7799	tags=49%, list=38%, signal=78%
MEMBRANE_FRACTION	329	-0.22	-1.045	0.211	0.549	1	4098	tags=28%, list=20%, signal=35%
CYTOPLASMIC_MEMBRANE_BOUND_VESICLE	104	-0.22	-0.918	0.672	0.759	1	2324	tags=17%, list=11%, signal=19%
NEGATIVE_REGULATION_OF_PROTEIN_METABOLIC_PROCESS	45	-0.22	-0.785	0.888	0.913	1	3216	tags=27%, list=16%, signal=32%
VIRAL_REPRODUCTION	40	-0.221	-0.776	0.887	0.919	1	1874	tags=18%, list=9%, signal=19%
SERINE_TYPE_ENDOPEPTIDASE_ACTIVITY	39	-0.222	-0.775	0.884	0.918	1	7715	tags=46%, list=37%, signal=74%
COAGULATION	43	-0.225	-0.816	0.835	0.899	1	4125	tags=26%, list=20%, signal=32%
TRANSMEMBRANE_RECEPTOR_PROTEIN_TYROSINE_KINASE_ACTIVITY	43	-0.225	-0.793	0.86	0.916	1	4410	tags=30%, list=21%, signal=38%
REGULATION_OF_HEART_CONTRACTION	25	-0.225	-0.701	0.928	0.961	1	1579	tags=12%, list=8%, signal=13%
TRANSMEMBRANE_RECEPTOR_PROTEIN_SERINE_THREONINE_KINASE_SIGNALING_PATHWAY	45	-0.226	-0.809	0.856	0.902	1	3815	tags=24%, list=19%, signal=30%
BLOOD_COAGULATION	42	-0.226	-0.81	0.86	0.903	1	4125	tags=26%, list=20%, signal=33%
ENZYME_INHIBITOR_ACTIVITY	118	-0.227	-0.949	0.637	0.704	1	3233	tags=25%, list=16%, signal=29%
CONTRACTILE_FIBER_PART	22	-0.228	-0.704	0.914	0.966	1	5529	tags=45%, list=27%, signal=62%
REGULATION_OF_CELLULAR_PROTEIN_METABOLIC_PROCESS	141	-0.229	-0.968	0.564	0.677	1	3087	tags=23%, list=15%, signal=27%
RECEPTOR_BINDING	354	-0.23	-1.133	0	0.423	1	4003	tags=25%, list=19%, signal=31%
NEGATIVE_REGULATION_OF_TRANSCRIPTION_DNA_DEPENDENT	116	-0.23	-0.978	0.505	0.67	1	2400	tags=19%, list=12%, signal=21%
NEGATIVE_REGULATION_OF_RNA_METABOLIC_PROCESS	116	-0.23	-0.969	0.569	0.678	1	2400	tags=19%, list=12%, signal=21%
PROTEASE_INHIBITOR_ACTIVITY	41	-0.233	-0.831	0.843	0.886	1	3017	tags=17%, list=15%, signal=20%
CELL_SUBSTRATE_ADHESION	37	-0.233	-0.78	0.888	0.918	1	6463	tags=49%, list=31%, signal=71%
REGULATION_OF_BLOOD_PRESSURE	21	-0.233	-0.689	0.914	0.965	1	1164	tags=10%, list=6%, signal=10%
CATION_TRANSPORT	140	-0.234	-0.998	0.443	0.634	1	5544	tags=35%, list=27%, signal=48%
ACTIN_CYTOSKELETON_ORGANIZATION_AND_BIOGENESIS	101	-0.236	-0.969	0.52	0.676	1	3570	tags=27%, list=17%, signal=32%
NEGATIVE_REGULATION_OF_TRANSCRIPTION_FROM_RNA_POLYMERASE_II_PROMOTER	76	-0.236	-0.936	0.603	0.725	1	2400	tags=18%, list=12%, signal=21%
GATED_CHANNEL_ACTIVITY	116	-0.237	-0.979	0.518	0.669	1	7218	tags=47%, list=35%, signal=71%
REGULATION_OF_BODY_FLUID_LEVELS	56	-0.237	-0.888	0.713	0.809	1	4125	tags=27%, list=20%, signal=33%
FEEDING_BEHAVIOR	23	-0.237	-0.731	0.9	0.951	1	5926	tags=43%, list=29%, signal=61%
COATED_VESICLE	43	-0.238	-0.837	0.764	0.878	1	2324	tags=16%, list=11%, signal=18%
REGULATION_OF_CELL_PROLIFERATION	290	-0.239	-1.099	0.179	0.471	1	1929	tags=19%, list=9%, signal=20%
SYMPORTER_ACTIVITY	31	-0.239	-0.79	0.84	0.918	1	6406	tags=48%, list=31%, signal=70%
CELL_MIGRATION	93	-0.24	-0.966	0.529	0.68	1	2407	tags=16%, list=12%, signal=18%
ENDOPEPTIDASE_ACTIVITY	110	-0.241	-1.012	0.474	0.616	1	1899	tags=15%, list=9%, signal=16%
MEMBRANE_LIPID_METABOLIC_PROCESS	92	-0.241	-0.976	0.526	0.668	1	2314	tags=20%, list=11%, signal=22%
HEMOSTASIS	47	-0.241	-0.871	0.76	0.838	1	4125	tags=28%, list=20%, signal=35%
SKELETAL_MUSCLE_DEVELOPMENT	31	-0.242	-0.8	0.817	0.908	1	6306	tags=52%, list=31%, signal=74%
CELL_MATRIX_ADHESION	36	-0.243	-0.854	0.729	0.859	1	6463	tags=50%, list=31%, signal=73%
INTERACTION_WITH_HOST	17	-0.243	-0.67	0.918	0.974	1	1570	tags=18%, list=8%, signal=19%
KINASE_ACTIVITY	357	-0.245	-1.173	0	0.372	1	2291	tags=20%, list=11%, signal=23%
TRANSMEMBRANE_RECEPTOR_PROTEIN_TYROSINE_KINASE_SIGNALING_PATHWAY	78	-0.245	-0.993	0.458	0.644	1	6804	tags=51%, list=33%, signal=76%
REGULATION_OF_TRANSPORT	63	-0.245	-0.947	0.542	0.705	1	1620	tags=17%, list=8%, signal=19%
TRANSMEMBRANE_RECEPTOR_PROTEIN_KINASE_ACTIVITY	51	-0.245	-0.868	0.729	0.84	1	4410	tags=29%, list=21%, signal=37%
T_CELL_ACTIVATION	42	-0.245	-0.864	0.769	0.843	1	3570	tags=29%, list=17%, signal=34%
INSULIN_RECEPTOR_SIGNALING_PATHWAY	18	-0.246	-0.711	0.871	0.962	1	2776	tags=28%, list=13%, signal=32%
RNA_POLYMERASE_II_TRANSCRIPTION_FACTOR_ACTIVITY	168	-0.247	-1.087	0.213	0.478	1	2658	tags=20%, list=13%, signal=22%
TRANSCRIPTION_REPRESSOR_ACTIVITY	140	-0.247	-1.085	0.233	0.48	1	3323	tags=26%, list=16%, signal=31%
GLYCEROPHOSPHOLIPID_METABOLIC_PROCESS	42	-0.247	-0.878	0.71	0.824	1	2020	tags=19%, list=10%, signal=21%
CELL_CELL_SIGNALING	394	-0.249	-1.189	0	0.36	1	6764	tags=42%, list=33%, signal=62%
ENZYME_BINDING	169	-0.249	-1.105	0.155	0.461	1	3597	tags=31%, list=17%, signal=38%
HORMONE_METABOLIC_PROCESS	29	-0.249	-0.803	0.806	0.91	1	4114	tags=24%, list=20%, signal=30%
NEUROPEPTIDE_RECEPTOR_ACTIVITY	22	-0.249	-0.763	0.861	0.929	1	8694	tags=59%, list=42%, signal=102%
ORGAN_MORPHOGENESIS	134	-0.251	-1.089	0.202	0.483	1	3217	tags=19%, list=16%, signal=23%
POSITIVE_REGULATION_OF_TRANSCRIPTION	126	-0.251	-1.078	0.248	0.487	1	2072	tags=19%, list=10%, signal=21%
VOLTAGE_GATED_POTASSIUM_CHANNEL_ACTIVITY	36	-0.251	-0.854	0.731	0.858	1	7599	tags=53%, list=37%, signal=83%
POSITIVE_REGULATION_OF_CELLULAR_COMPONENT_ORGANIZATION_AND_BIOGENESIS	35	-0.254	-0.841	0.761	0.873	1	4688	tags=43%, list=23%, signal=55%
POST_TRANSLATIONAL_PROTEIN_MODIFICATION	459	-0.255	-1.25	0	0.303	1	3198	tags=24%, list=16%, signal=28%
REGULATION_OF_TRANSFERASE_ACTIVITY	153	-0.255	-1.121	0.154	0.437	1	2456	tags=24%, list=12%, signal=27%
REGULATION_OF_PROTEIN_METABOLIC_PROCESS	152	-0.255	-1.105	0.202	0.463	1	3087	tags=24%, list=15%, signal=28%
CALCIUM_ION_TRANSPORT	25	-0.255	-0.8	0.798	0.909	1	3773	tags=28%, list=18%, signal=34%
POSITIVE_REGULATION_OF_METABOLIC_PROCESS	213	-0.257	-1.15	0.093	0.403	1	3216	tags=27%, list=16%, signal=31%
GROWTH_FACTOR_ACTIVITY	51	-0.258	-0.971	0.545	0.678	1	4390	tags=29%, list=21%, signal=37%
NEUROPEPTIDE_BINDING	23	-0.258	-0.787	0.785	0.915	1	8694	tags=61%, list=42%, signal=105%
NEGATIVE_REGULATION_OF_BIOSYNTHETIC_PROCESS	27	-0.259	-0.817	0.808	0.903	1	3897	tags=37%, list=19%, signal=46%
POSITIVE_REGULATION_OF_CELLULAR_METABOLIC_PROCESS	206	-0.26	-1.176	0.017	0.371	1	3216	tags=27%, list=16%, signal=31%
NEGATIVE_REGULATION_OF_TRANSFERASE_ACTIVITY	34	-0.26	-0.877	0.714	0.824	1	4611	tags=38%, list=22%, signal=49%
ION_HOMEOSTASIS	121	-0.261	-1.138	0.145	0.416	1	2420	tags=20%, list=12%, signal=22%
MUSCLE_DEVELOPMENT	90	-0.262	-1.06	0.263	0.519	1	2673	tags=22%, list=13%, signal=25%
CYTOKINE_ACTIVITY	107	-0.263	-1.098	0.216	0.47	1	5215	tags=37%, list=25%, signal=50%
CYTOSKELETAL_PROTEIN_BINDING	149	-0.266	-1.152	0.101	0.401	1	3639	tags=31%, list=18%, signal=37%
REGULATION_OF_CELL_MIGRATION	27	-0.266	-0.851	0.734	0.862	1	2407	tags=19%, list=12%, signal=21%
REGULATION_OF_CATALYTIC_ACTIVITY	262	-0.267	-1.215	0	0.338	1	2479	tags=23%, list=12%, signal=25%
PROGRAMMED_CELL_DEATH	404	-0.268	-1.276	0	0.285	1	2742	tags=27%, list=13%, signal=30%
APOPTOSIS_GO	403	-0.268	-1.311	0	0.264	1	2742	tags=27%, list=13%, signal=30%
VESICLE_MEDIATED_TRANSPORT	186	-0.27	-1.19	0.089	0.358	1	2851	tags=23%, list=14%, signal=26%
EXTRACELLULAR_REGION	425	-0.271	-1.316	0	0.261	1	4722	tags=30%, list=23%, signal=38%
CARBOXYLESTERASE_ACTIVITY	33	-0.271	-0.911	0.645	0.768	1	1568	tags=15%, list=8%, signal=16%
REGULATION_OF_MULTICELLULAR_ORGANISMAL_PROCESS	145	-0.272	-1.177	0.119	0.372	1	5105	tags=37%, list=25%, signal=48%
STRESS_ACTIVATED_PROTEIN_KINASE_SIGNALING_PATHWAY	48	-0.272	-1.011	0.422	0.617	1	3116	tags=25%, list=15%, signal=29%
CHEMICAL_HOMEOSTASIS	146	-0.273	-1.207	0.042	0.349	1	2420	tags=21%, list=12%, signal=23%
CELLULAR_HOMEOSTASIS	138	-0.273	-1.149	0.134	0.402	1	2369	tags=20%, list=11%, signal=23%
NEGATIVE_REGULATION_OF_CELLULAR_BIOSYNTHETIC_PROCESS	26	-0.273	-0.855	0.679	0.859	1	3897	tags=38%, list=19%, signal=47%
REGULATION_OF_T_CELL_PROLIFERATION	16	-0.273	-0.763	0.815	0.931	1	4948	tags=44%, list=24%, signal=58%
REGULATION_OF_DEVELOPMENTAL_PROCESS	410	-0.274	-1.309	0	0.262	1	2742	tags=27%, list=13%, signal=31%
REGULATION_OF_BIOLOGICAL_QUALITY	398	-0.274	-1.322	0	0.256	1	2984	tags=23%, list=14%, signal=26%
CALCIUM_ION_BINDING	101	-0.274	-1.152	0.096	0.402	1	4329	tags=34%, list=21%, signal=42%
REGULATION_OF_MOLECULAR_FUNCTION	304	-0.275	-1.268	0	0.286	1	2479	tags=24%, list=12%, signal=27%
NEGATIVE_REGULATION_OF_CELL_PROLIFERATION	148	-0.275	-1.196	0.083	0.351	1	3570	tags=32%, list=17%, signal=38%
JNK_CASCADE	46	-0.275	-0.998	0.408	0.634	1	2168	tags=20%, list=11%, signal=22%
MOLECULAR_ADAPTOR_ACTIVITY	48	-0.275	-0.993	0.461	0.643	1	2776	tags=25%, list=13%, signal=29%
SULFOTRANSFERASE_ACTIVITY	26	-0.275	-0.868	0.682	0.842	1	2127	tags=12%, list=10%, signal=13%
PROTEIN_SECRETION	24	-0.275	-0.844	0.726	0.871	1	2136	tags=17%, list=10%, signal=19%
HYDROLASE_ACTIVITY_ACTING_ON_GLYCOSYL_BONDS	44	-0.276	-0.975	0.49	0.671	1	3170	tags=27%, list=15%, signal=32%
ENZYME_REGULATOR_ACTIVITY	315	-0.277	-1.285	0	0.275	1	3537	tags=29%, list=17%, signal=34%
DIGESTION	42	-0.278	-0.981	0.484	0.667	1	7793	tags=52%, list=38%, signal=84%
VOLTAGE_GATED_CHANNEL_ACTIVITY	71	-0.279	-1.095	0.267	0.474	1	7218	tags=48%, list=35%, signal=73%
EXTRACELLULAR_REGION_PART	321	-0.28	-1.314	0	0.261	1	4971	tags=31%, list=24%, signal=40%
G_PROTEIN_COUPLED_RECEPTOR_ACTIVITY	183	-0.28	-1.25	0.029	0.305	1	1838	tags=9%, list=9%, signal=10%
RESPONSE_TO_CHEMICAL_STIMULUS	298	-0.281	-1.33	0	0.246	1	3476	tags=26%, list=17%, signal=31%
INDUCTION_OF_APOPTOSIS_BY_EXTRACELLULAR_SIGNALS	27	-0.282	-0.902	0.675	0.781	1	2048	tags=19%, list=10%, signal=21%
SH3_SH2_ADAPTOR_ACTIVITY	42	-0.285	-1.003	0.465	0.631	1	2776	tags=26%, list=13%, signal=30%
REGULATION_OF_BINDING	51	-0.287	-1.052	0.324	0.536	1	2403	tags=27%, list=12%, signal=31%
GTPASE_BINDING	34	-0.288	-0.981	0.472	0.669	1	2612	tags=26%, list=13%, signal=30%
CELL_PROJECTION_PART	18	-0.288	-0.81	0.761	0.904	1	2241	tags=17%, list=11%, signal=19%
PROTEIN_TYROSINE_KINASE_ACTIVITY	62	-0.289	-1.085	0.267	0.479	1	4410	tags=34%, list=21%, signal=43%
REGULATION_OF_GROWTH	55	-0.289	-1.083	0.279	0.481	1	3815	tags=33%, list=19%, signal=40%
N_ACYLTRANSFERASE_ACTIVITY	24	-0.289	-0.907	0.63	0.774	1	2039	tags=25%, list=10%, signal=28%
FEMALE_GAMETE_GENERATION	16	-0.289	-0.785	0.766	0.915	1	3986	tags=25%, list=19%, signal=31%
HOMEOSTATIC_PROCESS	196	-0.29	-1.292	0.034	0.274	1	2420	tags=22%, list=12%, signal=25%
SMALL_GTPASE_BINDING	33	-0.29	-0.962	0.515	0.679	1	2612	tags=27%, list=13%, signal=31%
PHOSPHOTRANSFERASE_ACTIVITY_ALCOHOL_GROUP_AS_ACCEPTOR	323	-0.291	-1.386	0	0.197	1	3655	tags=30%, list=18%, signal=36%
GLYCOLIPID_METABOLIC_PROCESS	16	-0.293	-0.802	0.769	0.909	1	3771	tags=38%, list=18%, signal=46%
CELL_SURFACE	71	-0.294	-1.139	0.194	0.415	1	3104	tags=24%, list=15%, signal=28%
SYNAPSE	27	-0.297	-0.96	0.513	0.682	1	3149	tags=22%, list=15%, signal=26%
DETECTION_OF_CHEMICAL_STIMULUS	15	-0.297	-0.811	0.728	0.906	1	8748	tags=67%, list=42%, signal=116%
ENERGY_RESERVE_METABOLIC_PROCESS	15	-0.297	-0.817	0.736	0.901	1	4246	tags=33%, list=21%, signal=42%
PROTEIN_DOMAIN_SPECIFIC_BINDING	65	-0.298	-1.181	0.142	0.368	1	2646	tags=28%, list=13%, signal=32%
PROTEIN_SERINE_THREONINE_KINASE_ACTIVITY	202	-0.299	-1.346	0	0.232	1	2291	tags=23%, list=11%, signal=26%
CYSTEINE_TYPE_PEPTIDASE_ACTIVITY	52	-0.299	-1.126	0.223	0.429	1	1899	tags=25%, list=9%, signal=27%
CONTRACTILE_FIBER	24	-0.299	-0.928	0.581	0.737	1	5529	tags=46%, list=27%, signal=63%
CATION_HOMEOSTASIS	103	-0.3	-1.249	0.042	0.302	1	2420	tags=21%, list=12%, signal=24%
MONOVALENT_INORGANIC_CATION_TRANSPORT	90	-0.3	-1.204	0.097	0.349	1	7599	tags=57%, list=37%, signal=89%
NEGATIVE_REGULATION_OF_CELL_CYCLE	75	-0.3	-1.14	0.17	0.414	1	1974	tags=23%, list=10%, signal=25%
PATTERN_BINDING	37	-0.3	-1.036	0.366	0.566	1	5626	tags=43%, list=27%, signal=59%
TRANSFORMING_GROWTH_FACTOR_BETA_RECEPTOR_SIGNALING_PATHWAY	35	-0.3	-1.014	0.42	0.614	1	3741	tags=26%, list=18%, signal=31%
PROTEIN_KINASE_ACTIVITY	279	-0.302	-1.428	0	0.174	1	3198	tags=28%, list=16%, signal=33%
PROTEIN_PROCESSING	46	-0.302	-1.079	0.289	0.487	1	3189	tags=30%, list=15%, signal=36%
REGULATION_OF_CELL_ADHESION	37	-0.302	-1.032	0.361	0.575	1	572	tags=11%, list=3%, signal=11%
REGULATION_OF_CYTOSKELETON_ORGANIZATION_AND_BIOGENESIS	29	-0.302	-1.001	0.447	0.634	1	2456	tags=21%, list=12%, signal=23%
REGULATION_OF_PROTEIN_MODIFICATION_PROCESS	39	-0.303	-1.066	0.381	0.508	1	2567	tags=28%, list=12%, signal=32%
CELLULAR_CATION_HOMEOSTASIS	100	-0.304	-1.272	0.038	0.286	1	2369	tags=21%, list=11%, signal=24%
PHOSPHORYLATION	300	-0.306	-1.442	0	0.166	1	3444	tags=29%, list=17%, signal=35%
REGULATION_OF_IMMUNE_SYSTEM_PROCESS	66	-0.308	-1.197	0.159	0.352	1	3570	tags=30%, list=17%, signal=37%
HUMORAL_IMMUNE_RESPONSE	28	-0.308	-0.985	0.461	0.66	1	3216	tags=29%, list=16%, signal=34%
RHODOPSIN_LIKE_RECEPTOR_ACTIVITY	129	-0.309	-1.331	0.02	0.245	1	6917	tags=36%, list=34%, signal=55%
LYMPHOCYTE_ACTIVATION	59	-0.309	-1.18	0.137	0.368	1	3570	tags=34%, list=17%, signal=41%
G_PROTEIN_SIGNALING_ADENYLATE_CYCLASE_ACTIVATING_PATHWAY	25	-0.311	-0.941	0.522	0.715	1	2885	tags=16%, list=14%, signal=19%
STEROID_BINDING	18	-0.311	-0.896	0.641	0.794	1	2343	tags=22%, list=11%, signal=25%
NEUROTRANSMITTER_RECEPTOR_ACTIVITY	49	-0.312	-1.12	0.233	0.438	1	7029	tags=55%, list=34%, signal=83%
MEMBRANE_ORGANIZATION_AND_BIOGENESIS	127	-0.313	-1.364	0.008	0.218	1	2911	tags=28%, list=14%, signal=32%
VOLTAGE_GATED_CATION_CHANNEL_ACTIVITY	65	-0.313	-1.198	0.13	0.353	1	7218	tags=52%, list=35%, signal=80%
DEPHOSPHORYLATION	70	-0.313	-1.203	0.135	0.35	1	2904	tags=26%, list=14%, signal=30%
REGULATION_OF_PHOSPHORYLATION	43	-0.313	-1.137	0.205	0.416	1	4396	tags=47%, list=21%, signal=59%
CARBOHYDRATE_CATABOLIC_PROCESS	23	-0.313	-0.963	0.484	0.68	1	2993	tags=26%, list=15%, signal=30%
POSITIVE_REGULATION_OF_TRANSCRIPTION_FACTOR_ACTIVITY	22	-0.313	-0.945	0.536	0.708	1	2246	tags=27%, list=11%, signal=31%
POSITIVE_REGULATION_OF_MULTICELLULAR_ORGANISMAL_PROCESS	63	-0.314	-1.188	0.13	0.359	1	2962	tags=27%, list=14%, signal=31%
PROTEIN_TYROSINE_PHOSPHATASE_ACTIVITY	53	-0.314	-1.183	0.142	0.367	1	2904	tags=26%, list=14%, signal=31%
AXON_GUIDANCE	22	-0.315	-0.953	0.526	0.697	1	8496	tags=68%, list=41%, signal=116%
REGULATION_OF_MAPKKK_CASCADE	19	-0.315	-0.907	0.586	0.771	1	7370	tags=58%, list=36%, signal=90%
GROWTH	72	-0.316	-1.223	0.107	0.331	1	3537	tags=31%, list=17%, signal=37%
KINASE_REGULATOR_ACTIVITY	45	-0.316	-1.13	0.231	0.424	1	3412	tags=40%, list=17%, signal=48%
PROTEIN_BINDING_BRIDGING	58	-0.317	-1.197	0.157	0.352	1	1377	tags=17%, list=7%, signal=18%
TRANSMEMBRANE_RECEPTOR_ACTIVITY	402	-0.318	-1.498	0	0.136	0.994	2535	tags=17%, list=12%, signal=19%
CARBOHYDRATE_BINDING	66	-0.318	-1.237	0.055	0.317	1	4465	tags=36%, list=22%, signal=46%
NEGATIVE_REGULATION_OF_CELL_DIFFERENTIATION	27	-0.318	-0.989	0.472	0.649	1	3815	tags=33%, list=19%, signal=41%
PROTEIN_AMINO_ACID_PHOSPHORYLATION	268	-0.319	-1.489	0	0.136	0.997	3314	tags=29%, list=16%, signal=34%
AMINE_RECEPTOR_ACTIVITY	34	-0.319	-1.088	0.304	0.481	1	6917	tags=47%, list=34%, signal=71%
PEPTIDYL_TYROSINE_MODIFICATION	28	-0.319	-1.02	0.422	0.603	1	1992	tags=21%, list=10%, signal=24%
HISTONE_DEACETYLASE_COMPLEX	18	-0.319	-0.911	0.617	0.766	1	1317	tags=22%, list=6%, signal=24%
PHOSPHORIC_DIESTER_HYDROLASE_ACTIVITY	38	-0.32	-1.112	0.212	0.45	1	2086	tags=18%, list=10%, signal=20%
CELLULAR_CARBOHYDRATE_CATABOLIC_PROCESS	22	-0.32	-0.97	0.495	0.678	1	2993	tags=27%, list=15%, signal=32%
GROWTH_FACTOR_BINDING	32	-0.321	-1.084	0.282	0.48	1	2476	tags=25%, list=12%, signal=28%
POSITIVE_REGULATION_OF_CELL_DIFFERENTIATION	21	-0.322	-0.95	0.532	0.703	1	4206	tags=38%, list=20%, signal=48%
APICAL_PART_OF_CELL	16	-0.322	-0.887	0.624	0.808	1	6431	tags=63%, list=31%, signal=91%
REGULATION_OF_DNA_BINDING	43	-0.323	-1.15	0.194	0.402	1	2403	tags=30%, list=12%, signal=34%
EXTRACELLULAR_SPACE	234	-0.326	-1.509	0	0.132	0.993	4971	tags=34%, list=24%, signal=44%
REGULATION_OF_CELL_GROWTH	43	-0.327	-1.154	0.197	0.4	1	3815	tags=37%, list=19%, signal=46%
PHOSPHOLIPASE_ACTIVITY	40	-0.328	-1.172	0.185	0.373	1	2086	tags=20%, list=10%, signal=22%
STRUCTURAL_CONSTITUENT_OF_MUSCLE	32	-0.328	-1.095	0.277	0.473	1	5505	tags=53%, list=27%, signal=72%
REGULATION_OF_INTRACELLULAR_TRANSPORT	23	-0.328	-1.017	0.403	0.606	1	1570	tags=30%, list=8%, signal=33%
CLATHRIN_COATED_VESICLE	33	-0.329	-1.105	0.32	0.464	1	2324	tags=21%, list=11%, signal=24%
HORMONE_ACTIVITY	42	-0.33	-1.133	0.223	0.422	1	7120	tags=52%, list=35%, signal=80%
PEPTIDYL_TYROSINE_PHOSPHORYLATION	26	-0.33	-1.073	0.308	0.493	1	1992	tags=23%, list=10%, signal=26%
BEHAVIOR	146	-0.331	-1.428	0	0.175	1	5215	tags=36%, list=25%, signal=48%
KINASE_INHIBITOR_ACTIVITY	25	-0.331	-1.032	0.391	0.573	1	3398	tags=44%, list=16%, signal=53%
DOUBLE_STRANDED_RNA_BINDING	16	-0.331	-0.934	0.556	0.727	1	2777	tags=31%, list=13%, signal=36%
LYSOSOME	56	-0.332	-1.237	0.08	0.315	1	4470	tags=39%, list=22%, signal=50%
LYTIC_VACUOLE	56	-0.332	-1.255	0.081	0.301	1	4470	tags=39%, list=22%, signal=50%
MYOFIBRIL	19	-0.333	-0.99	0.446	0.649	1	5529	tags=42%, list=27%, signal=57%
POSITIVE_REGULATION_OF_DEVELOPMENTAL_PROCESS	200	-0.336	-1.463	0	0.152	0.999	2276	tags=28%, list=11%, signal=31%
POSITIVE_REGULATION_OF_CATALYTIC_ACTIVITY	153	-0.336	-1.486	0	0.136	0.997	2893	tags=27%, list=14%, signal=31%
NEGATIVE_REGULATION_OF_BINDING	17	-0.336	-0.948	0.531	0.703	1	2403	tags=29%, list=12%, signal=33%
CALCIUM_MEDIATED_SIGNALING	16	-0.336	-0.915	0.589	0.76	1	4396	tags=31%, list=21%, signal=40%
PROTEIN_KINASE_REGULATOR_ACTIVITY	38	-0.338	-1.198	0.158	0.353	1	3412	tags=45%, list=17%, signal=54%
SODIUM_CHANNEL_ACTIVITY	16	-0.338	-0.943	0.52	0.71	1	7702	tags=56%, list=37%, signal=90%
PROTEIN_AMINO_ACID_DEPHOSPHORYLATION	63	-0.339	-1.316	0.045	0.263	1	2904	tags=29%, list=14%, signal=33%
G_PROTEIN_COUPLED_RECEPTOR_PROTEIN_SIGNALING_PATHWAY	325	-0.34	-1.614	0	0.085	0.945	4809	tags=29%, list=23%, signal=37%
ENDOSOME	60	-0.34	-1.271	0.05	0.285	1	2911	tags=27%, list=14%, signal=31%
CELL_CYCLE_ARREST_GO_0007050	55	-0.34	-1.273	0.083	0.287	1	2276	tags=29%, list=11%, signal=33%
REGULATION_OF_CELL_DIFFERENTIATION	54	-0.34	-1.272	0.089	0.287	1	3486	tags=31%, list=17%, signal=38%
REGULATION_OF_NUCLEOCYTOPLASMIC_TRANSPORT	20	-0.341	-1.019	0.378	0.604	1	1570	tags=35%, list=8%, signal=38%
G_PROTEIN_SIGNALING_COUPLED_TO_IP3_SECOND_MESSENGERPHOSPHOLIPASE_C_ACTIVATING	43	-0.343	-1.215	0.156	0.337	1	2294	tags=19%, list=11%, signal=21%
POSITIVE_REGULATION_OF_TRANSPORT	21	-0.343	-1.049	0.346	0.543	1	2737	tags=38%, list=13%, signal=44%
LIPASE_ACTIVITY	48	-0.344	-1.242	0.085	0.309	1	2086	tags=19%, list=10%, signal=21%
OXYGEN_BINDING	21	-0.344	-1.036	0.383	0.568	1	6537	tags=57%, list=32%, signal=84%
NEUROTRANSMITTER_BINDING	52	-0.345	-1.257	0.078	0.298	1	7029	tags=56%, list=34%, signal=84%
ACTIN_BINDING	69	-0.346	-1.343	0.03	0.231	1	3639	tags=39%, list=18%, signal=47%
PROTEIN_KINASE_INHIBITOR_ACTIVITY	24	-0.347	-1.053	0.36	0.535	1	3398	tags=46%, list=16%, signal=55%
T_CELL_PROLIFERATION	18	-0.347	-1.001	0.44	0.632	1	4948	tags=50%, list=24%, signal=66%
CELL_PROJECTION	103	-0.349	-1.431	0.008	0.173	1	3551	tags=28%, list=17%, signal=34%
CELL_ACTIVATION	74	-0.349	-1.391	0.023	0.196	1	2962	tags=28%, list=14%, signal=33%
REGULATION_OF_TRANSCRIPTION_FACTOR_ACTIVITY	36	-0.349	-1.194	0.178	0.353	1	2403	tags=31%, list=12%, signal=35%
ER_NUCLEAR_SIGNALING_PATHWAY	16	-0.349	-0.964	0.527	0.682	1	2456	tags=31%, list=12%, signal=35%
SECOND_MESSENGER_MEDIATED_SIGNALING	151	-0.351	-1.535	0	0.121	0.988	2294	tags=17%, list=11%, signal=18%
MULTI_ORGANISM_PROCESS	150	-0.351	-1.553	0	0.112	0.983	3087	tags=27%, list=15%, signal=31%
POSITIVE_REGULATION_OF_IMMUNE_SYSTEM_PROCESS	50	-0.351	-1.297	0.08	0.271	1	2893	tags=28%, list=14%, signal=32%
B_CELL_ACTIVATION	20	-0.351	-1.046	0.342	0.548	1	2962	tags=40%, list=14%, signal=47%
CYCLIC_NUCLEOTIDE_MEDIATED_SIGNALING	102	-0.352	-1.444	0.007	0.166	1	2083	tags=15%, list=10%, signal=16%
T_CELL_DIFFERENTIATION	15	-0.352	-0.957	0.503	0.687	1	3486	tags=40%, list=17%, signal=48%
ENZYME_ACTIVATOR_ACTIVITY	120	-0.353	-1.498	0	0.135	0.994	2680	tags=28%, list=13%, signal=32%
RECEPTOR_SIGNALING_PROTEIN_SERINE_THREONINE_KINASE_ACTIVITY	34	-0.353	-1.18	0.182	0.369	1	3476	tags=29%, list=17%, signal=35%
POSITIVE_REGULATION_OF_PHOSPHORYLATION	23	-0.353	-1.087	0.292	0.481	1	4396	tags=48%, list=21%, signal=61%
RESPONSE_TO_DRUG	21	-0.353	-1.087	0.302	0.48	1	652	tags=14%, list=3%, signal=15%
ACTIN_FILAMENT	16	-0.353	-0.978	0.485	0.668	1	653	tags=13%, list=3%, signal=13%
REGULATION_OF_MYELOID_CELL_DIFFERENTIATION	18	-0.354	-1.007	0.433	0.626	1	2108	tags=28%, list=10%, signal=31%
NEGATIVE_REGULATION_OF_CELL_MIGRATION	15	-0.354	-0.962	0.5	0.681	1	2407	tags=27%, list=12%, signal=30%
VASCULATURE_DEVELOPMENT	49	-0.355	-1.288	0.089	0.274	1	2645	tags=20%, list=13%, signal=23%
LEUKOCYTE_ACTIVATION	67	-0.357	-1.375	0.017	0.206	1	2962	tags=31%, list=14%, signal=36%
PROTEIN_SERINE_THREONINE_PHOSPHATASE_ACTIVITY	24	-0.358	-1.128	0.262	0.426	1	3789	tags=42%, list=18%, signal=51%
IMMUNE_EFFECTOR_PROCESS	37	-0.359	-1.222	0.143	0.331	1	2962	tags=30%, list=14%, signal=35%
POSITIVE_REGULATION_OF_TRANSFERASE_ACTIVITY	80	-0.36	-1.447	0.007	0.165	1	2893	tags=31%, list=14%, signal=36%
LIPID_BINDING	84	-0.36	-1.427	0.02	0.173	1	3643	tags=33%, list=18%, signal=40%
NEGATIVE_REGULATION_OF_GROWTH	37	-0.361	-1.251	0.101	0.306	1	2108	tags=30%, list=10%, signal=33%
DETECTION_OF_STIMULUS	40	-0.361	-1.248	0.114	0.302	1	3130	tags=20%, list=15%, signal=24%
REGULATION_OF_CYTOKINE_PRODUCTION	22	-0.361	-1.074	0.333	0.494	1	2962	tags=32%, list=14%, signal=37%
REGULATION_OF_HYDROLASE_ACTIVITY	75	-0.362	-1.451	0.021	0.163	1	2612	tags=27%, list=13%, signal=30%
PHOSPHOINOSITIDE_MEDIATED_SIGNALING	46	-0.362	-1.308	0.081	0.262	1	2294	tags=20%, list=11%, signal=22%
REGULATION_OF_PROTEIN_AMINO_ACID_PHOSPHORYLATION	25	-0.362	-1.132	0.265	0.42	1	2567	tags=32%, list=12%, signal=37%
SULFUR_COMPOUND_BIOSYNTHETIC_PROCESS	17	-0.362	-1.005	0.441	0.628	1	963	tags=18%, list=5%, signal=18%
POSITIVE_REGULATION_OF_PHOSPHATE_METABOLIC_PROCESS	25	-0.363	-1.145	0.243	0.409	1	2893	tags=36%, list=14%, signal=42%
VOLTAGE_GATED_CALCIUM_CHANNEL_COMPLEX	15	-0.363	-1.006	0.422	0.628	1	9673	tags=87%, list=47%, signal=163%
TRANSMEMBRANE_RECEPTOR_PROTEIN_PHOSPHATASE_ACTIVITY	19	-0.364	-1.072	0.337	0.494	1	410	tags=11%, list=2%, signal=11%
PROTEIN_AUTOPROCESSING	30	-0.365	-1.2	0.189	0.353	1	4684	tags=43%, list=23%, signal=56%
CYSTEINE_TYPE_ENDOPEPTIDASE_ACTIVITY	38	-0.366	-1.261	0.125	0.294	1	1899	tags=32%, list=9%, signal=35%
GLUTAMATE_SIGNALING_PATHWAY	17	-0.368	-1.041	0.414	0.557	1	615	tags=12%, list=3%, signal=12%
G_PROTEIN_SIGNALING_COUPLED_TO_CYCLIC_NUCLEOTIDE_SECOND_MESSENGER	100	-0.369	-1.532	0.007	0.121	0.988	2083	tags=15%, list=10%, signal=17%
MAPKKK_CASCADE_GO_0000165	100	-0.371	-1.551	0	0.112	0.984	3563	tags=34%, list=17%, signal=41%
RAS_GUANYL_NUCLEOTIDE_EXCHANGE_FACTOR_ACTIVITY	19	-0.373	-1.079	0.303	0.487	1	2732	tags=37%, list=13%, signal=42%
SYNAPSE_ORGANIZATION_AND_BIOGENESIS	22	-0.373	-1.104	0.311	0.46	1	9525	tags=77%, list=46%, signal=144%
REGULATION_OF_MAP_KINASE_ACTIVITY	64	-0.374	-1.447	0.018	0.164	1	2168	tags=30%, list=11%, signal=33%
REGULATION_OF_SECRETION	32	-0.375	-1.298	0.088	0.271	1	3815	tags=28%, list=19%, signal=34%
PROTEIN_AMINO_ACID_AUTOPHOSPHORYLATION	29	-0.375	-1.205	0.152	0.351	1	4684	tags=45%, list=23%, signal=58%
RECEPTOR_SIGNALING_PROTEIN_ACTIVITY	79	-0.376	-1.511	0.007	0.133	0.993	2114	tags=25%, list=10%, signal=28%
VACUOLE	64	-0.377	-1.426	0.022	0.172	1	4470	tags=42%, list=22%, signal=54%
DETECTION_OF_ABIOTIC_STIMULUS	19	-0.378	-1.094	0.319	0.471	1	3130	tags=21%, list=15%, signal=25%
NEURON_PROJECTION	20	-0.38	-1.114	0.273	0.446	1	2220	tags=25%, list=11%, signal=28%
CELL_PROJECTION_BIOGENESIS	25	-0.381	-1.154	0.216	0.401	1	896	tags=20%, list=4%, signal=21%
GUANYL_NUCLEOTIDE_EXCHANGE_FACTOR_ACTIVITY	47	-0.384	-1.397	0.049	0.195	1	557	tags=19%, list=3%, signal=20%
GENERATION_OF_A_SIGNAL_INVOLVED_IN_CELL_CELL_SIGNALING	27	-0.384	-1.219	0.188	0.334	1	7811	tags=63%, list=38%, signal=101%
POSITIVE_REGULATION_OF_PROTEIN_METABOLIC_PROCESS	71	-0.387	-1.497	0.006	0.132	0.995	3570	tags=38%, list=17%, signal=46%
INTEGRIN_BINDING	30	-0.388	-1.283	0.128	0.276	1	4003	tags=30%, list=19%, signal=37%
LIGAND_DEPENDENT_NUCLEAR_RECEPTOR_ACTIVITY	24	-0.388	-1.176	0.2	0.369	1	2559	tags=25%, list=12%, signal=29%
ACTIVATION_OF_JNK_ACTIVITY	16	-0.388	-1.089	0.333	0.482	1	2168	tags=38%, list=11%, signal=42%
POSITIVE_REGULATION_OF_HYDROLASE_ACTIVITY	50	-0.389	-1.442	0.04	0.164	1	3989	tags=38%, list=19%, signal=47%
GTPASE_REGULATOR_ACTIVITY	123	-0.391	-1.655	0	0.071	0.865	1049	tags=22%, list=5%, signal=23%
POSITIVE_REGULATION_OF_CELLULAR_PROTEIN_METABOLIC_PROCESS	69	-0.391	-1.507	0.006	0.133	0.994	3570	tags=38%, list=17%, signal=45%
EXTRACELLULAR_LIGAND_GATED_ION_CHANNEL_ACTIVITY	20	-0.393	-1.168	0.214	0.378	1	7152	tags=55%, list=35%, signal=84%
LIPID_TRANSPORT	28	-0.394	-1.289	0.084	0.276	1	2343	tags=32%, list=11%, signal=36%
SYNAPTOGENESIS	18	-0.395	-1.164	0.229	0.384	1	9525	tags=83%, list=46%, signal=155%
JAK_STAT_CASCADE	30	-0.397	-1.291	0.082	0.274	1	2114	tags=37%, list=10%, signal=41%
LYMPHOCYTE_DIFFERENTIATION	26	-0.398	-1.236	0.179	0.315	1	2154	tags=31%, list=10%, signal=34%
ADENYLATE_CYCLASE_ACTIVATION	19	-0.402	-1.142	0.25	0.412	1	2885	tags=21%, list=14%, signal=24%
LEUKOCYTE_DIFFERENTIATION	38	-0.403	-1.415	0.041	0.181	1	3815	tags=42%, list=19%, signal=52%
MEMBRANE_FUSION	27	-0.403	-1.287	0.102	0.275	1	7098	tags=63%, list=34%, signal=96%
POSITIVE_REGULATION_OF_PROTEIN_MODIFICATION_PROCESS	27	-0.404	-1.266	0.156	0.288	1	2567	tags=37%, list=12%, signal=42%
HORMONE_SECRETION	17	-0.406	-1.098	0.333	0.47	1	3815	tags=35%, list=19%, signal=43%
LOCOMOTORY_BEHAVIOR	92	-0.407	-1.646	0	0.072	0.879	4587	tags=39%, list=22%, signal=50%
I_KAPPAB_KINASE_NF_KAPPAB_CASCADE	109	-0.407	-1.756	0	0.039	0.59	2521	tags=35%, list=12%, signal=40%
ANATOMICAL_STRUCTURE_FORMATION	50	-0.407	-1.497	0.01	0.134	0.995	1499	tags=16%, list=7%, signal=17%
MESODERM_DEVELOPMENT	22	-0.407	-1.25	0.163	0.304	1	455	tags=18%, list=2%, signal=19%
VOLTAGE_GATED_CALCIUM_CHANNEL_ACTIVITY	18	-0.407	-1.168	0.251	0.378	1	9673	tags=89%, list=47%, signal=167%
REGULATION_OF_RESPONSE_TO_STIMULUS	57	-0.412	-1.536	0.005	0.122	0.987	2893	tags=28%, list=14%, signal=33%
PROTEIN_KINASE_CASCADE	282	-0.414	-1.866	0	0.023	0.271	3577	tags=40%, list=17%, signal=47%
SPECIFIC_RNA_POLYMERASE_II_TRANSCRIPTION_FACTOR_ACTIVITY	35	-0.414	-1.391	0.053	0.194	1	920	tags=14%, list=4%, signal=15%
SMALL_GTPASE_MEDIATED_SIGNAL_TRANSDUCTION	85	-0.415	-1.644	0.007	0.073	0.89	3610	tags=38%, list=18%, signal=45%
ANGIOGENESIS	42	-0.416	-1.48	0.032	0.14	0.997	3104	tags=24%, list=15%, signal=28%
EXCITATORY_EXTRACELLULAR_LIGAND_GATED_ION_CHANNEL_ACTIVITY	19	-0.417	-1.227	0.171	0.328	1	7152	tags=58%, list=35%, signal=89%
RESPONSE_TO_BIOTIC_STIMULUS	113	-0.418	-1.73	0	0.044	0.666	3087	tags=35%, list=15%, signal=41%
INTERLEUKIN_BINDING	26	-0.418	-1.3	0.099	0.27	1	3677	tags=46%, list=18%, signal=56%
TRANSPORT_VESICLE	28	-0.421	-1.344	0.082	0.231	1	2038	tags=25%, list=10%, signal=28%
PHOSPHOLIPID_BINDING	45	-0.426	-1.535	0.02	0.12	0.988	4453	tags=42%, list=22%, signal=54%
CAMP_MEDIATED_SIGNALING	65	-0.428	-1.649	0	0.072	0.872	2083	tags=20%, list=10%, signal=22%
VITAMIN_METABOLIC_PROCESS	17	-0.428	-1.204	0.209	0.351	1	3431	tags=35%, list=17%, signal=42%
POSITIVE_REGULATION_OF_TRANSLATION	34	-0.43	-1.441	0.05	0.164	1	3486	tags=35%, list=17%, signal=42%
POSITIVE_REGULATION_OF_MAP_KINASE_ACTIVITY	44	-0.431	-1.551	0.005	0.111	0.984	2168	tags=32%, list=11%, signal=35%
POSITIVE_REGULATION_OF_PROTEIN_AMINO_ACID_PHOSPHORYLATION	18	-0.431	-1.224	0.169	0.332	1	2567	tags=39%, list=12%, signal=44%
ACTIVATION_OF_MAPK_ACTIVITY	38	-0.432	-1.488	0.032	0.136	0.997	2168	tags=32%, list=11%, signal=35%
RESPONSE_TO_VIRUS	48	-0.434	-1.583	0.005	0.095	0.967	1874	tags=29%, list=9%, signal=32%
REGULATION_OF_JNK_ACTIVITY	20	-0.434	-1.311	0.106	0.263	1	2168	tags=40%, list=11%, signal=45%
G_PROTEIN_COUPLED_RECEPTOR_BINDING	51	-0.438	-1.6	0.005	0.089	0.957	5260	tags=45%, list=26%, signal=60%
HOMEOSTASIS_OF_NUMBER_OF_CELLS	19	-0.438	-1.284	0.151	0.276	1	2108	tags=37%, list=10%, signal=41%
PEPTIDE_RECEPTOR_ACTIVITY	52	-0.439	-1.641	0	0.073	0.891	5926	tags=35%, list=29%, signal=48%
NEGATIVE_REGULATION_OF_TRANSLATION	20	-0.44	-1.301	0.137	0.269	1	4465	tags=55%, list=22%, signal=70%
RESPONSE_TO_EXTERNAL_STIMULUS	295	-0.441	-2.078	0	0.007	0.025	3651	tags=33%, list=18%, signal=39%
POSITIVE_REGULATION_OF_CYTOKINE_BIOSYNTHETIC_PROCESS	25	-0.444	-1.384	0.072	0.198	1	3486	tags=32%, list=17%, signal=38%
DEFENSE_RESPONSE_TO_BACTERIUM	21	-0.446	-1.351	0.08	0.227	1	5920	tags=52%, list=29%, signal=73%
LIPID_HOMEOSTASIS	16	-0.446	-1.218	0.21	0.335	1	2851	tags=38%, list=14%, signal=43%
G_PROTEIN_SIGNALING_COUPLED_TO_CAMP_NUCLEOTIDE_SECOND_MESSENGER	64	-0.447	-1.713	0.005	0.051	0.712	2083	tags=20%, list=10%, signal=23%
LEADING_EDGE	44	-0.451	-1.583	0.016	0.094	0.968	1493	tags=27%, list=7%, signal=29%
NEGATIVE_REGULATION_OF_DNA_BINDING	16	-0.452	-1.268	0.159	0.287	1	2403	tags=31%, list=12%, signal=35%
ADAPTIVE_IMMUNE_RESPONSE	24	-0.454	-1.408	0.074	0.186	1	4042	tags=50%, list=20%, signal=62%
RESPONSE_TO_HYPOXIA	25	-0.454	-1.395	0.098	0.195	1	2039	tags=32%, list=10%, signal=35%
CYTOKINE_PRODUCTION	63	-0.456	-1.707	0	0.049	0.728	3216	tags=35%, list=16%, signal=41%
REGULATION_OF_SIGNAL_TRANSDUCTION	209	-0.457	-2.066	0	0.008	0.034	2906	tags=33%, list=14%, signal=39%
ADAPTIVE_IMMUNE_RESPONSE_GO_0002460	23	-0.457	-1.391	0.08	0.197	1	4042	tags=52%, list=20%, signal=65%
CHEMOKINE_ACTIVITY	40	-0.461	-1.6	0	0.088	0.957	5215	tags=45%, list=25%, signal=60%
LIPOPROTEIN_BINDING	18	-0.461	-1.295	0.128	0.272	1	2831	tags=44%, list=14%, signal=51%
DETECTION_OF_STIMULUS_INVOLVED_IN_SENSORY_PERCEPTION	19	-0.461	-1.359	0.129	0.22	1	2171	tags=16%, list=11%, signal=18%
GTPASE_ACTIVATOR_ACTIVITY	59	-0.462	-1.757	0	0.04	0.587	1049	tags=25%, list=5%, signal=27%
PROTEOGLYCAN_METABOLIC_PROCESS	19	-0.462	-1.345	0.099	0.232	1	963	tags=21%, list=5%, signal=22%
POSITIVE_REGULATION_OF_I_KAPPAB_KINASE_NF_KAPPAB_CASCADE	84	-0.463	-1.883	0	0.022	0.233	2521	tags=38%, list=12%, signal=43%
ANTIGEN_BINDING	23	-0.463	-1.418	0.086	0.179	1	1154	tags=30%, list=6%, signal=32%
RESPONSE_TO_OTHER_ORGANISM	77	-0.464	-1.827	0	0.03	0.368	3087	tags=36%, list=15%, signal=43%
IMMUNE_SYSTEM_DEVELOPMENT	79	-0.464	-1.868	0	0.023	0.266	3815	tags=49%, list=19%, signal=60%
CYTOKINE_BIOSYNTHETIC_PROCESS	39	-0.464	-1.609	0.014	0.086	0.95	4465	tags=44%, list=22%, signal=56%
SMALL_GTPASE_REGULATOR_ACTIVITY	65	-0.467	-1.795	0	0.033	0.466	1049	tags=26%, list=5%, signal=27%
EPIDERMAL_GROWTH_FACTOR_RECEPTOR_SIGNALING_PATHWAY	19	-0.467	-1.361	0.108	0.219	1	5952	tags=58%, list=29%, signal=81%
POSITIVE_REGULATION_OF_JNK_ACTIVITY	18	-0.467	-1.31	0.131	0.262	1	2168	tags=44%, list=11%, signal=50%
CYTOKINE_METABOLIC_PROCESS	40	-0.47	-1.615	0	0.086	0.945	4465	tags=45%, list=22%, signal=57%
EXTRINSIC_TO_MEMBRANE	22	-0.472	-1.395	0.056	0.195	1	3233	tags=36%, list=16%, signal=43%
IMMUNE_SYSTEM_PROCESS	317	-0.473	-2.189	0	0.002	0.005	3486	tags=40%, list=17%, signal=48%
CHEMOKINE_RECEPTOR_BINDING	41	-0.475	-1.702	0.004	0.05	0.747	5215	tags=46%, list=25%, signal=62%
POSITIVE_REGULATION_OF_SIGNAL_TRANSDUCTION	118	-0.479	-2.012	0	0.01	0.056	2521	tags=37%, list=12%, signal=42%
GLUTAMATE_RECEPTOR_ACTIVITY	20	-0.48	-1.404	0.069	0.188	1	4474	tags=25%, list=22%, signal=32%
SUGAR_BINDING	33	-0.481	-1.604	0.012	0.088	0.955	1555	tags=27%, list=8%, signal=29%
RAS_PROTEIN_SIGNAL_TRANSDUCTION	65	-0.482	-1.866	0	0.022	0.272	1885	tags=26%, list=9%, signal=29%
REGULATION_OF_I_KAPPAB_KINASE_NF_KAPPAB_CASCADE	89	-0.482	-1.947	0	0.015	0.108	2521	tags=39%, list=12%, signal=45%
CYTOKINE_BINDING	49	-0.483	-1.745	0	0.04	0.623	3677	tags=47%, list=18%, signal=57%
INTERLEUKIN_RECEPTOR_ACTIVITY	21	-0.487	-1.466	0.045	0.15	0.999	3647	tags=52%, list=18%, signal=64%
IMMUNE_RESPONSE	224	-0.488	-2.265	0	0	0	3486	tags=39%, list=17%, signal=47%
SPHINGOLIPID_METABOLIC_PROCESS	25	-0.488	-1.522	0.041	0.126	0.99	3771	tags=44%, list=18%, signal=54%
HEMOPOIESIS	73	-0.489	-1.914	0	0.02	0.176	3815	tags=51%, list=19%, signal=62%
MYELOID_LEUKOCYTE_DIFFERENTIATION	15	-0.489	-1.36	0.134	0.22	1	5950	tags=67%, list=29%, signal=94%
RUFFLE	29	-0.491	-1.577	0.007	0.097	0.97	1219	tags=31%, list=6%, signal=33%
HEMOPOIETIC_OR_LYMPHOID_ORGAN_DEVELOPMENT	75	-0.492	-1.939	0	0.015	0.123	3815	tags=51%, list=19%, signal=62%
REGULATION_OF_CYTOKINE_BIOSYNTHETIC_PROCESS	37	-0.499	-1.758	0.004	0.041	0.586	4465	tags=46%, list=22%, signal=59%
INNATE_IMMUNE_RESPONSE	21	-0.499	-1.475	0.043	0.143	0.997	4465	tags=38%, list=22%, signal=49%
REGULATION_OF_PEPTIDYL_TYROSINE_PHOSPHORYLATION	17	-0.501	-1.41	0.091	0.185	1	1992	tags=35%, list=10%, signal=39%
RESPONSE_TO_WOUNDING	180	-0.504	-2.244	0	0.001	0.002	3651	tags=37%, list=18%, signal=44%
POLYSACCHARIDE_METABOLIC_PROCESS	16	-0.504	-1.387	0.087	0.197	1	2993	tags=44%, list=15%, signal=51%
HYDROLASE_ACTIVITY_HYDROLYZING_O_GLYCOSYL_COMPOUNDS	35	-0.506	-1.708	0.004	0.05	0.725	5006	tags=46%, list=24%, signal=60%
LAMELLIPODIUM	24	-0.512	-1.61	0.014	0.086	0.95	3897	tags=42%, list=19%, signal=51%
RECEPTOR_MEDIATED_ENDOCYTOSIS	31	-0.52	-1.71	0.004	0.051	0.723	2737	tags=42%, list=13%, signal=48%
POSITIVE_REGULATION_OF_RESPONSE_TO_STIMULUS	40	-0.52	-1.81	0.004	0.031	0.417	2893	tags=35%, list=14%, signal=41%
REGULATION_OF_G_PROTEIN_COUPLED_RECEPTOR_PROTEIN_SIGNALING_PATHWAY	23	-0.521	-1.634	0.01	0.076	0.913	3537	tags=39%, list=17%, signal=47%
RECEPTOR_COMPLEX	54	-0.527	-1.955	0	0.017	0.104	2469	tags=26%, list=12%, signal=29%
SENSORY_PERCEPTION_OF_CHEMICAL_STIMULUS	16	-0.527	-1.499	0.048	0.137	0.994	7978	tags=69%, list=39%, signal=112%
CYTOKINE_AND_CHEMOKINE_MEDIATED_SIGNALING_PATHWAY	22	-0.53	-1.588	0.017	0.094	0.964	2893	tags=45%, list=14%, signal=53%
ACTIVATION_OF_IMMUNE_RESPONSE	17	-0.532	-1.497	0.065	0.131	0.995	2816	tags=41%, list=14%, signal=48%
PHAGOCYTOSIS	17	-0.533	-1.502	0.043	0.135	0.994	457	tags=24%, list=2%, signal=24%
NEGATIVE_REGULATION_OF_SIGNAL_TRANSDUCTION	33	-0.535	-1.815	0	0.03	0.397	1270	tags=24%, list=6%, signal=26%
DEFENSE_RESPONSE	250	-0.539	-2.462	0	0	0	3153	tags=38%, list=15%, signal=44%
LEUKOCYTE_MIGRATION	16	-0.539	-1.518	0.048	0.128	0.99	3354	tags=44%, list=16%, signal=52%
REGULATION_OF_IMMUNE_RESPONSE	32	-0.54	-1.786	0	0.034	0.493	2893	tags=38%, list=14%, signal=44%
REGULATION_OF_ANGIOGENESIS	24	-0.541	-1.668	0.003	0.066	0.837	1499	tags=21%, list=7%, signal=22%
LIPID_RAFT	28	-0.543	-1.752	0.008	0.039	0.598	3444	tags=46%, list=17%, signal=56%
POSITIVE_REGULATION_OF_IMMUNE_RESPONSE	28	-0.549	-1.795	0	0.034	0.463	2893	tags=39%, list=14%, signal=46%
HEMATOPOIETIN_INTERFERON_CLASSD200_DOMAIN_CYTOKINE_RECEPTOR_ACTIVITY	34	-0.55	-1.816	0	0.031	0.394	3647	tags=53%, list=18%, signal=64%
MYELOID_CELL_DIFFERENTIATION	36	-0.552	-1.909	0.004	0.02	0.185	3815	tags=56%, list=19%, signal=68%
DETECTION_OF_EXTERNAL_STIMULUS	20	-0.552	-1.595	0.023	0.09	0.96	3009	tags=25%, list=15%, signal=29%
RHO_PROTEIN_SIGNAL_TRANSDUCTION	39	-0.556	-1.907	0	0.02	0.189	1811	tags=28%, list=9%, signal=31%
CELLULAR_DEFENSE_RESPONSE	52	-0.556	-2.036	0	0.01	0.046	3435	tags=44%, list=17%, signal=53%
RESPONSE_TO_NUTRIENT	16	-0.557	-1.528	0.049	0.123	0.99	3202	tags=31%, list=16%, signal=37%
RESPONSE_TO_BACTERIUM	27	-0.558	-1.782	0	0.034	0.507	3387	tags=41%, list=16%, signal=49%
SODIUM_ION_TRANSPORT	20	-0.562	-1.663	0.02	0.067	0.846	7702	tags=70%, list=37%, signal=112%
ENDOSOME_TRANSPORT	23	-0.569	-1.745	0	0.041	0.623	1811	tags=39%, list=9%, signal=43%
REGULATION_OF_ANATOMICAL_STRUCTURE_MORPHOGENESIS	26	-0.569	-1.793	0.007	0.033	0.47	2867	tags=38%, list=14%, signal=45%
REGULATION_OF_DEFENSE_RESPONSE	18	-0.593	-1.709	0.01	0.05	0.723	2893	tags=39%, list=14%, signal=45%
POSITIVE_REGULATION_OF_SECRETION	15	-0.594	-1.57	0.024	0.101	0.979	3815	tags=53%, list=19%, signal=65%
RAS_GTPASE_ACTIVATOR_ACTIVITY	29	-0.595	-1.879	0	0.022	0.242	1049	tags=34%, list=5%, signal=36%
CALMODULIN_BINDING	25	-0.597	-1.861	0	0.022	0.281	3189	tags=44%, list=15%, signal=52%
LIPID_TRANSPORTER_ACTIVITY	27	-0.6	-1.905	0	0.019	0.193	2263	tags=37%, list=11%, signal=42%
INFLAMMATORY_RESPONSE	121	-0.611	-2.556	0	0	0	3651	tags=45%, list=18%, signal=55%
REGULATION_OF_SMALL_GTPASE_MEDIATED_SIGNAL_TRANSDUCTION	24	-0.612	-1.944	0	0.015	0.115	920	tags=33%, list=4%, signal=35%
INTEGRIN_COMPLEX	18	-0.624	-1.777	0.006	0.035	0.519	1219	tags=22%, list=6%, signal=24%
PHOSPHOINOSITIDE_BINDING	18	-0.631	-1.809	0.006	0.03	0.419	1214	tags=28%, list=6%, signal=29%
CELL_RECOGNITION	17	-0.635	-1.818	0.009	0.031	0.389	6002	tags=71%, list=29%, signal=100%
REGULATION_OF_GTPASE_ACTIVITY	16	-0.689	-1.923	0	0.019	0.157	557	tags=38%, list=3%, signal=39%
REGULATION_OF_RAS_PROTEIN_SIGNAL_TRANSDUCTION	20	-0.692	-2.013	0	0.011	0.056	920	tags=40%, list=4%, signal=42%
REGULATION_OF_RHO_PROTEIN_SIGNAL_TRANSDUCTION	15	-0.704	-1.948	0	0.017	0.108	557	tags=40%, list=3%, signal=41%
SULFURIC_ESTER_HYDROLASE_ACTIVITY	15	-0.705	-1.869	0	0.024	0.264	3076	tags=60%, list=15%, signal=70%
RHO_GTPASE_ACTIVATOR_ACTIVITY	19	-0.729	-2.127	0	0.003	0.01	1049	tags=53%, list=5%, signal=55%
REGULATION_OF_CELL_MORPHOGENESIS	15	-0.756	-2.013	0	0.012	0.056	1219	tags=47%, list=6%, signal=50%
