# Supplementary material for: PERT: A Method for Expression Deconvolution of Human Blood Samples from Varied Microenvironmental and Developmental Conditions
Source: PLoS Comput Biol. 2012 Dec 20;8(12):e1002838. doi: 10.1371/journal.pcbi.1002838 (PMC3527275; doi:10.1371/journal.pcbi.1002838)
Supplement: Table S2 — Gene-specific perturbation factors obtained from comparing culture-derived samples to uncultured samples. (A) Perturbation vectors ρ from comparing gene expression profiles of day-0 megakaryocytes to that of day-4 megakaryocytes. (B) Perturbation vectors ρ from comparing gene expression profiles of day-0 CFU-M to that of day-4 CFU-M. (XLS) [file pcbi.1002838.s005.xls]

## Sheet: Sheet1
Affymetrix probes	(A) day-4 vs. day-0 megakaryocytes	(B) day-4 vs. day-0 CFU-M
1007_s_at	0.326658	0.514557
1053_at	1.28213	2.50681
117_at	0.0175142	0.0262287
121_at	0.473681	0.590044
1255_g_at	0.445394	0.617836
1294_at	0.261853	0.361455
1316_at	0.490491	0.614593
1320_at	0.406708	0.627756
1405_i_at	0.0910739	0.508028
1431_at	0.702548	1.08489
1438_at	0.408058	0.632177
1487_at	0.273734	0.476778
1494_f_at	0.429891	0.491504
1552256_a_at	0.892327	1.92245
1552257_a_at	1.35832	1.4929
1552258_at	0.454692	0.366204
1552261_at	0.414585	0.50248
1552263_at	0.224228	0.236613
1552264_a_at	0.238656	0.232032
1552266_at	0.427709	0.635142
1552269_at	0.518765	0.636037
1552271_at	0.558397	0.666133
1552272_a_at	0.653899	0.936941
1552274_at	0.5561	0.638045
1552275_s_at	0.510888	0.660029
1552276_a_at	0.436243	0.579635
1552277_a_at	1.52075	1.86566
1552278_a_at	0.499983	0.638601
1552279_a_at	0.477141	0.604803
1552280_at	0.485634	0.476323
1552281_at	0.436533	0.63743
1552283_s_at	0.535111	0.95462
1552286_at	0.299379	0.486001
1552287_s_at	0.346875	0.610169
1552288_at	0.538577	0.572093
1552289_a_at	0.455476	0.466571
1552291_at	0.516233	0.812051
1552293_at	0.456616	0.62601
1552295_a_at	0.561982	0.593178
1552296_at	0.446963	0.514032
1552299_at	0.708715	1.18563
1552301_a_at	0.590476	0.66126
1552302_at	0.273456	0.73763
1552303_a_at	0.354093	0.590839
1552304_at	1.10416	2.30742
1552306_at	2.02837	2.84885
1552307_a_at	0.30782	0.490462
1552309_a_at	0.269035	0.614142
1552310_at	1.0983	1.93348
1552311_a_at	0.386501	0.396632
1552312_a_at	1.07767	0.993809
1552314_a_at	0.491448	0.723887
1552315_at	0.0296152	0.08408
1552316_a_at	0.0147925	0.0592021
1552318_at	0.0179417	0.0837919
1552319_a_at	0.405658	0.471877
1552320_a_at	0.45701	0.584368
1552321_a_at	0.492964	0.712743
1552322_at	0.310848	0.507824
1552323_s_at	0.223054	0.305592
1552325_at	0.474769	0.535994
1552326_a_at	0.430369	0.716641
1552327_at	0.278988	0.594514
1552329_at	0.175362	0.427931
1552330_at	0.461401	0.759918
1552332_at	0.299411	0.445546
1552334_at	0.255995	0.31728
1552335_at	0.342065	0.505403
1552337_s_at	0.464616	0.636306
1552338_at	0.474909	0.717737
1552340_at	0.448383	0.507332
1552343_s_at	0.407457	0.431016
1552344_s_at	1.36769	2.72343
1552347_at	0.345061	0.531212
1552348_at	0.0170779	0.0292655
1552349_a_at	0.0330096	0.0500826
1552354_at	0.430754	0.593206
1552355_s_at	0.409146	0.443807
1552359_at	0.482266	0.58234
1552360_a_at	0.20651	0.338018
1552362_a_at	0.390337	0.724792
1552364_s_at	0.634802	1.02746
1552365_at	0.769151	0.674797
1552367_a_at	0.535836	0.518137
1552368_at	0.487183	0.443315
1552370_at	0.437844	0.632285
1552372_at	0.416387	0.672543
1552373_s_at	0.47861	0.635939
1552375_at	0.150815	0.251678
1552377_s_at	0.549629	0.548384
1552378_s_at	0.56596	0.684047
1552379_at	0.518784	0.715347
1552381_at	0.733869	1.02252
1552383_at	0.388702	0.530098
1552384_a_at	0.37166	0.608643
1552386_at	0.324408	0.634889
1552388_at	0.398988	0.625575
1552389_at	0.469602	0.511391
1552390_a_at	0.451659	0.77346
1552391_at	0.488086	0.587955
1552393_at	0.55094	0.539507
1552394_a_at	0.472095	0.708852
1552395_at	0.498338	0.569291
1552396_at	0.419797	0.472778
1552398_a_at	0.0210995	0.0333374
1552399_a_at	0.474344	0.780381
1552400_a_at	0.463062	0.498921
1552401_a_at	0.276364	0.493732
1552402_at	0.521521	0.605297
1552405_at	0.436855	0.59891
1552408_at	0.459702	0.554959
1552409_a_at	0.427268	0.63417
1552410_at	0.158837	0.287997
1552411_at	0.406757	0.461871
1552412_a_at	0.487251	0.585658
1552414_at	0.478276	0.578641
1552415_a_at	0.491438	0.613691
1552417_a_at	1.07176	2.08176
1552418_at	0.508631	0.485785
1552419_s_at	0.433812	0.561956
1552421_a_at	0.564568	0.692835
1552422_at	0.727594	0.800144
1552423_at	0.199106	0.228645
1552424_at	0.754666	0.606317
1552425_a_at	0.496975	0.682141
1552426_a_at	0.675709	1.14829
1552427_at	1.15143	1.88931
1552430_at	0.556072	0.927249
1552432_at	0.373246	0.52705
1552436_a_at	0.37189	0.452137
1552438_a_at	0.470146	0.540832
1552439_s_at	0.367867	0.593999
1552440_at	0.438728	0.528755
1552445_a_at	0.544273	0.626079
1552448_a_at	0.398232	0.476555
1552449_a_at	0.475804	0.743511
1552450_a_at	0.455007	0.633453
1552452_at	0.456753	0.453257
1552453_a_at	0.421434	0.70143
1552455_at	0.47024	0.585431
1552456_a_at	0.607	0.63441
1552457_a_at	0.525186	0.785569
1552458_at	0.42932	0.609924
1552459_a_at	0.406493	0.451879
1552461_at	0.42541	0.499134
1552463_at	0.435412	0.559516
1552466_x_at	0.455198	0.496515
1552467_at	0.438628	0.475139
1552468_a_at	0.538283	0.496866
1552470_a_at	0.893162	1.123
1552472_a_at	0.135251	0.187809
1552473_at	0.750008	0.858134
1552474_a_at	1.73128	1.94547
1552476_s_at	0.396342	0.507511
1552477_a_at	0.750086	1.32407
1552478_a_at	0.441109	0.52019
1552480_s_at	0.0409473	0.173547
1552481_s_at	0.498284	0.691346
1552482_at	0.474207	0.51778
1552484_at	0.492922	0.500477
1552485_at	0.217061	0.438105
1552486_s_at	0.136813	0.431564
1552487_a_at	0.462168	0.503576
1552489_s_at	0.51509	0.55571
1552490_at	0.669944	0.622517
1552491_at	0.569548	0.538517
1552493_s_at	0.381748	0.675919
1552494_at	0.437634	0.445766
1552496_a_at	0.531356	0.47846
1552497_a_at	0.28538	0.362957
1552498_at	0.501597	0.59658
1552499_a_at	0.567413	0.731396
1552501_a_at	0.0652462	0.132132
1552502_s_at	0.535113	0.616584
1552503_at	0.45216	0.534982
1552504_a_at	0.305426	0.320612
1552506_at	0.368059	0.384883
1552507_at	0.475508	0.66482
1552508_at	0.464744	0.592161
1552509_a_at	0.470663	0.535533
1552510_at	0.401826	0.536137
1552511_a_at	0.549516	0.590926
1552514_at	0.364394	0.525064
1552515_at	0.48225	0.589103
1552516_a_at	0.393503	0.397331
1552518_s_at	0.885859	1.08628
1552519_at	0.391348	0.581173
1552520_at	0.594722	0.648864
1552521_a_at	0.555539	0.691504
1552522_at	0.469717	0.573518
1552523_a_at	0.694233	0.818763
1552524_at	0.333014	0.457622
1552526_at	0.488439	0.707701
1552528_at	0.398974	0.58299
1552531_a_at	0.391187	0.663834
1552532_a_at	0.395003	0.439561
1552535_at	0.446921	0.548552
1552536_at	0.267066	0.288355
1552538_a_at	0.425468	0.534504
1552540_s_at	0.494365	0.830222
1552541_at	0.319327	0.338038
1552542_s_at	0.0878329	0.109149
1552543_a_at	0.520859	0.546773
1552544_at	0.49968	0.659814
1552546_a_at	0.231534	0.268321
1552548_at	0.397208	0.548357
1552549_a_at	0.358545	0.525638
1552552_s_at	0.315501	0.477275
1552553_a_at	0.0409403	0.0611222
1552554_a_at	0.324419	0.28246
1552555_at	0.363432	0.475618
1552557_a_at	0.723496	0.662921
1552558_a_at	0.420751	0.578407
1552559_a_at	0.425528	0.490015
1552562_at	0.537786	0.897695
1552563_a_at	0.437446	0.505948
1552564_at	0.522418	0.609434
1552566_at	0.385878	0.459756
1552568_at	0.479882	0.593589
1552569_a_at	0.437134	0.531195
1552570_at	0.385255	0.461388
1552572_a_at	0.531683	0.666184
1552573_s_at	0.532662	0.77625
1552575_a_at	0.582427	0.630659
1552576_at	0.436508	0.464385
1552578_a_at	0.528617	0.590009
1552579_a_at	0.546967	0.540997
1552580_at	0.413033	0.796719
1552582_at	0.391763	0.529879
1552583_s_at	0.398258	0.587015
1552584_at	0.142481	0.414746
1552585_s_at	0.431572	0.694486
1552586_at	0.521843	0.585792
1552587_at	0.528908	0.59544
1552588_a_at	0.503836	0.563906
1552590_a_at	0.545457	0.621067
1552592_at	0.457618	0.664497
1552594_at	0.42626	0.54163
1552596_at	0.432335	0.502936
1552598_at	0.417982	0.438138
1552599_at	0.44575	0.456447
1552602_at	0.466523	0.543472
1552604_at	0.390845	0.357124
1552605_s_at	0.485919	0.490064
1552607_at	0.145355	0.175486
1552608_at	0.514528	0.675997
1552609_s_at	0.363153	0.522312
1552610_a_at	0.39309	0.43937
1552611_a_at	0.288612	0.304416
1552612_at	0.567194	0.729647
1552613_s_at	0.651657	0.967307
1552615_at	0.402795	0.479733
1552616_a_at	0.465972	0.593657
1552617_a_at	0.470018	0.495574
1552618_at	0.308653	0.565254
1552619_a_at	5.87749	2.72555
1552620_at	0.431545	0.493527
1552621_at	0.606859	0.640721
1552622_s_at	0.577424	0.70174
1552623_at	0.560177	0.795848
1552625_a_at	1.13398	1.46155
1552626_a_at	3.91049	5.92471
1552627_a_at	0.708589	1.35465
1552628_a_at	0.205933	0.262479
1552629_a_at	0.499637	0.465849
1552630_a_at	0.450261	0.650491
1552631_a_at	0.304481	0.523061
1552632_a_at	0.131558	0.158648
1552633_at	0.46285	0.774175
1552634_a_at	0.489389	0.663769
1552637_at	0.479193	0.590572
1552639_at	0.337844	0.638725
1552641_s_at	0.996978	1.42335
1552643_at	0.96996	0.856067
1552644_a_at	0.201018	0.379776
1552646_at	0.308327	0.390606
1552648_a_at	0.556876	0.664104
1552649_a_at	0.406178	0.530994
1552651_a_at	0.305763	0.333502
1552652_at	0.450363	0.572983
1552656_s_at	0.576874	0.542677
1552657_a_at	0.45068	0.488451
1552658_a_at	0.463902	0.577005
1552660_a_at	0.502091	0.94715
1552661_at	0.423286	0.625095
1552662_a_at	0.582806	0.708249
1552663_a_at	0.424548	0.66913
1552664_at	0.255979	0.342744
1552665_at	0.47986	0.562621
1552666_a_at	0.43485	0.660029
1552667_a_at	0.210612	0.23456
1552669_at	0.379239	0.573229
1552670_a_at	0.350371	0.261255
1552671_a_at	0.963839	1.06296
1552672_a_at	0.49436	0.543355
1552673_at	0.534285	0.469015
1552674_at	0.443145	0.54593
1552675_at	0.510806	0.639632
1552676_at	0.468904	0.510477
1552677_a_at	0.432751	0.448701
1552678_a_at	0.767238	1.27565
1552680_a_at	3.11023	2.75699
1552682_a_at	2.49279	1.56848
1552684_a_at	0.745977	1.53693
1552685_a_at	0.466978	0.521288
1552686_at	0.370315	0.466197
1552687_a_at	0.488237	0.523356
1552689_at	0.544764	0.642906
1552690_a_at	0.320344	0.56131
1552691_at	0.171776	0.235131
1552693_at	0.305359	0.516752
1552694_at	0.447932	0.661956
1552695_a_at	0.384576	0.626365
1552696_at	1.02334	1.45895
1552698_at	0.515331	0.653479
1552701_a_at	0.0278552	0.0591736
1552703_s_at	0.0360714	0.0985711
1552705_at	0.852838	1.03429
1552708_a_at	1.06159	0.948834
1552711_a_at	0.716596	0.842327
1552712_a_at	0.335999	0.568829
1552713_a_at	0.148452	0.425262
1552714_at	0.508907	0.61057
1552715_a_at	0.483719	0.624332
1552716_at	0.899362	1.20768
1552717_s_at	0.525562	0.742041
1552718_at	0.570775	0.569119
1552719_at	0.245101	0.247894
1552721_a_at	0.448355	0.500143
1552722_at	0.506143	0.631197
1552724_at	0.416562	0.401781
1552725_s_at	0.442248	0.592135
1552726_at	0.586996	0.532306
1552727_s_at	0.516713	0.572717
1552729_at	0.534805	0.623639
1552730_at	0.355218	0.441419
1552731_at	0.51094	0.484582
1552732_at	0.323094	0.608951
1552733_at	0.340922	0.452863
1552734_at	0.352512	0.514881
1552735_at	0.487373	0.56814
1552736_a_at	0.535344	0.545913
1552737_s_at	0.37218	0.413491
1552738_a_at	0.407132	0.482469
1552739_s_at	0.526304	0.881875
1552740_at	0.558981	0.480433
1552742_at	0.703891	0.566111
1552743_at	0.341416	0.509132
1552745_at	0.433851	0.45224
1552747_a_at	0.506523	0.611664
1552749_a_at	0.428008	0.44058
1552750_at	0.544624	0.72846
1552751_a_at	0.645637	1.05767
1552752_a_at	0.378614	0.523498
1552754_a_at	0.509199	0.618764
1552755_at	0.228224	0.28246
1552757_s_at	0.296263	0.383543
1552758_at	0.388555	0.669624
1552760_at	0.478426	0.679227
1552761_at	0.486505	0.539087
1552763_at	0.49172	0.602402
1552765_x_at	0.624686	0.75467
1552766_at	0.476182	0.606381
1552767_a_at	0.506667	0.672773
1552768_at	0.40639	0.516658
1552769_at	0.512782	0.662305
1552770_s_at	0.499415	0.662428
1552771_a_at	0.469737	0.783068
1552772_at	0.020227	0.0181203
1552773_at	0.0267168	0.0247383
1552774_a_at	0.566759	0.602294
1552775_at	0.436818	0.565829
1552777_a_at	0.428969	0.541768
1552779_a_at	0.459504	0.584388
1552782_at	0.46823	0.581799
1552783_at	0.475673	0.633752
1552785_at	0.439496	0.538409
1552787_at	0.382882	0.703715
1552788_a_at	0.428623	0.605319
1552789_at	0.706708	0.941652
1552790_a_at	0.733762	0.976216
1552791_a_at	0.473156	0.673003
1552792_at	0.61085	1.09297
1552793_at	0.333144	0.407794
1552794_a_at	0.69583	1.11009
1552796_a_at	0.510362	0.610673
1552797_s_at	0.527708	0.530351
1552798_a_at	0.0929504	0.123064
1552799_at	0.403297	0.625784
1552800_at	0.377053	0.453402
1552801_at	0.458494	0.613486
1552803_a_at	0.533091	0.783368
1552804_a_at	0.388025	0.554392
1552806_a_at	0.129515	0.189701
1552807_a_at	0.079941	0.119253
1552808_at	0.488622	0.535829
1552809_at	0.409198	0.498194
1552811_at	0.325727	0.424078
1552812_a_at	0.878327	1.03358
1552813_at	0.455697	0.424221
1552814_a_at	0.398021	0.593643
1552816_at	0.543653	0.607695
1552818_a_at	0.461257	0.56076
1552819_at	0.38923	0.515419
1552822_at	0.506076	0.74815
1552825_at	0.433297	0.528045
1552826_at	0.4991	0.620421
1552827_s_at	0.416655	0.508373
1552828_at	0.19696	0.338128
1552829_at	0.429587	0.414342
1552830_at	0.451314	0.560641
1552833_at	0.463851	0.467466
1552834_at	0.526624	0.48419
1552835_at	0.552406	0.571619
1552836_at	0.428971	0.592908
1552837_at	0.474713	0.519032
1552839_at	0.453463	0.442898
1552841_s_at	0.259246	0.48576
1552842_at	0.525986	0.695797
1552843_at	0.492338	0.75218
1552845_at	0.409677	0.438556
1552846_s_at	0.928685	0.977097
1552848_a_at	0.507116	0.570303
1552849_at	0.654156	0.561055
1552851_at	0.482367	0.446373
1552852_a_at	0.498499	0.507002
1552853_at	0.343658	0.500198
1552854_a_at	0.576336	0.635476
1552856_at	0.418691	0.563077
1552857_a_at	0.48875	0.576216
1552858_at	0.439527	0.73152
1552860_at	0.396022	0.618402
1552862_at	0.732548	0.846917
1552863_a_at	0.382791	0.403629
1552865_a_at	0.362712	0.490697
1552867_at	0.352305	0.448883
1552868_at	0.409738	0.456723
1552870_s_at	0.477758	0.491442
1552872_at	0.299387	0.492073
1552873_s_at	0.394648	0.476571
1552875_a_at	0.474769	0.516081
1552876_at	0.494975	0.649705
1552877_s_at	0.579961	0.581548
1552878_at	0.460716	0.54661
1552879_a_at	0.434624	0.583334
1552880_at	0.429963	0.658665
1552882_a_at	0.57628	0.859822
1552884_at	0.433384	0.503742
1552885_a_at	0.339201	0.546058
1552887_at	0.430438	0.53944
1552889_a_at	0.435806	0.528205
1552890_a_at	0.366509	0.539643
1552892_at	0.462827	0.455233
1552893_at	0.406773	0.55811
1552895_a_at	0.503912	0.615035
1552897_a_at	0.436591	0.577558
1552898_a_at	0.477811	0.444643
1552899_at	0.341489	0.61784
1552900_a_at	0.403109	0.624156
1552902_a_at	0.40089	0.366288
1552903_at	0.481777	0.477217
1552904_at	0.466364	0.538055
1552906_at	0.531662	0.508382
1552908_at	8.64376	6.71472
1552910_at	0.373622	0.597478
1552911_at	0.437028	0.456741
1552912_a_at	0.474031	0.695971
1552913_at	0.491729	0.571523
1552914_a_at	0.420529	0.455362
1552915_at	0.442195	0.51697
1552917_at	0.4647	0.531773
1552919_at	0.480507	0.700764
1552921_a_at	2.45685	2.33626
1552922_at	0.523259	0.664891
1552923_a_at	0.515594	0.652976
1552924_a_at	0.579688	0.904712
1552925_at	0.45883	0.491218
1552927_at	0.33359	0.500679
1552928_s_at	0.232105	0.360293
1552929_at	0.49278	0.669805
1552930_at	0.366105	0.378841
1552931_a_at	0.304112	0.569465
1552932_at	0.412628	0.393068
1552933_at	0.474783	0.540867
1552935_at	0.348461	0.527236
1552937_s_at	0.84077	1.22121
1552938_at	0.429126	0.714493
1552939_at	0.727749	0.60979
1552940_at	0.44982	0.567704
1552942_at	0.425257	0.489276
1552943_at	0.430646	0.558966
1552944_a_at	0.352188	0.433034
1552946_at	2.6347	3.0389
1552947_x_at	1.77184	2.24735
1552948_at	0.402414	0.579047
1552950_at	0.33368	0.571673
1552952_at	0.530509	0.577542
1552953_a_at	0.412346	0.620916
1552954_at	0.510427	0.968188
1552955_at	0.459636	0.35897
1552957_at	0.569485	0.562272
1552960_at	0.558838	0.598846
1552961_at	0.544728	0.656404
1552964_at	0.43976	0.518309
1552965_a_at	0.464287	0.474317
1552967_at	0.407156	0.476771
1552969_a_at	0.41927	0.514371
1552970_s_at	0.479441	0.623561
1552971_at	0.412041	0.614833
1552972_at	0.387793	0.534855
1552973_at	0.428711	0.5567
1552974_at	0.543111	0.722231
1552975_x_at	0.644843	0.73346
1552976_at	0.411545	0.374776
1552977_a_at	0.13972	0.226266
1552978_a_at	0.532432	0.672946
1552979_at	0.725321	0.76599
1552980_at	0.530196	0.725644
1552982_a_at	0.483743	0.579032
1552985_at	0.425864	0.683697
1552986_at	0.360441	0.318685
1552987_a_at	0.441934	0.68294
1552988_at	0.528751	0.816039
1552990_at	0.453105	0.437757
1552991_at	0.464737	0.51687
1552993_at	0.540462	0.60313
1552995_at	0.391003	0.446531
1552997_a_at	0.390223	0.60422
1552998_at	0.471492	0.537377
1552999_a_at	0.468101	0.589835
1553002_at	0.407155	0.563408
1553003_at	0.454504	0.582741
1553004_at	0.572491	0.518971
1553006_at	0.471878	0.611834
1553007_a_at	0.528538	0.528711
1553009_s_at	0.456842	0.520735
1553011_at	0.521091	0.574255
1553013_at	0.419095	0.688928
1553015_a_at	1.29656	1.22195
1553016_at	0.424162	0.500849
1553019_at	0.479512	0.572116
1553020_at	0.503599	0.423124
1553021_s_at	0.43724	0.569447
1553022_at	0.548844	0.584739
1553023_a_at	0.503934	0.575801
1553024_at	0.491581	0.558653
1553025_at	0.45409	0.538357
1553027_a_at	0.367036	0.445785
1553028_at	0.383297	0.629179
1553030_a_at	0.490998	0.953122
1553031_at	0.487184	0.605041
1553032_at	0.435447	0.558753
1553033_at	0.586678	0.548498
1553034_at	0.45806	0.989894
1553036_at	0.540143	0.485372
1553037_a_at	0.334117	0.371152
1553039_a_at	0.438525	0.500532
1553041_at	0.508239	0.558381
1553042_a_at	0.382373	0.434665
1553043_a_at	0.0725737	0.164722
1553044_at	0.422607	0.43838
1553045_at	0.425667	0.621903
1553046_s_at	0.446971	0.682578
1553047_at	0.478605	0.441396
1553048_a_at	1.11703	1.90091
1553051_s_at	0.465566	0.616991
1553052_at	0.468748	0.554356
1553053_at	0.405247	0.536166
1553055_a_at	0.349649	0.480091
1553057_at	0.46306	0.4718
1553058_at	0.364507	0.530343
1553059_at	0.390159	0.527862
1553060_at	0.423532	0.513668
1553061_at	0.450724	0.530309
1553062_at	0.42584	0.410003
1553063_at	0.418682	0.720355
1553064_at	0.397309	0.54546
1553066_at	0.38631	0.454826
1553067_a_at	0.506986	0.631931
1553069_at	0.402053	0.367109
1553070_a_at	0.514137	0.757011
1553071_a_at	0.606397	0.663896
1553072_at	0.600452	0.63582
1553074_at	0.483955	0.601103
1553075_a_at	0.492514	0.614641
1553076_at	0.431972	0.651859
1553077_at	0.662323	0.684162
1553078_at	0.470807	0.586595
1553079_at	0.426238	0.490749
1553080_at	0.448806	0.538068
1553081_at	0.3921	0.492897
1553082_at	0.406761	0.57013
1553083_at	0.367815	0.430438
1553084_at	0.501284	0.654498
1553086_at	0.537047	0.464151
1553087_at	0.394085	0.51563
1553088_a_at	0.403901	0.498171
1553089_a_at	0.524068	0.586944
1553093_a_at	0.382802	0.53427
1553094_at	0.380457	0.506387
1553096_s_at	0.303465	0.641329
1553099_at	0.464028	0.876017
1553101_a_at	0.627739	1.07995
1553102_a_at	0.192939	0.468467
1553103_at	0.664462	0.922398
1553105_s_at	2.99135	3.34031
1553106_at	0.605998	1.03777
1553107_s_at	0.608396	0.784686
1553108_at	0.692596	0.962866
1553111_a_at	0.826822	0.671865
1553112_s_at	0.820513	1.2107
1553113_s_at	0.930901	2.05986
1553114_a_at	0.351438	0.420468
1553115_at	0.529922	0.655504
1553117_a_at	0.147871	0.211661
1553118_at	2.58606	2.85358
1553120_at	0.539556	0.901463
1553122_s_at	0.45934	0.649142
1553123_at	0.409593	0.528112
1553125_x_at	0.461925	0.62551
1553126_a_at	0.488521	0.569252
1553127_a_at	0.435199	0.602746
1553129_at	0.46486	0.552932
1553130_at	0.421901	0.512747
1553131_a_at	0.421273	0.559026
1553132_a_at	0.427159	0.60833
1553133_at	0.032842	0.096357
1553134_s_at	0.0398933	0.153612
1553136_at	0.512967	0.539568
1553137_s_at	0.281308	0.501702
1553138_a_at	1.85755	2.76582
1553139_s_at	0.503846	0.733293
1553140_at	0.512033	0.597618
1553141_at	0.395744	0.479464
1553142_at	0.530118	1.24139
1553145_at	0.261041	0.325686
1553146_at	0.44496	0.609264
1553147_at	0.454884	0.567088
1553148_a_at	0.402582	0.38738
1553150_at	0.342214	0.352561
1553151_at	0.474497	0.515975
1553153_at	0.397955	0.472392
1553155_x_at	0.397691	0.507631
1553156_at	0.465729	0.640337
1553157_at	0.458315	0.602637
1553158_at	0.296795	0.172445
1553159_at	0.474167	0.529593
1553162_x_at	0.610938	0.655346
1553163_at	0.407018	0.446857
1553165_at	0.341455	0.403049
1553166_at	0.434329	0.555908
1553167_a_at	1.02532	2.29943
1553168_at	0.335695	0.412093
1553169_at	0.396601	0.310518
1553171_x_at	0.377432	0.322317
1553172_at	0.602545	1.96831
1553174_at	0.493765	0.584319
1553175_s_at	0.466696	0.603234
1553176_at	0.495508	0.433447
1553177_at	0.1777	0.228402
1553178_a_at	0.43348	0.501595
1553179_at	0.365199	0.530485
1553180_at	0.638792	0.726471
1553181_at	0.657525	0.582899
1553183_at	0.627458	0.833939
1553185_at	0.132755	0.0966172
1553186_x_at	0.133248	0.113516
1553188_s_at	0.447861	0.628101
1553190_s_at	0.513438	0.691527
1553191_at	0.486331	0.669193
1553192_at	0.428425	0.752995
1553193_at	0.720887	0.863258
1553194_at	0.464161	0.509734
1553196_a_at	0.403913	0.694982
1553197_at	0.437691	0.6527
1553199_at	0.605495	0.724712
1553202_at	0.688862	0.795925
1553204_at	0.584376	0.781399
1553205_at	0.366692	0.484343
1553207_at	0.440077	0.46681
1553208_s_at	0.412082	0.449692
1553209_at	0.400804	0.651213
1553211_at	0.508002	0.570648
1553212_at	0.359435	0.417022
1553213_a_at	0.422068	0.479118
1553214_a_at	0.477819	0.592603
1553215_s_at	0.421931	0.362374
1553216_at	0.640089	0.975648
1553217_s_at	0.457517	0.769369
1553218_a_at	1.21625	1.26127
1553219_a_at	0.677306	0.7415
1553220_at	0.177646	0.536847
1553221_at	0.744258	1.25715
1553222_at	0.263425	0.277673
1553224_at	0.399273	0.664768
1553225_s_at	0.352597	0.429315
1553226_at	0.461281	0.585211
1553227_s_at	0.381892	0.551541
1553228_at	0.4629	0.549831
1553229_at	1.08778	0.823114
1553232_at	0.447589	0.702431
1553234_at	0.51374	0.621954
1553235_at	0.494014	0.636327
1553237_x_at	0.471814	0.674445
1553238_a_at	0.470096	0.526478
1553239_at	0.420581	0.497544
1553241_at	0.487252	0.595913
1553243_at	0.470018	0.519726
1553244_at	1.45739	1.28614
1553246_a_at	0.437229	0.568564
1553247_a_at	0.639342	0.930227
1553248_at	0.468904	0.631872
1553249_at	0.422541	0.545013
1553252_a_at	0.382753	0.399215
1553253_at	0.460616	0.596425
1553254_at	0.435647	0.583812
1553255_at	0.485377	0.495335
1553257_at	0.443883	0.519622
1553258_at	0.470991	0.565899
1553260_s_at	0.536471	0.583527
1553261_x_at	0.505346	0.719631
1553262_a_at	0.395896	0.509001
1553263_at	0.440972	0.550925
1553264_a_at	0.320908	0.441215
1553265_at	0.399987	0.546741
1553266_at	0.429169	0.709823
1553267_a_at	0.572568	0.625426
1553268_at	0.474714	0.539101
1553269_at	1.13254	1.76726
1553271_at	0.343603	0.521387
1553272_at	0.425609	0.592201
1553274_a_at	0.540875	0.602513
1553275_s_at	0.379606	0.501244
1553276_at	0.625292	0.611829
1553277_at	0.55641	0.58605
1553279_at	0.423386	0.528263
1553280_at	0.44004	0.608403
1553281_at	0.385699	0.509683
1553282_at	0.519584	0.528626
1553284_s_at	0.502328	0.716347
1553285_s_at	0.620094	0.732904
1553286_at	0.616316	1.11096
1553288_a_at	0.459396	0.542185
1553292_s_at	0.280928	0.454497
1553293_at	0.478112	0.719172
1553295_at	0.429048	0.114923
1553296_at	0.295029	0.475396
1553297_a_at	0.0382529	0.0358572
1553298_at	0.5517	0.506499
1553299_at	0.924869	0.952802
1553300_a_at	0.430987	0.718518
1553301_a_at	0.652372	0.788103
1553303_at	0.384048	0.347908
1553304_at	0.579795	0.749028
1553306_at	0.359439	0.353426
1553310_at	0.209134	0.333087
1553311_at	1.22343	1.87065
1553313_s_at	0.467523	0.792342
1553314_a_at	0.397752	0.661422
1553315_at	0.608065	0.686226
1553316_at	0.409077	1.81849
1553317_s_at	0.402157	2.29149
1553318_at	0.386066	0.569849
1553319_at	0.453177	0.563824
1553320_s_at	0.496895	0.539672
1553321_a_at	0.466086	0.627171
1553322_s_at	0.470403	0.507915
1553323_a_at	0.570744	0.778368
1553325_at	0.411078	0.555068
1553326_at	0.463182	0.42972
1553327_a_at	0.405077	0.603575
1553328_a_at	2.2697	2.24662
1553329_at	0.496847	0.521006
1553330_at	0.506943	0.572627
1553333_at	0.5878	0.485624
1553335_x_at	0.379813	0.502787
1553336_a_at	0.479496	0.735749
1553338_at	0.261249	0.351068
1553340_s_at	0.415086	0.506861
1553341_at	0.390036	0.610431
1553344_at	0.515755	0.627216
1553346_a_at	0.4682	0.571182
1553347_s_at	0.454727	0.486894
1553348_a_at	0.632416	0.763202
1553349_at	0.215928	0.217162
1553350_at	0.47426	0.627039
1553351_at	0.498905	0.66442
1553352_x_at	0.410422	0.718639
1553354_a_at	0.601064	0.540471
1553355_at	0.449602	0.471096
1553356_at	0.408133	0.45967
1553357_at	0.53738	0.515308
1553359_at	0.430758	0.527452
1553361_x_at	0.419126	0.609854
1553362_at	0.480392	0.611499
1553363_at	0.612619	0.466477
1553364_at	0.243434	0.166169
1553365_at	0.536403	0.664139
1553366_s_at	0.430716	0.672434
1553367_a_at	0.421311	0.514327
1553369_at	0.350299	0.507302
1553371_at	0.452715	0.413873
1553372_at	0.464823	0.509026
1553373_at	0.355101	0.502043
1553374_at	0.460719	0.722071
1553375_at	0.431673	0.510545
1553376_a_at	0.486459	0.633129
1553378_a_at	0.452759	0.759309
1553380_at	0.628225	0.866742
1553383_at	0.641968	0.754927
1553385_at	0.489529	0.525662
1553386_at	0.310132	0.360423
1553387_at	0.386107	0.530271
1553388_at	0.473222	0.657342
1553389_at	0.389217	0.325196
1553390_at	0.3574	0.618497
1553391_at	0.522545	0.572155
1553392_at	0.96069	0.94692
1553394_a_at	0.446602	0.506178
1553395_a_at	0.289668	0.253976
1553396_a_at	0.383714	0.485215
1553397_at	0.355418	0.413132
1553398_at	0.455528	0.491341
1553399_a_at	0.489806	0.520031
1553400_a_at	0.830694	0.809329
1553401_at	0.485868	0.542573
1553402_a_at	0.368859	0.762874
1553403_at	0.506653	0.635235
1553405_a_at	0.39437	0.460286
1553407_at	0.557768	0.660973
1553409_at	0.49268	0.573896
1553410_a_at	0.44802	0.449201
1553411_s_at	0.436437	0.578751
1553412_at	0.405886	0.673309
1553413_at	0.522719	0.576344
1553415_at	0.391777	0.592901
1553417_at	0.375221	0.51504
1553418_a_at	0.461228	0.598056
1553420_at	0.6126	0.510124
1553422_s_at	0.454071	0.511578
1553423_a_at	1.65563	0.814418
1553424_at	0.504591	0.492704
1553425_at	0.396619	0.605825
1553426_at	0.458016	0.651595
1553427_at	0.445636	0.585384
1553428_at	0.392725	0.581588
1553429_at	0.455588	0.598
1553430_a_at	0.657334	0.878665
1553432_s_at	0.477824	0.524114
1553433_at	0.420754	0.603417
1553434_at	0.424462	0.495389
1553435_at	0.476757	0.510787
1553436_at	0.544275	0.568954
1553437_at	0.394331	0.436022
1553438_at	0.463255	0.467186
1553439_at	0.49554	0.526416
1553440_at	0.528764	0.648268
1553441_at	0.526021	0.617681
1553442_a_at	0.351625	0.505787
1553443_at	0.423934	0.650382
1553444_a_at	0.340656	0.436077
1553446_at	0.388316	0.505027
1553447_at	0.373754	0.556039
1553448_at	0.438187	0.512767
1553449_at	0.20746	0.369657
1553450_s_at	0.459064	0.579217
1553451_at	0.623267	0.695142
1553452_at	0.398312	0.591211
1553453_at	0.533118	0.584989
1553454_at	0.423194	0.574099
1553456_at	0.55997	0.502501
1553457_at	0.460235	0.422465
1553458_at	0.409021	0.431377
1553459_at	0.690137	0.621201
1553460_at	0.406362	0.6628
1553461_at	0.496434	0.595033
1553462_at	0.431525	0.65232
1553464_at	0.448725	0.503615
1553465_a_at	0.544414	0.518194
1553466_at	0.470749	0.591932
1553467_at	0.391694	0.627508
1553468_at	0.545546	0.574409
1553470_at	0.517392	0.514796
1553471_at	0.39627	0.592248
1553472_at	0.541653	0.650674
1553474_at	0.513508	0.649968
1553475_at	0.458766	0.569974
1553478_at	0.461651	0.598892
1553479_at	0.53534	0.708601
1553482_at	0.397371	0.633885
1553483_at	0.456214	0.599472
1553484_at	0.515197	0.481891
1553485_at	0.4027	0.532161
1553486_a_at	0.489679	0.597331
1553488_at	0.415328	0.61096
1553489_a_at	0.553481	0.498967
1553491_at	0.560041	0.607658
1553492_a_at	0.364759	0.58141
1553493_a_at	0.392545	0.577606
1553494_at	0.522337	0.522939
1553497_at	0.465146	0.566881
1553498_at	0.348739	0.492073
1553499_s_at	0.556179	0.495845
1553500_at	0.510533	0.568656
1553502_a_at	0.430927	0.704063
1553504_at	0.423532	0.629925
1553505_at	0.539803	0.624184
1553506_at	0.38603	0.632329
1553507_a_at	0.512147	0.596132
1553508_at	0.397195	0.524977
1553510_s_at	1.50897	2.50289
1553511_at	0.413313	0.505609
1553512_at	0.566962	0.648868
1553513_at	0.195314	0.230072
1553514_a_at	0.158461	0.103627
1553515_at	0.429707	0.642594
1553517_at	0.37618	0.548687
1553518_at	0.169149	0.0159762
1553519_at	0.574472	0.596544
1553521_at	0.514423	0.614898
1553523_at	0.413032	0.593762
1553524_at	0.455029	0.574497
1553525_at	0.340917	0.484234
1553526_at	0.488571	0.514618
1553527_at	0.487736	0.611884
1553528_a_at	1.08293	2.00402
1553529_at	0.427592	0.530088
1553530_a_at	0.767919	1.37153
1553531_at	0.492791	0.496629
1553532_a_at	0.452658	0.622536
1553533_at	0.469009	0.645456
1553534_at	0.529339	0.544687
1553535_a_at	1.1792	1.25025
1553536_at	0.404944	0.467493
1553537_at	0.503227	0.598337
1553538_s_at	0.311491	0.422776
1553539_at	0.332658	0.629316
1553540_a_at	0.714405	0.857627
1553541_at	0.37874	0.441611
1553542_at	0.59799	0.351239
1553544_at	0.402028	0.460623
1553545_at	0.382152	0.490957
1553546_at	0.507208	0.651939
1553547_at	0.437808	0.579202
1553549_at	0.487742	0.549311
1553550_at	0.642831	0.481534
1553551_s_at	0.422199	0.618879
1553552_at	0.460711	0.607475
1553553_at	0.414645	0.361167
1553555_at	0.40246	0.510833
1553556_at	0.495544	0.596005
1553558_at	0.39798	0.52676
1553559_at	0.443831	0.518785
1553560_at	0.423196	0.541059
1553561_at	0.416964	0.554482
1553562_at	0.353757	0.554018
1553564_at	0.500729	0.591939
1553565_s_at	0.467415	0.665053
1553566_at	0.377677	0.508104
1553567_s_at	0.397134	0.593058
1553568_a_at	0.347968	0.436855
1553569_at	0.467959	0.61952
1553570_x_at	0.446478	0.600906
1553572_a_at	0.446094	0.467438
1553573_s_at	0.391428	0.603899
1553574_at	0.401484	0.469257
1553575_at	1.61957	1.88868
1553579_a_at	0.374641	0.575141
1553581_s_at	0.538348	0.761739
1553582_a_at	0.420008	0.502086
1553583_a_at	0.397967	0.494072
1553584_at	0.488591	0.511416
1553585_a_at	0.480027	0.494004
1553586_at	0.467845	0.480834
1553587_a_at	0.32152	0.479761
1553588_at	0.419875	0.571229
1553589_a_at	0.249295	0.737892
1553590_at	0.498362	0.639655
1553591_at	0.453132	0.651046
1553592_x_at	0.536409	0.643527
1553593_a_at	0.386249	0.714464
1553594_a_at	0.344368	0.52667
1553599_a_at	0.397278	0.611724
1553600_at	0.492062	0.547141
1553601_a_at	0.481507	0.591391
1553602_at	0.412441	0.372053
1553603_s_at	0.596995	0.732881
1553604_at	0.333846	0.0381703
1553605_a_at	0.201201	0.00869631
1553607_at	0.461512	0.518872
1553608_a_at	0.114884	0.496103
1553611_s_at	0.425577	0.60198
1553612_at	0.508257	0.698896
1553613_s_at	0.398088	0.267023
1553614_a_at	0.357166	0.478986
1553618_at	0.452954	0.68592
1553619_a_at	0.425354	0.486911
1553620_at	0.465828	0.503748
1553622_a_at	0.703389	0.760459
1553623_at	0.427582	0.675104
1553625_at	0.533841	0.66721
1553626_a_at	0.65915	0.671514
1553627_s_at	0.39691	0.591104
1553629_a_at	0.410184	0.489033
1553630_at	0.405435	0.573118
1553633_s_at	0.685761	0.785535
1553634_a_at	0.497524	0.582664
1553635_s_at	1.80388	0.476847
1553636_at	0.433856	0.525476
1553637_s_at	0.483132	0.488324
1553639_a_at	0.431269	0.716642
1553640_at	0.555345	0.771442
1553641_a_at	0.464267	0.701441
1553642_at	0.470519	0.532608
1553644_at	0.28535	0.414269
1553645_at	0.969562	0.690396
1553646_at	0.437307	0.777386
1553647_at	0.411523	0.547908
1553651_at	0.688676	0.578456
1553652_a_at	0.647362	0.724581
1553654_at	0.504289	0.615998
1553655_at	0.487309	0.397222
1553656_at	0.513731	0.505963
1553657_at	0.440289	0.517476
1553658_at	0.470168	0.544246
1553660_at	0.454517	0.472391
1553661_a_at	0.372892	0.531397
1553663_a_at	0.376258	0.396903
1553666_at	0.536032	0.661088
1553668_at	0.519573	0.595768
1553670_at	0.743883	0.827021
1553672_at	0.5545	0.678873
1553673_at	0.409087	0.494359
1553674_at	0.697424	0.815716
1553675_at	0.435322	0.581829
1553677_a_at	1.088	1.47127
1553678_a_at	0.498929	1.31025
1553679_s_at	0.69543	1.14572
1553681_a_at	0.25768	0.525758
1553682_at	0.375147	0.59191
1553683_s_at	0.360347	0.50543
1553684_at	0.457429	0.695266
1553685_s_at	0.30905	0.476598
1553686_at	0.501949	0.603601
1553688_at	0.448539	0.438501
1553689_s_at	1.2829	1.87327
1553690_at	1.37411	1.04948
1553691_at	0.493457	0.7197
1553693_s_at	0.583076	0.659591
1553694_a_at	0.462393	0.76124
1553695_a_at	0.435531	0.43177
1553696_s_at	1.28328	1.94048
1553697_at	0.441462	0.733282
1553698_a_at	0.563547	0.807194
1553701_a_at	0.358179	0.538607
1553702_at	0.414452	0.543375
1553703_at	0.514054	0.550115
1553704_x_at	0.47212	0.560183
1553705_a_at	0.600227	0.730104
1553706_at	0.421958	0.256547
1553708_at	0.444897	0.612785
1553709_a_at	1.0557	1.17814
1553710_at	0.488591	0.488417
1553711_a_at	0.623269	0.748847
1553713_a_at	0.7031	0.811694
1553715_s_at	1.05669	1.23607
1553717_at	0.282556	0.527058
1553718_at	0.676073	0.877793
1553719_s_at	0.744895	1.19716
1553720_a_at	0.499006	0.602677
1553721_at	0.48466	0.551522
1553722_s_at	0.448923	0.593614
1553723_at	0.265096	0.0530538
1553725_s_at	0.404455	0.597224
1553726_s_at	1.12689	1.6854
1553727_at	0.436082	0.517636
1553728_at	0.436918	0.517677
1553729_s_at	0.509442	0.699505
1553730_x_at	0.475111	0.5915
1553732_s_at	0.424683	0.618509
1553734_at	0.933488	1.61956
1553736_at	0.104092	0.166896
1553739_at	0.587548	0.618172
1553740_a_at	0.503376	0.62094
1553741_at	0.532616	0.675223
1553743_at	0.274071	0.670798
1553746_a_at	0.538107	0.540788
1553747_at	0.391598	0.478577
1553749_at	0.791156	2.11048
1553750_a_at	0.173332	0.338532
1553752_at	0.486733	0.590375
1553755_at	0.423613	0.497912
1553756_at	0.448717	0.479835
1553757_at	0.479697	0.462659
1553759_at	0.417854	0.492233
1553761_at	0.529163	0.438902
1553764_a_at	0.94128	1.32594
1553765_a_at	0.528949	0.702004
1553768_a_at	0.327288	0.446046
1553769_at	0.367569	0.515364
1553770_a_at	0.460765	0.594036
1553772_at	0.446952	0.560777
1553775_at	0.44964	0.572797
1553776_at	0.426512	0.549346
1553778_at	0.407818	0.657253
1553780_at	0.46857	0.582792
1553781_at	0.615274	0.774779
1553785_at	0.468036	0.559908
1553787_at	1.20272	1.18649
1553789_a_at	1.07327	1.18566
1553792_at	0.496547	0.575954
1553793_a_at	0.460348	0.428132
1553794_at	0.40096	0.587059
1553796_at	0.425002	0.584428
1553797_a_at	0.424	0.656352
1553798_a_at	0.262692	0.0800405
1553799_at	0.495227	0.617332
1553801_a_at	1.33528	2.51922
1553802_a_at	0.511983	0.663458
1553803_at	0.368624	0.413583
1553804_a_at	0.329227	0.587262
1553805_at	0.463113	0.600045
1553808_a_at	1.22558	1.37773
1553809_a_at	0.315098	0.256947
1553810_a_at	3.75089	3.05839
1553811_at	0.444997	0.469723
1553812_at	0.482803	0.630677
1553813_s_at	0.441525	0.481582
1553815_a_at	0.40319	0.630315
1553817_at	0.435083	0.5132
1553818_x_at	0.54098	0.572893
1553821_at	0.364128	0.494936
1553822_at	0.454702	0.65515
1553823_a_at	0.546123	0.555515
1553826_a_at	0.449802	0.477823
1553828_at	0.345028	0.501393
1553829_at	0.18963	0.374367
1553830_s_at	0.521195	0.860628
1553831_at	0.362792	0.568241
1553832_at	0.471198	0.554861
1553834_at	0.433909	0.743538
1553835_a_at	0.526044	0.576451
1553837_at	0.40619	0.613148
1553838_at	0.436544	0.558225
1553839_at	0.305994	0.466937
1553840_a_at	0.356174	0.487607
1553842_at	0.279444	0.530386
1553843_at	0.451074	0.592718
1553844_a_at	0.447084	0.621086
1553845_x_at	0.484974	0.575579
1553846_at	0.438265	0.503632
1553847_a_at	0.43033	0.544424
1553849_at	1.41413	2.13039
1553850_at	0.524593	0.641407
1553851_at	0.44055	0.50531
1553852_at	0.571628	0.757272
1553856_s_at	0.432728	0.735374
1553857_at	0.50806	0.54814
1553858_at	0.486131	0.934584
1553859_at	0.508029	0.606906
1553860_at	0.436425	0.432744
1553861_at	0.0776604	0.100114
1553863_at	0.466139	0.69487
1553864_at	0.52749	0.562822
1553865_a_at	0.5371	0.518878
1553868_a_at	0.421159	0.597298
1553869_at	0.490701	0.483685
1553871_at	0.434008	0.505718
1553872_at	0.435857	0.440177
1553873_at	0.529202	0.528438
1553874_a_at	0.493803	0.613735
1553875_s_at	0.519794	0.508168
1553876_at	0.470996	0.520333
1553878_at	0.458249	0.465158
1553879_a_at	0.490843	0.54804
1553880_at	0.416654	0.600281
1553881_at	0.411148	0.601722
1553882_at	0.440529	0.701493
1553883_at	0.560204	0.697671
1553885_x_at	0.656363	0.638051
1553886_at	0.54137	0.601974
1553887_at	0.371438	0.493158
1553888_at	0.489802	0.503115
1553889_at	0.491034	0.589677
1553890_s_at	0.500943	0.72558
1553891_at	0.513678	0.497393
1553893_at	0.419478	0.503147
1553894_at	0.645825	0.509741
1553895_at	0.434383	0.625244
1553898_a_at	0.397887	0.498087
1553900_s_at	0.412072	0.493185
1553901_x_at	0.552199	0.643568
1553905_at	0.395628	0.787435
1553906_s_at	0.0383775	0.113178
1553907_a_at	0.377809	0.623156
1553909_x_at	0.423945	0.535769
1553910_at	0.424002	0.615918
1553911_at	0.485322	0.536148
1553912_at	0.415542	0.562041
1553914_at	0.34055	0.557401
1553915_at	0.504074	0.514083
1553917_at	0.34655	0.478237
1553918_at	0.487757	0.425267
1553919_at	0.451357	0.476916
1553920_at	0.384406	0.322309
1553923_at	0.409916	0.551291
1553924_at	0.530994	0.591101
1553927_at	0.552442	0.563323
1553928_at	0.438252	0.544423
1553929_at	0.441406	0.549833
1553930_at	0.470318	0.627214
1553931_at	0.522639	0.623297
1553934_at	0.452853	0.675714
1553935_at	0.442877	0.47849
1553936_a_at	0.419408	0.620063
1553938_a_at	0.579987	0.557751
1553940_a_at	0.734052	0.944598
1553943_at	0.369905	0.537859
1553944_at	0.486909	0.605582
1553945_at	0.499979	0.570247
1553946_at	0.350395	0.467336
1553947_at	0.545998	1.0346
1553949_at	0.501868	0.501818
1553952_at	0.465035	0.466695
1553954_at	1.11197	1.90855
1553955_at	0.274418	0.420059
1553956_at	5.75839	6.86964
1553957_at	0.543748	0.6424
1553959_a_at	0.952321	1.77827
1553960_at	0.0913807	0.242295
1553961_s_at	0.184296	0.33542
1553962_s_at	0.161088	0.247972
1553963_at	0.516555	0.573043
1553965_x_at	0.446437	0.467515
1553967_at	0.504306	0.700348
1553968_a_at	0.496312	0.633077
1553970_s_at	0.870333	1.28013
1553971_a_at	0.305665	0.231166
1553972_a_at	7.17394	4.44971
1553973_a_at	0.489362	0.482139
1553974_at	0.624124	0.965941
1553976_a_at	1.50941	3.58144
1553977_a_at	0.401748	0.468279
1553978_at	0.267484	0.295205
1553979_at	1.57916	2.70893
1553982_a_at	1.03957	2.628
1553983_at	0.717601	0.696962
1553984_s_at	2.84437	2.90419
1553986_at	0.51065	0.469422
1553987_at	0.403858	0.813932
1553989_a_at	0.464886	0.31631
1553990_at	0.244314	0.285072
1553991_s_at	0.6056	0.659194
1553992_s_at	0.492629	0.734522
1553993_s_at	0.250424	0.282672
1553994_at	0.50859	0.611846
1553995_a_at	0.513226	0.601668
1553997_a_at	0.54179	0.611127
1553998_at	0.512591	0.563025
1554001_at	0.665571	1.25313
1554003_at	0.498858	0.520883
1554004_a_at	0.496908	0.56987
1554006_a_at	0.48434	0.615796
1554007_at	5.28913	3.83164
1554008_at	0.452274	0.466836
1554010_at	0.357589	0.625042
1554012_at	0.452844	0.614836
1554014_at	0.254668	0.413989
1554015_a_at	0.308604	0.438886
1554016_a_at	0.23538	0.265358
1554017_at	0.517708	0.565545
1554018_at	0.559595	0.588436
1554019_s_at	1.72755	3.26811
1554020_at	1.86773	3.15594
1554021_a_at	0.444831	0.585136
1554022_at	0.492071	0.595651
1554023_s_at	0.487617	0.501273
1554026_a_at	0.221966	0.0795331
1554027_a_at	0.489968	0.759874
1554029_a_at	0.703697	1.22204
1554030_at	0.701567	0.937192
1554032_at	0.472747	0.683367
1554033_at	0.432457	0.679333
1554034_a_at	0.462668	0.570165
1554036_at	0.420854	0.864165
1554037_a_at	0.453548	0.824555
1554038_at	0.577776	0.680955
1554039_at	0.361174	0.527891
1554041_at	0.404481	0.494217
1554042_s_at	0.477771	0.605705
1554043_a_at	0.707541	0.762989
1554044_a_at	0.367031	0.486764
1554045_at	0.200255	0.420522
1554047_at	0.860055	1.19228
1554049_s_at	0.517488	0.755606
1554050_at	0.431459	0.58007
1554052_at	0.907015	1.08649
1554053_at	0.80915	0.963933
1554057_at	0.862733	1.22988
1554059_at	0.410977	0.508371
1554060_s_at	1.14296	1.16353
1554062_at	0.451653	0.713078
1554063_at	0.587492	0.83568
1554065_at	0.467883	0.532992
1554067_at	1.2092	2.9992
1554068_s_at	1.06907	1.56808
1554069_at	0.424139	0.505289
1554071_at	0.365142	0.585333
1554072_s_at	0.441437	0.654808
1554074_s_at	0.379614	0.447995
1554076_s_at	0.803881	0.908849
1554077_a_at	0.76178	1.30518
1554078_s_at	1.53004	2.0594
1554079_at	1.00424	2.14589
1554080_at	1.7027	3.16792
1554082_a_at	0.775675	1.20925
1554084_a_at	0.61536	0.980409
1554085_at	0.794584	1.27589
1554086_at	0.489933	0.726618
1554089_s_at	0.447224	0.696136
1554091_a_at	0.331966	0.364811
1554093_a_at	0.585154	0.874631
1554094_at	0.584511	0.775915
1554095_at	0.434667	0.47251
1554096_a_at	0.425981	0.564989
1554097_a_at	0.441284	0.54416
1554098_at	0.52128	0.661783
1554099_a_at	0.438817	0.69853
1554101_a_at	0.987262	1.85003
1554102_a_at	0.559276	0.972195
1554103_at	0.468975	0.552046
1554105_at	0.633963	0.829994
1554106_at	0.405633	0.69081
1554108_at	0.675129	0.824887
1554110_at	0.834914	0.674222
1554112_a_at	0.210683	0.550206
1554113_a_at	0.471968	0.545719
1554114_s_at	0.104024	0.155618
1554115_at	0.503715	0.629033
1554116_s_at	0.398483	0.509075
1554117_at	0.419328	0.475195
1554119_at	0.463838	0.617129
1554121_at	0.560368	0.866138
1554122_a_at	0.886297	1.06912
1554125_a_at	0.409541	0.578396
1554126_at	0.726217	0.778014
1554127_s_at	2.42755	0.710434
1554128_at	0.489992	0.70515
1554129_a_at	0.456247	0.573002
1554131_at	0.422596	0.615338
1554132_a_at	0.307252	0.808579
1554133_at	0.538771	0.710546
1554140_at	0.452205	0.516989
1554141_s_at	0.544367	0.637042
1554142_at	0.494673	0.676041
1554143_a_at	0.809492	0.843096
1554145_a_at	0.464651	0.55679
1554147_s_at	0.608306	0.594182
1554148_a_at	0.473127	0.750818
1554149_at	0.678283	1.08375
1554151_at	0.273707	0.327705
1554152_a_at	0.349562	0.449302
1554153_a_at	0.158068	0.15363
1554154_at	0.278639	0.406702
1554155_at	1.58123	2.87154
1554156_a_at	0.481435	0.640184
1554157_a_at	0.48352	0.632546
1554158_at	0.780796	0.877555
1554159_a_at	0.658185	0.748976
1554160_a_at	0.389678	0.496107
1554161_at	0.558039	0.607286
1554163_at	0.325497	0.561761
1554165_at	0.379163	0.504233
1554167_a_at	0.348584	0.509868
1554168_a_at	0.246414	0.405479
1554170_a_at	0.542813	0.6836
1554171_at	0.510047	1.11213
1554172_a_at	0.501411	0.739282
1554173_at	0.0917132	0.18326
1554175_at	0.142259	0.284867
1554176_a_at	0.824464	1.73486
1554177_a_at	0.766299	0.985189
1554178_a_at	0.254292	0.140387
1554179_s_at	0.435317	0.603416
1554181_at	0.481764	0.584501
1554182_at	0.441465	0.570465
1554183_s_at	0.426484	0.49636
1554185_at	0.455624	0.650054
1554187_at	0.477333	0.628923
1554188_at	0.439091	0.607573
1554190_s_at	0.524759	0.713709
1554192_s_at	0.503041	0.56898
1554193_s_at	0.449989	0.679521
1554194_at	0.441649	0.571393
1554195_a_at	0.603604	0.697998
1554196_at	0.42928	0.44632
1554198_at	0.510337	0.6609
1554199_at	0.505426	0.637676
1554201_at	0.496767	0.441995
1554202_x_at	0.50394	0.478485
1554203_at	0.584674	0.450944
1554205_s_at	0.578554	0.598929
1554206_at	0.30419	0.414599
1554208_at	0.49226	0.623938
1554210_at	0.384969	0.644931
1554212_s_at	0.400549	0.486223
1554213_at	0.491556	0.548303
1554214_at	0.485532	0.568284
1554216_at	0.384848	0.740504
1554217_a_at	0.390723	0.824674
1554219_at	0.468377	0.566531
1554220_a_at	0.464582	0.470557
1554222_at	0.415193	0.421901
1554224_at	0.447737	0.59794
1554225_a_at	0.378829	0.500024
1554228_a_at	0.514805	0.550692
1554229_at	0.0802782	0.0948671
1554231_a_at	0.374185	0.554225
1554232_a_at	0.515075	0.60206
1554233_at	0.55856	0.509226
1554234_at	0.635672	0.717616
1554235_at	0.500757	0.580703
1554237_at	0.333806	0.562201
1554239_s_at	0.446214	0.617926
1554240_a_at	0.107819	0.194998
1554241_at	0.652377	0.861704
1554242_a_at	3.51706	3.36352
1554245_x_at	0.739855	0.833632
1554246_at	0.519512	0.554732
1554248_at	0.144544	0.167131
1554249_a_at	0.228111	0.326724
1554250_s_at	0.669861	0.79494
1554251_at	0.86969	1.19914
1554252_a_at	0.491059	0.652072
1554253_a_at	0.393784	0.500633
1554256_a_at	0.605533	0.677169
1554258_a_at	0.545708	0.534728
1554259_at	0.36666	0.531634
1554260_a_at	0.533004	0.620557
1554261_at	0.556687	0.536218
1554262_s_at	0.561367	0.514701
1554264_at	0.865339	1.26136
1554266_at	0.475752	0.686695
1554268_at	0.518258	0.615005
1554271_a_at	3.84559	2.88358
1554272_at	0.506814	0.690347
1554273_a_at	0.517388	0.651937
1554274_a_at	0.346248	0.533823
1554276_at	0.402334	0.432653
1554277_s_at	0.89483	1.28478
1554279_a_at	0.52008	0.65249
1554280_a_at	1.0929	0.947976
1554281_at	0.460546	0.642691
1554283_at	0.890106	0.796614
1554285_at	0.299595	0.684973
1554286_at	0.323853	0.464813
1554287_at	0.259787	0.461466
1554288_at	0.467813	0.379507
1554290_at	0.170186	0.345055
1554291_at	0.120526	0.216915
1554292_a_at	0.303699	0.518152
1554293_at	0.253575	0.634323
1554294_s_at	0.438412	0.560347
1554295_x_at	0.362292	0.503501
1554296_at	0.507949	0.611809
1554298_a_at	0.0761153	0.332914
1554299_at	0.411096	0.432836
1554300_a_at	8.31	4.73134
1554301_at	0.45221	0.620064
1554302_s_at	0.389812	0.538622
1554303_at	0.396137	0.471458
1554305_at	0.481337	0.663889
1554306_at	0.232186	0.371453
1554307_at	0.407746	0.584129
1554308_s_at	0.525195	0.606034
1554309_at	0.187223	0.322618
1554310_a_at	0.494327	0.51978
1554311_a_at	0.585149	0.613368
1554312_at	0.405675	0.469432
1554314_at	0.491274	0.621233
1554316_at	0.363637	0.40089
1554317_s_at	0.663734	1.01937
1554318_at	0.382968	0.583321
1554319_at	0.435594	0.59028
1554321_a_at	0.882494	0.855696
1554322_a_at	0.23338	0.249803
1554324_s_at	1.00662	1.30404
1554325_at	0.221746	0.303695
1554327_a_at	0.371878	0.640579
1554328_at	0.886207	1.33967
1554329_x_at	1.09405	1.1494
1554331_a_at	0.470318	0.573497
1554332_a_at	0.423668	0.618291
1554333_at	0.190471	0.510139
1554334_a_at	0.192109	0.360558
1554335_at	0.194415	0.159341
1554337_at	0.509167	0.580334
1554339_a_at	0.414947	0.580979
1554340_a_at	0.313978	0.489231
1554341_a_at	0.650866	0.902831
1554342_s_at	0.603536	0.755043
1554343_a_at	8.15448	7.81019
1554344_s_at	0.384688	0.567515
1554345_a_at	0.484065	0.951325
1554346_at	0.493654	0.570914
1554348_s_at	0.434271	0.744717
1554349_at	0.405371	0.508312
1554351_a_at	1.06765	1.65147
1554352_s_at	0.368934	0.532743
1554354_at	0.488161	0.598059
1554355_a_at	0.773144	1.03008
1554356_at	0.734413	0.621066
1554360_at	0.318899	0.447616
1554362_at	0.44714	0.624411
1554364_at	0.36217	0.519498
1554365_a_at	0.721602	0.969271
1554367_at	0.437791	0.523598
1554368_at	0.470745	0.62272
1554371_at	0.376258	0.627929
1554372_at	0.373866	0.53643
1554374_at	0.430418	0.47835
1554375_a_at	0.417957	0.455972
1554376_s_at	0.514729	0.819627
1554377_a_at	0.601733	0.636346
1554378_a_at	0.401281	0.497175
1554379_a_at	0.355632	0.484233
1554380_at	0.416137	0.496875
1554382_at	0.431514	0.475984
1554383_a_at	0.374059	0.578328
1554384_at	0.321223	0.251688
1554385_a_at	0.321867	0.336458
1554386_at	0.467574	0.642886
1554388_at	0.439745	0.515411
1554390_s_at	0.39268	0.469413
1554391_at	0.492116	0.533861
1554393_a_at	0.540653	0.612609
1554394_at	0.345088	0.500908
1554396_at	0.458003	0.463049
1554397_s_at	0.442088	0.657893
1554398_at	0.550575	0.481685
1554400_at	0.448323	0.654936
1554401_a_at	0.501627	0.621287
1554403_a_at	0.429131	0.590403
1554404_a_at	0.409841	0.417324
1554405_a_at	0.42397	0.546989
1554406_a_at	0.0299039	0.104828
1554408_a_at	8.30067	2.94903
1554409_at	0.498765	0.585647
1554410_a_at	0.963039	1.01818
1554411_at	0.753047	0.917272
1554413_s_at	0.324167	0.43376
1554414_a_at	0.648643	0.790685
1554415_at	1.16686	1.85228
1554417_s_at	0.567182	0.863181
1554418_s_at	0.69324	0.972397
1554419_x_at	0.522761	0.541771
1554420_at	0.463493	0.506583
1554423_a_at	1.34185	2.02867
1554424_at	1.16225	1.36531
1554428_s_at	0.450155	0.469772
1554429_a_at	0.405785	0.459441
1554430_at	0.695155	0.907531
1554432_x_at	0.641105	0.861107
1554433_a_at	1.66617	2.60338
1554436_a_at	0.434303	0.718053
1554438_at	0.793512	0.785157
1554440_at	0.146963	0.248751
1554441_a_at	0.552784	0.767871
1554442_at	0.159996	0.254768
1554443_s_at	0.143624	0.131821
1554444_s_at	0.36592	0.499072
1554445_at	1.03585	1.57896
1554447_at	0.536733	0.893179
1554448_at	0.606464	0.773835
1554449_at	0.470247	0.838711
1554450_s_at	0.778572	0.90977
1554451_s_at	0.786894	1.31226
1554452_a_at	3.2427	3.99405
1554453_at	0.441144	0.500251
1554455_at	0.342516	0.66727
1554456_a_at	0.430062	0.718231
1554459_s_at	0.421009	0.630875
1554460_at	0.408615	0.702838
1554462_a_at	0.357405	0.672492
1554464_a_at	0.291118	0.869438
1554465_s_at	0.507424	1.05871
1554466_a_at	1.35201	2.25484
1554468_s_at	0.784884	0.915836
1554469_at	0.630508	0.786099
1554470_s_at	0.7644	1.10165
1554471_a_at	0.440874	0.894517
1554472_a_at	0.471092	0.657433
1554473_at	0.472533	0.468088
1554474_a_at	0.41952	0.529266
1554475_a_at	0.439101	0.575352
1554476_x_at	0.344498	0.866392
1554478_a_at	0.620312	1.39353
1554479_a_at	0.172672	0.196479
1554480_a_at	0.569736	1.042
1554481_a_at	0.471106	0.812935
1554482_a_at	0.932518	1.48272
1554483_at	0.390606	0.492526
1554485_s_at	0.501698	0.609943
1554486_a_at	1.13133	1.08306
1554487_a_at	0.314546	0.469464
1554488_at	0.550578	0.656788
1554489_a_at	2.88798	3.2492
1554491_a_at	0.359248	0.52025
1554492_at	0.52026	0.65319
1554493_s_at	0.535969	1.08694
1554494_at	0.451015	0.70253
1554495_s_at	0.474626	0.559503
1554496_at	0.465089	0.663935
1554499_s_at	0.659922	0.672607
1554500_a_at	0.508267	0.549044
1554501_at	0.145069	0.122499
1554503_a_at	0.0287319	0.0443443
1554504_at	0.418614	0.652024
1554506_x_at	0.485188	0.700944
1554507_at	0.478998	0.499837
1554508_at	0.291987	0.252064
1554509_a_at	0.56986	0.767193
1554510_s_at	0.891467	1.34332
1554511_at	0.506385	0.524915
1554512_a_at	0.597674	0.76661
1554513_s_at	0.725199	1.05551
1554514_at	0.469981	0.66843
1554516_at	0.412786	0.512328
1554517_x_at	0.35892	0.431101
1554518_at	0.555046	0.725721
1554519_at	0.447705	0.809423
1554520_at	0.33241	0.527337
1554522_at	0.485644	0.951212
1554523_a_at	0.453058	0.64152
1554524_a_at	0.464827	0.641032
1554526_at	0.487693	0.595272
1554528_at	0.501529	0.676535
1554530_at	0.409028	0.499312
1554531_at	0.357402	0.536994
1554533_at	0.377344	0.593871
1554534_at	0.309689	0.467211
1554536_at	0.16816	0.357602
1554537_at	0.592398	0.773618
1554538_at	0.572298	0.688413
1554539_a_at	0.863438	1.29838
1554540_at	0.549958	0.586404
1554541_a_at	0.467235	0.531115
1554542_at	0.458674	0.614402
1554543_at	0.357498	0.393286
1554544_a_at	0.36193	0.381065
1554545_at	0.509485	0.620229
1554547_at	0.447324	0.664807
1554549_a_at	0.279887	0.573084
1554550_at	0.42304	0.528458
1554553_s_at	0.69441	1.01751
1554554_at	0.369499	0.550967
1554555_a_at	1.00286	1.75795
1554556_a_at	0.577135	0.443057
1554557_at	0.478427	0.526058
1554558_at	0.441896	0.671911
1554559_at	0.410019	0.446131
1554560_at	0.367935	0.555356
1554564_a_at	0.348774	0.405216
1554565_x_at	0.34793	0.411139
1554566_at	0.402402	0.502421
1554568_at	0.543765	0.685007
1554569_a_at	0.282915	0.261628
1554571_at	0.281007	0.26912
1554572_a_at	13.8992	6.96449
1554574_a_at	0.54759	0.833242
1554575_a_at	0.808324	1.0065
1554576_a_at	0.782731	0.968389
1554577_a_at	1.21054	1.55781
1554578_at	0.476844	0.599705
1554579_a_at	0.511072	0.780165
1554580_a_at	0.427619	0.509584
1554582_a_at	0.631357	0.761465
1554583_a_at	0.430384	0.510829
1554584_at	0.48734	0.758238
1554586_a_at	0.48435	0.595665
1554588_a_at	1.03223	2.123
1554589_at	0.374881	0.523841
1554591_at	0.464306	0.5241
1554592_a_at	0.518983	0.499042
1554593_s_at	0.47353	0.565398
1554594_at	0.145912	0.133127
1554595_at	0.453988	0.57356
1554597_at	1.17862	1.0539
1554599_x_at	1.2507	1.02571
1554600_s_at	1.94204	4.20783
1554601_at	0.600058	0.425059
1554602_at	0.131577	0.181782
1554604_at	0.435009	0.566437
1554606_at	0.442567	0.612403
1554607_at	0.504242	0.505796
1554608_at	0.0955914	0.0771198
1554609_at	0.437918	0.917757
1554610_at	0.395232	0.52194
1554612_at	0.48088	0.54855
1554613_a_at	0.417566	0.440651
1554614_a_at	0.46082	0.587551
1554615_at	0.405214	0.547158
1554616_at	0.413301	0.517269
1554618_at	0.445234	0.648165
1554619_at	0.733276	0.802877
1554621_at	0.494848	0.705314
1554623_x_at	0.531951	0.694747
1554624_a_at	0.0257645	0.0337524
1554625_at	0.467269	0.500731
1554627_a_at	1.20941	1.61159
1554628_at	1.64308	2.85039
1554629_at	0.442389	0.6406
1554631_at	0.419043	0.573379
1554633_a_at	0.569696	0.702215
1554634_at	0.486193	0.641034
1554635_a_at	0.360209	0.478373
1554636_at	2.05418	1.78827
1554637_a_at	0.348499	0.359796
1554638_at	0.101067	0.105389
1554640_at	0.523494	0.523748
1554641_a_at	0.298672	0.455025
1554642_at	0.471019	0.568813
1554643_at	0.526496	0.641319
1554646_at	0.495899	0.657849
1554648_a_at	0.503101	0.56694
1554649_at	0.391409	0.470071
1554650_a_at	0.438294	0.533492
1554652_s_at	0.656783	0.70285
1554655_a_at	0.599932	0.55146
1554657_a_at	0.396768	0.557702
1554659_at	0.486277	0.445077
1554660_a_at	0.275674	0.498239
1554661_s_at	0.240723	0.404203
1554662_at	0.453492	0.451035
1554663_a_at	0.488995	0.493226
1554664_at	0.346637	0.504444
1554665_at	0.549983	0.541095
1554666_at	0.372215	0.547233
1554667_s_at	1.57935	2.793
1554668_a_at	0.454891	0.652909
1554670_at	0.268804	0.593766
1554671_a_at	0.427234	0.517592
1554672_at	0.558573	0.882421
1554675_a_at	0.554481	0.659987
1554676_at	0.0208754	0.0135923
1554677_s_at	0.363764	0.526334
1554678_s_at	0.559103	1.59614
1554679_a_at	8.1112	10.7295
1554680_s_at	0.476098	0.468127
1554681_a_at	0.340677	0.619072
1554683_a_at	0.539623	0.698499
1554685_a_at	0.439561	0.600931
1554686_at	0.679457	0.782102
1554689_a_at	0.472632	0.637914
1554690_a_at	0.380124	0.597489
1554691_a_at	0.483117	0.380802
1554692_at	0.40705	0.504574
1554694_at	0.45663	0.549538
1554696_s_at	25.6373	5.84167
1554697_at	0.54039	0.587591
1554699_at	0.444507	0.700269
1554700_at	0.452566	0.639096
1554701_a_at	0.50131	0.80452
1554702_at	0.456143	0.553967
1554703_at	0.823109	0.895952
1554704_at	1.32291	1.25706
1554705_at	0.416358	0.53057
1554706_at	0.58539	0.821713
1554707_at	0.394405	0.623936
1554708_s_at	0.414459	0.538113
1554710_at	0.222481	0.370276
1554711_at	0.483423	0.590132
1554712_a_at	0.471202	0.662833
1554714_at	0.326769	0.577606
1554715_at	0.389855	0.480193
1554716_s_at	0.355269	0.375303
1554717_a_at	0.310606	0.263886
1554719_at	0.450173	0.425949
1554721_a_at	0.686419	0.880762
1554722_at	0.580225	0.625317
1554723_x_at	0.427631	0.732519
1554724_at	0.557385	0.681501
1554725_at	0.465811	0.579655
1554726_at	0.331066	0.452403
1554728_at	0.374749	0.488305
1554730_at	0.196142	0.252218
1554732_at	0.412046	0.462264
1554733_at	0.397674	0.346759
1554735_a_at	0.437237	0.57623
1554736_at	0.547101	0.654539
1554737_at	0.364251	0.576457
1554739_at	0.390928	0.578657
1554740_a_at	0.566531	0.769202
1554741_s_at	0.57124	0.96777
1554742_at	0.639419	0.716077
1554743_x_at	0.715105	0.844109
1554744_at	0.223138	0.343489
1554745_at	0.475762	0.606658
1554747_a_at	0.822644	1.07197
1554748_at	0.505448	0.626083
1554749_s_at	0.433523	0.575282
1554751_at	0.407816	0.554037
1554752_a_at	0.438157	0.600777
1554755_a_at	0.452751	0.626266
1554757_a_at	0.370023	0.533548
1554758_a_at	0.520424	0.749217
1554759_at	0.43092	0.619496
1554761_a_at	1.48135	2.83311
1554762_a_at	0.623106	0.798483
1554763_at	0.451538	0.601833
1554764_a_at	0.470839	0.560052
1554765_a_at	0.497718	0.446628
1554766_s_at	0.33149	0.54139
1554767_s_at	1.07282	1.81092
1554768_a_at	21.3991	13.377
1554769_at	0.737604	1.10063
1554770_x_at	0.744703	1.21101
1554771_at	0.732116	0.924196
1554772_at	0.536241	0.555489
1554773_at	0.533072	0.646617
1554774_at	0.588792	0.87355
1554776_at	0.428915	0.548976
1554777_at	0.353718	0.495373
1554778_at	0.608502	0.540378
1554779_s_at	0.469555	0.428992
1554780_a_at	0.631679	0.808757
1554781_at	0.512302	0.631963
1554782_at	0.475114	0.643694
1554783_s_at	0.455906	0.54593
1554784_at	0.454635	0.641871
1554785_at	0.690498	0.684429
1554786_at	0.365524	0.283619
1554787_at	0.514266	0.695996
1554789_a_at	0.372902	0.527002
1554790_at	0.609276	0.938615
1554791_a_at	0.454122	0.511838
1554793_at	0.498962	0.661864
1554794_a_at	0.499132	0.832071
1554795_a_at	0.440075	0.442172
1554796_at	0.412689	0.588225
1554797_at	0.584232	0.560662
1554798_at	0.504586	0.565876
1554800_at	0.332094	0.425865
1554801_at	0.441665	0.621107
1554803_s_at	0.368467	0.441239
1554804_a_at	0.544516	0.81168
1554805_at	0.539632	0.572637
1554806_a_at	0.330221	0.428814
1554807_a_at	0.669287	1.29496
1554808_at	0.38744	0.464378
1554809_at	0.47123	0.565373
1554810_at	0.468201	0.555802
1554812_at	0.459824	0.558085
1554813_at	0.494905	0.535866
1554814_at	0.468172	0.585004
1554816_at	0.480056	0.771579
1554818_s_at	0.459092	0.719548
1554819_a_at	0.377571	0.552939
1554820_at	0.490846	0.6829
1554821_a_at	0.565145	0.85499
1554822_at	0.446833	0.673144
1554824_at	0.458978	0.426558
1554825_at	0.479935	0.589942
1554826_at	0.488889	0.594798
1554827_a_at	0.499154	0.792718
1554828_at	0.410576	0.480972
1554830_a_at	0.844482	1.14748
1554831_x_at	0.626019	0.667966
1554833_at	0.154162	0.10029
1554834_a_at	0.300645	0.41672
1554835_a_at	0.412918	0.504965
1554836_at	0.498204	0.789158
1554837_a_at	0.396476	0.505892
1554839_at	0.339129	0.568415
1554840_at	0.468646	0.586503
1554841_at	0.899002	1.54078
1554842_at	0.467338	0.433278
1554844_at	0.58735	0.663974
1554846_at	0.495878	0.556635
1554847_at	0.433596	0.47623
1554849_at	0.50668	0.477619
1554850_at	0.437214	0.41987
1554852_a_at	0.361028	0.269568
1554853_at	0.47535	0.689771
1554855_at	0.512223	0.654851
1554857_at	0.489933	0.526352
1554860_at	0.647995	0.492045
1554862_at	0.497777	0.54983
1554863_s_at	0.479142	0.519757
1554864_a_at	0.480174	0.549515
1554865_at	0.489301	0.675014
1554866_at	0.424068	0.553465
1554867_a_at	0.358352	0.505534
1554868_s_at	0.810818	1.14602
1554869_at	0.471082	0.510873
1554871_at	0.483726	0.501301
1554872_a_at	0.457346	0.540164
1554873_at	0.670484	0.79226
1554874_at	0.539607	0.53933
1554875_at	0.458116	0.907395
1554876_a_at	0.182351	0.56812
1554878_a_at	1.05235	2.63319
1554880_at	0.50064	0.602251
1554882_at	0.74597	0.970939
1554883_a_at	1.31018	2.10927
1554884_at	0.538068	0.633393
1554885_a_at	1.06875	1.63252
1554886_a_at	0.374121	0.54004
1554887_at	0.853146	1.3693
1554889_at	0.384635	0.653235
1554890_a_at	0.401738	0.615387
1554891_at	0.394109	0.520085
1554892_a_at	2.08468	0.143746
1554894_a_at	0.746865	1.32796
1554895_a_at	0.496798	0.582346
1554897_s_at	0.497324	0.768992
1554899_s_at	0.0472981	0.0535379
1554901_at	0.44668	0.461815
1554903_at	0.314156	0.335905
1554905_x_at	0.339537	0.423206
1554906_a_at	0.330291	0.772392
1554907_a_at	0.605421	0.79635
1554908_at	0.444094	0.632536
1554909_at	0.561087	0.631166
1554910_at	0.402654	0.592123
1554911_at	0.587281	0.429387
1554912_at	0.575501	0.559777
1554914_at	0.442758	0.581418
1554915_a_at	0.897124	2.32621
1554916_a_at	0.690411	0.926025
1554918_a_at	5.18708	27.0838
1554919_s_at	0.427202	0.444324
1554920_at	0.462284	0.563437
1554921_a_at	0.470008	0.513102
1554922_at	0.441199	0.673577
1554923_at	0.85077	1.04729
1554927_at	0.395624	0.529089
1554929_at	0.142519	0.429549
1554930_a_at	2.54179	3.29609
1554931_at	0.435489	0.6196
1554932_at	0.482116	0.604726
1554933_at	0.56038	0.480429
1554934_at	0.466136	0.635135
1554937_x_at	0.322786	0.528119
1554938_a_at	0.510484	0.621056
1554940_a_at	0.404809	0.642478
1554941_at	0.431527	0.529845
1554942_a_at	0.481576	0.523363
1554943_at	0.407739	0.535641
1554945_x_at	0.460281	0.543297
1554946_at	0.458548	0.582669
1554947_at	0.507181	0.590787
1554948_at	0.211857	0.371277
1554949_at	0.39482	0.566863
1554950_at	0.354068	0.501739
1554951_at	0.580754	0.769175
1554952_s_at	0.038321	0.0563565
1554953_a_at	0.383669	0.587269
1554954_at	0.348094	0.534694
1554957_at	0.44993	0.503436
1554958_at	0.15693	0.205082
1554960_at	0.423238	0.567966
1554961_at	0.472744	0.536817
1554962_a_at	0.479858	0.549513
1554963_at	0.243279	0.422339
1554964_x_at	0.249274	0.476335
1554965_at	0.512509	0.56178
1554966_a_at	1.56604	1.95837
1554967_at	0.36666	0.439925
1554969_x_at	0.375525	0.567157
1554970_at	0.358713	0.53638
1554971_at	0.445156	0.610469
1554972_at	0.410234	0.51679
1554973_a_at	1.25857	1.67407
1554974_at	0.74494	0.957434
1554976_a_at	0.468427	0.55511
1554977_at	0.652485	0.650736
1554978_at	0.313066	0.505042
1554980_a_at	0.531797	0.536268
1554981_at	0.460929	0.617516
1554982_a_at	0.344122	0.570381
1554983_at	0.456812	0.597729
1554984_a_at	0.392664	0.576519
1554985_at	0.252459	0.410683
1554986_a_at	0.358074	0.466458
1554987_at	0.522789	0.676864
1554988_at	0.483925	0.613272
1554989_at	0.444905	0.487237
1554992_at	0.526951	0.545187
1554994_at	0.462761	0.605104
1554996_at	0.346589	0.485628
1554997_a_at	0.115878	0.0673368
1554999_at	0.400168	0.554632
1555000_at	0.41199	0.661104
1555001_at	0.428917	0.80897
1555002_at	0.538683	0.570723
1555003_at	0.614491	0.639156
1555004_a_at	1.37589	1.10472
1555006_at	0.424707	0.530916
[truncated: 52,614 more rows]
