# Supplementary material for: PERT: A Method for Expression Deconvolution of Human Blood Samples from Varied Microenvironmental and Developmental Conditions
Source: PLoS Comput Biol. 2012 Dec 20;8(12):e1002838. doi: 10.1371/journal.pcbi.1002838 (PMC3527275; doi:10.1371/journal.pcbi.1002838)
Supplement: Table S3 — Enriched biological processes of the perturbed genes when comparing culture-derived to uncultured megakaryocytes. Gene expression profiles of day-4 megakaryocyte were compared to that of day-0 megakaryocytes using PERT. Gene set enrichment analysis was performed for Affymetrix probes that exhibited 2-fold perturbation (ρg<0.5 or ρg>2). The enriched gene sets (P<0.01) are tabulated. (XLS) [file pcbi.1002838.s006.xls]

## Sheet: Sheet1
Threshold for genes that under positive perturbation				ρg > 2				Threshold for genes that under positive perturbation				ρg < 0.5
Threshold for enriched gene ontology terms				p-value < 0.01				Threshold for enriched gene ontology terms				p-value < 0.01
GOBPID	Pvalue	OddsRatio	ExpCount	Count	Size	Term (Biological processes)		GOBPID	Pvalue	OddsRatio	ExpCount	Count	Size	Term (Biological processes)
GO:0048285	2.12499e-63	6.17649	35.8739	165	782	organelle fission		GO:0007165	1.94002e-84	1.66314	4658.2	5408	8431	signal transduction
GO:0000278	2.12499e-63	6.17649	35.8739	165	782	mitotic cell cycle		GO:0050789	1.94002e-84	1.66314	4658.2	5408	8431	regulation of biological process
GO:0000279	2.12499e-63	6.17649	35.8739	165	782	M phase		GO:0050896	3.77364e-54	1.62304	2957.8	3456	5444	response to stimulus
GO:0007067	2.12499e-63	6.17649	35.8739	165	782	mitosis		GO:0002376	2.77547e-53	1.78425	1876.32	2290	3396	immune system process
GO:0022402	2.12499e-63	6.17649	35.8739	165	782	cell cycle process		GO:0050877	2.03915e-41	1.84808	1245.91	1547	2255	neurological system process
GO:0051301	4.69448e-52	4.87315	43.8102	167	955	cell division		GO:0007267	2.20723e-41	1.87409	1189.55	1484	2153	cell-cell signaling
GO:0006259	1.75001e-47	3.50258	80.4182	227	1753	DNA metabolic process		GO:0032501	1.44023e-36	1.55771	2153.12	2515	3897	multicellular organismal process
GO:0007059	3.9103e-34	7.8057	12.3403	71	269	chromosome segregation		GO:0030154	1.07263e-28	1.40344	2964.21	3328	5365	cell differentiation
GO:0071842	1.51961e-27	2.13927	180.761	325	3965	cellular component organization at cellular level		GO:0007155	8.87024e-22	1.56491	1140.93	1347	2065	cell adhesion
GO:0006139	1.67914e-23	2.01471	183.498	316	4000	nucleobase-containing compound metabolic process		GO:0009653	2.71494e-18	1.61002	816.686	977	1487	anatomical structure morphogenesis
GO:0007049	9.23513e-22	2.363	91.4662	188	2204	cell cycle		GO:0000902	1.55473e-17	1.49474	1105.57	1286	2001	cell morphogenesis
GO:0051276	1.04514e-18	2.40407	70.4175	150	1535	chromosome organization		GO:0042592	1.30932e-15	1.43513	1201.15	1377	2174	homeostatic process
GO:0009308	1.87334e-10	2.32797	37.5713	80	819	amine metabolic process		GO:0048856	2.86907e-14	1.27405	2601.01	2836	4787	anatomical structure development
GO:0006520	1.87334e-10	2.32797	37.5713	80	819	cellular amino acid metabolic process		GO:0048870	5.66801e-13	1.45396	892.301	1030	1615	cell motility
GO:0043436	1.87334e-10	2.32797	37.5713	80	819	oxoacid metabolic process		GO:0051179	1.49952e-11	1.19012	4510.68	4766	8164	localization
GO:0065003	3.05835e-09	2.75465	20.0177	50	446	macromolecular complex assembly		GO:0006950	1.86251e-11	1.21619	3206.76	3432	5804	response to stress
GO:0043170	2.47552e-08	1.37846	397.09	489	8656	macromolecule metabolic process		GO:0008219	1.92017e-09	1.23535	2016.1	2182	3649	cell death
GO:0008283	1.297e-07	1.53558	139.275	199	3036	cell proliferation		GO:0016192	1.15229e-08	1.30233	1105.02	1225	2000	vesicle-mediated transport
GO:0007010	1.83723e-07	1.73051	72.2525	117	1575	cytoskeleton organization		GO:0003013	1.61917e-08	1.6178	324.322	390	587	circulatory system process
GO:0007568	1.96565e-07	2.42623	21.4693	48	468	aging		GO:0040011	2.20963e-08	1.45799	506.63	588	925	locomotion
GO:0071840	1.26714e-06	1.42157	199.261	261	4546	cellular component organization or biogenesis		GO:0048646	2.20206e-07	1.31523	828.21	923	1499	anatomical structure formation involved in morphogenesis
GO:0044237	1.77326e-05	1.25994	744.636	820	16232	cellular metabolic process		GO:0040007	2.54585e-07	1.31534	818.265	912	1481	growth
GO:0044085	0.000107178	1.39099	126.309	167	2786	cellular component biogenesis		GO:0065007	5.51537e-06	1.31269	587.664	660	1134	biological regulation
GO:0006807	0.000114519	1.23796	494.877	559	11137	nitrogen compound metabolic process		GO:0061024	6.50117e-06	1.2806	753.621	832	1364	membrane organization
GO:0006461	0.00029072	1.49529	66.3805	95	1447	protein complex assembly		GO:0008283	1.08483e-05	1.17955	1677.42	1788	3036	cell proliferation
GO:0042254	0.000555075	2.15051	12.8449	26	280	ribosome biogenesis		GO:0034330	9.27343e-05	1.41448	281.227	323	509	cell junction organization
GO:0071843	0.000810849	1.81443	21.9739	38	479	cellular component biogenesis at cellular level		GO:0030198	0.00090359	1.46937	161.332	188	292	extracellular matrix organization
GO:0006399	0.00120491	2.13546	11.4228	23	249	tRNA metabolic process		GO:0007034	0.000956876	2.00001	53.5933	69	97	vacuolar transport
GO:0009058	0.00261427	1.17372	485.72	535	10588	biosynthetic process		GO:0048869	0.00126919	1.48631	137.707	162	256	cellular developmental process
GO:0006950	0.00283355	1.20737	266.256	307	5804	response to stress		GO:0007010	0.00195625	1.16472	870.2	926	1575	cytoskeleton organization
GO:0044281	0.00651094	1.17632	370.387	409	9070	small molecule metabolic process		GO:0021700	0.00230622	1.45014	143.1	166	259	developmental maturation
GO:0071844	0.00875156	1.91234	10.4135	19	227	cellular component assembly at cellular level		GO:0009790	0.00257759	1.16153	847.548	901	1534	embryo development
GO:0022618	0.00875156	1.91234	10.4135	19	227	ribonucleoprotein complex assembly		GO:0006464	0.00338142	1.08717	2879.12	2968	5211	protein modification process
GO:0034621	0.00875156	1.91234	10.4135	19	227	cellular macromolecular complex subunit organization		GO:0006810	0.00404402	1.0861	2827.97	2914	5158	transport
