# Supplementary material for: PERT: A Method for Expression Deconvolution of Human Blood Samples from Varied Microenvironmental and Developmental Conditions
Source: PLoS Comput Biol. 2012 Dec 20;8(12):e1002838. doi: 10.1371/journal.pcbi.1002838 (PMC3527275; doi:10.1371/journal.pcbi.1002838)
Supplement: Table S4 — Enriched biological processes of the perturbed genes when comparing culture-derived to uncultured CFU-M. Gene expression profiles of day-4 CFU-M were compared to that of day-0 CFU-M using PERT. Gene set enrichment analysis was performed for Affymetrix probes that exhibited 2-fold perturbation (ρg<0.5 or ρg>2). The enriched gene sets (P<0.01) are tabulated. (XLS) [file pcbi.1002838.s007.xls]

## Sheet: Sheet1
Threshold for genes that under large perturbation				ρg > 2				Threshold for genes that under negative perturbation				ρg < 0.5
Threshold for enriched gene ontology terms				p-value < 0.01				Threshold for enriched gene ontology terms				p-value < 0.01
GOBPID	Pvalue	OddsRatio	ExpCount	Count	Size	Term (Biological processes)		GOBPID	Pvalue	OddsRatio	ExpCount	Count	Size	Term (Biological processes)
GO:0048285	1.91667e-44	3.94639	59.8501	184	782	organelle fission		GO:0002376	2.05789e-82	2.09973	891.254	1374	3396	immune system process
GO:0000278	1.91667e-44	3.94639	59.8501	184	782	mitotic cell cycle		GO:0007165	6.43512e-60	1.58818	2212.65	2780	8431	signal transduction
GO:0000279	1.91667e-44	3.94639	59.8501	184	782	M phase		GO:0050789	6.43512e-60	1.58818	2212.65	2780	8431	regulation of biological process
GO:0007067	1.91667e-44	3.94639	59.8501	184	782	mitosis		GO:0006950	4.10126e-36	1.49363	1523.21	1907	5804	response to stress
GO:0022402	1.91667e-44	3.94639	59.8501	184	782	cell cycle process		GO:0050896	3.06692e-31	1.49138	1343.44	1674	5444	response to stimulus
GO:0006259	2.03324e-44	2.78748	134.165	306	1753	DNA metabolic process		GO:0008219	6.72798e-17	1.37868	957.652	1168	3649	cell death
GO:0006139	1.05895e-34	1.98965	306.139	512	4000	nucleobase-containing compound metabolic process		GO:0016192	7.45724e-13	1.42942	524.884	663	2000	vesicle-mediated transport
GO:0051301	1.27672e-31	3.01957	73.0906	183	955	cell division		GO:0048870	4.66223e-10	1.40781	423.844	532	1615	cell motility
GO:0007059	5.45368e-27	5.25405	20.5878	80	269	chromosome segregation		GO:0061024	2.44365e-08	1.39197	357.971	447	1364	membrane organization
GO:0071842	9.41844e-22	1.73748	300.345	457	3965	cellular component organization at cellular level		GO:0042592	2.95525e-08	1.30525	570.549	680	2174	homeostatic process
GO:0009308	1.3583e-17	2.46683	62.6819	135	819	amine metabolic process		GO:0030154	4.60656e-08	1.19733	1408	1566	5365	cell differentiation
GO:0006520	1.3583e-17	2.46683	62.6819	135	819	cellular amino acid metabolic process		GO:0051179	5.66348e-08	1.45529	256.912	331	1006	localization
GO:0043436	1.3583e-17	2.46683	62.6819	135	819	oxoacid metabolic process		GO:0006464	6.47093e-08	1.19725	1367.59	1522	5211	protein modification process
GO:0071843	5.69681e-17	2.98676	36.6601	93	479	cellular component biogenesis at cellular level		GO:0051234	3.18685e-07	1.16379	1878.56	2042	7158	establishment of localization
GO:0065003	6.08922e-17	3.09361	33.6823	88	446	macromolecular complex assembly		GO:0048869	7.39416e-07	1.90704	65.5631	101	256	cellular developmental process
GO:0043170	5.50092e-15	1.45416	572.999	730	7665	macromolecule metabolic process		GO:0008283	9.75083e-07	1.22483	796.775	908	3036	cell proliferation
GO:0044237	9.1214e-15	1.41859	1084.2	1254	14697	cellular metabolic process		GO:0009653	1.01054e-05	1.28595	388.052	460	1487	anatomical structure morphogenesis
GO:0042254	1.95033e-14	3.4984	21.4297	62	280	ribosome biogenesis		GO:0007155	2.35192e-05	1.22934	541.943	622	2065	cell adhesion
GO:0051276	2.96488e-13	1.84862	117.481	197	1535	chromosome organization		GO:0065007	0.000251073	1.27501	268.19	318	1134	biological regulation
GO:0006399	6.3522e-13	3.47957	19.0571	55	249	tRNA metabolic process		GO:0000902	0.000406674	1.18917	525.147	590	2001	cell morphogenesis
GO:0007049	8.26203e-13	1.70846	159.413	248	2204	cell cycle		GO:0007267	0.00116168	1.16512	565.038	626	2153	cell-cell signaling
GO:0007005	5.69133e-11	2.63419	29.925	69	391	mitochondrion organization		GO:0007010	0.00120268	1.19217	413.347	466	1575	cytoskeleton organization
GO:0006807	8.43221e-11	1.33543	825.047	966	11137	nitrogen compound metabolic process		GO:0048646	0.00598495	1.16156	393.401	436	1499	anatomical structure formation involved in morphogenesis
GO:0044249	3.42649e-09	1.83575	75.8458	128	991	cellular biosynthetic process
GO:0009059	3.42649e-09	1.83575	75.8458	128	991	macromolecule biosynthetic process
GO:0006412	3.42649e-09	1.83575	75.8458	128	991	translation
GO:0009058	3.58516e-08	1.28462	717.426	833	9597	biosynthetic process
GO:0016070	4.93104e-08	1.67449	94.4438	147	1234	RNA metabolic process
GO:0071844	2.21872e-07	2.68958	17.3734	41	227	cellular component assembly at cellular level
GO:0022618	2.21872e-07	2.68958	17.3734	41	227	ribonucleoprotein complex assembly
GO:0034621	2.21872e-07	2.68958	17.3734	41	227	cellular macromolecular complex subunit organization
GO:0044281	8.26509e-07	1.2742	623.175	718	9070	small molecule metabolic process
GO:0007568	1.1003e-06	2.00972	35.8182	66	468	aging
GO:0044238	8.43626e-06	1.26312	488.872	568	7350	primary metabolic process
GO:0051186	1.44678e-05	1.80236	41.7114	70	545	cofactor metabolic process
GO:0006457	1.96589e-05	1.8358	37.502	64	490	protein folding
GO:0007010	0.000186804	1.38099	120.542	159	1575	cytoskeleton organization
GO:0046907	0.000278215	1.42154	92.8365	126	1213	intracellular transport
GO:0051641	0.000278215	1.42154	92.8365	126	1213	cellular localization
GO:0071840	0.000440812	1.22321	333.278	388	4546	cellular component organization or biogenesis
GO:0015031	0.0019781	1.42567	62.9115	86	822	protein transport
GO:0006605	0.0019781	1.42567	62.9115	86	822	protein targeting
GO:0033036	0.0019781	1.42567	62.9115	86	822	macromolecule localization
GO:0034613	0.0019781	1.42567	62.9115	86	822	cellular protein localization
GO:0006461	0.00234905	1.31124	110.746	140	1447	protein complex assembly
GO:0044085	0.0041436	1.21331	207.962	244	2786	cellular component biogenesis
GO:0009056	0.00994878	1.1586	298.944	336	3906	catabolic process
