# Supplementary material for: PERT: A Method for Expression Deconvolution of Human Blood Samples from Varied Microenvironmental and Developmental Conditions
Source: PLoS Comput Biol. 2012 Dec 20;8(12):e1002838. doi: 10.1371/journal.pcbi.1002838 (PMC3527275; doi:10.1371/journal.pcbi.1002838)
Supplement: Table S5 — Reference populations for decomposing human cord blood samples. (XLS) [file pcbi.1002838.s008.xls]

## Sheet: Sheet1
Cell Type	Symbols	Lineage	Cell surface markers	Fig.3	Fig.5
Hematopoietic Stem Cell	HSC1	HSC	CD133+ CD34dim	Yes	Yes
Hematopoietic Stem Cell	HSC2	HSC	CD38- CD34+	Yes	No
Common Myeloid Progenitor	CMP	CMP	CD34+ CD38+ IL-3Rlo CD45RA-	Yes	Yes
Megakaryocyte/Erythroid Progenitor	MEP	MEP	CD34+ CD38+ IL-3R- CD45RA-	Yes	Yes
Granulocyte-Monocyte Progenitor	GMP	GMP	CD34+ CD38+ IL-3Rlo CD45RA+	Yes	Yes
Erythroid	ERY1	ERY	CD34+ CD71+ GlyA-	Yes	Yes
Erythroid	ERY2	ERY	CD34- CD71+ GlyA-	Yes	Yes
Erythroid	ERY3	ERY	CD34- CD71+ GlyA+	Yes	Yes
Erythroid	ERY4	ERY	CD34- CD71lo GlyA+	Yes	Yes
Erythroid	ERY5	ERY	CD34- CD71- GlyA+	Yes	Yes
Colony Forming Unit-Megakaryocytic (CFU-MK)	MEGA1	MEGA	CD34+ CD41+ CD61+ CD45-	Yes	Yes
Megakaryocyte	MEGA2	MEGA	CD34- CD41+ CD61+ CD45-	Yes	Yes
Colony Forming Unit-Granulocyte (CFU-G)	GRAN1	GRAN	CD34- SSChi CD45+ CD11b- CD16-	Yes	Yes
Neutrophilic Metamyelocyte	GRAN2	GRAN	CD34- SSChi CD45+ CD11b+ CD16-	Yes	Yes
Neutrophil	GRAN3	GRAN	FSChi SSChi CD16+ CD11b+	Yes	Yes
Colony Forming Unit-Monocyte (CFU-M)	MONO1	MONO	CD34- CD33+ CD13+	Yes	Yes
Monocyte	MONO2	MONO	FSChi SSClo CD14+ CD45dim	Yes	Yes
Basophil	BASO1	BASO	FSChi SSClo CD22+ CD123+ CD33+/- CD45dim	Yes	Yes
Eosinophil	EOS2	EOS	FSChi SSClo IL3-R+ CD33dim+	Yes	Yes
Early B Cells	PREB1	PREB	CD34+ CD10+ CD19+	Yes	Yes
Pro-B Cells	PREB2	PREB	CD34- CD10+ CD19+	Yes	Yes
