# Supplementary material for: PERT: A Method for Expression Deconvolution of Human Blood Samples from Varied Microenvironmental and Developmental Conditions
Source: PLoS Comput Biol. 2012 Dec 20;8(12):e1002838. doi: 10.1371/journal.pcbi.1002838 (PMC3527275; doi:10.1371/journal.pcbi.1002838)
Supplement: Table S6 — Comparison between flow cytometry-assigned and model-predicted cell compositions of different mixed samples. (A) Mono-nucleated cells enriched from fresh human umbilical cord blood. (B) Lineage-depleted cells enriched from fresh human umbilical cord blood. (C) Lineage-depleted cells enriched from the 4th day of hematopoietic stem and progenitor cell expansion culture. (XLS) [file pcbi.1002838.s009.xls]

## Sheet: Sheet1
(A) Uncultured mono-nucleated cell
Reference populations	Flow cytometry	NNLS	NNML	NNMLnp	PERM
BASO	0	0	2.6309e-08	1.51e-07	0.0279552
CMP	0	0	4.22844e-09	2.1e-08	7.95265
EOS	1.02732	0	4.5509e-08	3.16e-07	0.00540082
ERY	16.369	0	2.62229e-08	3.06e-07	12.3015
GMP	0.122461	0	2.83208e-08	9.59e-08	0.00634792
GRAN	69.9663	74.8363	42.0812	42.0746	64.5699
PPC	1.05453	0	2.52572e-08	7.2e-08	0.366777
MEGA	1.37089	0	4.0238e-08	2.18e-07	2.4756
MEP	1.77229	0	8.46845e-09	3.98e-09	0.0114652
MONO	6.19111	0	9.39208	9.39681	6.17003
PREB	2.12607	25.1637	48.5267	48.5286	6.11239
(B) Uncultured lineage-depleted cells
Reference populations	Flow cytometry	NNLS	NNML	NNMLnp	PERM
BASO	0	0	5.55873e-05	4.77e-06	3.62663
CMP	1.253	0	3.09371e-05	8.29e-06	0.000288887
EOS	0.281592	0	1.76806e-05	4.65e-06	0.000511465
ERY	34.9807	0	17.0866	17.2557	31.1324
GMP	5.14863	0	2.10757e-05	5.05e-06	0.604139
GRAN	2.03612	15.1669	0.000108581	2.12e-05	0.0164501
PPC	25.7265	60.835	28.3391	28.1917	26.3803
MEGA	2.79425	0	17.0055	16.9392	1.97022
MEP	26.8262	0	11.2086	11.1785	36.2667
MONO	0.933085	9.11049	4.32382	4.3468	0.000507607
PREB	0.0199947	14.8876	22.0362	22.088	0.00181539
(C) Culture-derived lineage-depleted cells
Reference populations	Flowcytometry	NNLS	NNML	NNMLnp	PERM
BASO	0.0361224	0	6.48713e-05	6.05171	0.633434
CMP	10.6014	0	6.17955e-05	5.11807	3.45462
EOS	0.753173	0	3.57163e-05	5.53925	1.43721
ERY	39.8315	16.5233	27.1142	18.7534	41.7582
GMP	3.15275	0	2.26128e-05	3.67903	1.20036
GRAN	13.1322	1.63819	0.000104877	12.2546	6.26078
PPC	10.1309	35.0289	0.000273629	9.07673	11.9803
MEGA	0	25.2323	37.7511	12.7595	8.04648
MEP	8.30677	0	20.2974	10.0499	11.4909
MONO	13.0871	19.3047	2.07771	7.10861	8.97872
PREB	0.96797	2.27263	12.7591	9.60912	4.75908
