# Supplementary material for: PERT: A Method for Expression Deconvolution of Human Blood Samples from Varied Microenvironmental and Developmental Conditions
Source: PLoS Comput Biol. 2012 Dec 20;8(12):e1002838. doi: 10.1371/journal.pcbi.1002838 (PMC3527275; doi:10.1371/journal.pcbi.1002838)
Supplement: Table S7 — NNMLnp and PERT analysis for fresh human umbilical cord blood samples. Gene expression profiles of mono-nucleated and lineage-depleted cell samples enriched from fresh human umbilical cord blood were analyzed by NNMLnp and PERT. (A) The predicted gene expression profile γ of the new reference population obtained using NNMLnp. (B) The predicted perturbation vector ρ obtained using PERT. (XLS) [file pcbi.1002838.s010.xls]

## Sheet: Sheet1
Affymetrix probes	(A) New population profile, γ	(B) Perturbation factor, ρ
1007_s_at	1.22591	7.45128e-06
1053_at	2.95455	1.03154e-05
117_at	11.8146	8.00892e-06
121_at	1.07479	6.90067e-06
1255_g_at	0.224697	4.69492e-06
1294_at	7.75086	9.57293e-06
1316_at	0.855602	1.03896e-05
1320_at	0.6003	6.20086e-06
1405_i_at	0.244748	0.000139705
1431_at	0.888987	7.08111e-06
1438_at	0.454361	8.03901e-06
1487_at	2.86232	6.62786e-06
1494_f_at	0.336491	6.25911e-06
1598_g_at	2.64428	4.78021e-06
160020_at	1.03637	6.02907e-06
1729_at	2.80606	5.89609e-06
177_at	0.940956	7.45661e-06
1773_at	1.21541	5.20922e-06
179_at	2.53302	4.52405e-06
1861_at	2.26623	4.81749e-06
200000_s_at	4.56165	1.73811e-05
200001_at	3.57539	5.05882e-05
200002_at	3.74636	0.000181589
200003_s_at	1.97446	0.000532145
200004_at	0.893938	0.000422619
200005_at	5.30893	7.36227e-05
200006_at	2.26352	0.000154033
200007_at	1.70195	0.00027957
200008_s_at	1.69329	6.83206e-05
200009_at	0.832898	0.000795001
200010_at	2.19063	0.000403075
200011_s_at	0.823191	0.00010369
200012_x_at	1.97814	0.000738813
200013_at	1.36488	0.00077664
200014_s_at	1.46045	0.000224815
200015_s_at	0.695873	0.000348847
200016_x_at	1.41175	0.000959351
200017_at	1.14433	0.000791958
200018_at	1.43349	0.000766953
200019_s_at	3.77839	0.000330462
200020_at	0.639928	0.000375764
200021_at	1.13767	0.000480365
200022_at	3.98418	0.000309585
200023_s_at	4.09323	0.000184695
200024_at	4.35291	0.000198154
200025_s_at	1.58119	0.000797347
200026_at	1.52057	0.000743203
200027_at	1.25079	0.000141918
200028_s_at	0.717525	0.00065429
200029_at	1.92961	0.000736372
200030_s_at	1.68619	0.000270121
200031_s_at	1.67799	0.00109341
200032_s_at	1.22017	0.000890149
200033_at	1.37858	0.000497706
200034_s_at	2.55876	0.000486572
200035_at	3.81694	1.58912e-05
200036_s_at	1.59385	0.000536453
200037_s_at	0.991072	0.000182562
200038_s_at	2.31386	0.000671649
200039_s_at	2.97236	3.92324e-05
200040_at	1.37396	0.000240571
200041_s_at	1.67145	0.000413968
200042_at	2.27794	4.05524e-05
200043_at	1.10248	7.7524e-05
200044_at	2.65746	8.54734e-05
200045_at	2.90491	2.05216e-05
200046_at	3.25787	4.49548e-05
200047_s_at	0.960724	0.000219632
200048_s_at	3.19172	5.14205e-05
200049_at	0.724675	5.69477e-05
200050_at	0.547027	0.000141805
200051_at	0.546822	0.000120686
200052_s_at	2.53287	5.53679e-05
200053_at	2.80138	1.90734e-05
200054_at	2.0014	1.77452e-05
200055_at	4.59014	3.60573e-05
200056_s_at	1.51391	2.83616e-05
200057_s_at	0.800654	0.000557299
200058_s_at	4.88435	2.61948e-05
200059_s_at	2.27385	0.000148385
200060_s_at	3.01176	3.89694e-05
200061_s_at	0.907599	0.0012147
200062_s_at	1.95714	0.000827895
200063_s_at	2.01116	0.000390518
200064_at	3.26113	0.00016262
200065_s_at	1.01436	0.000382976
200066_at	2.77979	0.000103659
200067_x_at	1.12954	0.000260133
200068_s_at	0.709492	0.000614494
200069_at	0.742951	3.80214e-05
200070_at	0.811784	0.00027096
200071_at	0.673639	0.000185357
200072_s_at	0.931837	0.000124537
200073_s_at	0.828787	0.000278532
200074_s_at	1.34116	0.000676755
200075_s_at	1.80394	0.000156494
200076_s_at	3.66232	1.37882e-05
200077_s_at	2.16824	0.000488064
200078_s_at	5.19719	2.50267e-05
200079_s_at	3.35254	4.4481e-05
200080_s_at	1.2594	0.000860638
200081_s_at	1.88298	0.000611651
200082_s_at	1.74551	0.000403257
200083_at	1.69345	8.80072e-05
200084_at	0.875338	9.74721e-05
200085_s_at	7.51676	3.98139e-05
200086_s_at	3.87156	5.55063e-05
200087_s_at	0.658934	0.000397533
200088_x_at	3.50846	0.000342485
200089_s_at	2.16675	0.000594695
200090_at	1.09465	0.000204255
200091_s_at	1.20717	0.00075528
200092_s_at	1.9114	0.000951402
200093_s_at	2.48521	0.000164192
200094_s_at	3.35527	0.000292616
200095_x_at	2.23295	0.000793683
200096_s_at	1.84072	0.00014672
200097_s_at	0.779624	0.000540864
200098_s_at	2.7343	9.79939e-05
200099_s_at	1.80904	0.000937368
200593_s_at	1.5212	0.000163726
200594_x_at	0.870289	0.000495677
200595_s_at	0.688894	0.000488998
200596_s_at	0.956661	4.44824e-05
200597_at	0.624042	8.08657e-05
200598_s_at	0.657355	7.51866e-05
200599_s_at	1.80299	0.000124248
200600_at	0.624137	0.00045222
200601_at	3.36925	1.36876e-05
200602_at	0.567074	0.000233134
200603_at	0.559362	0.000251331
200604_s_at	0.365592	6.67922e-05
200605_s_at	0.333469	0.000190606
200606_at	0.21222	1.20407e-05
200607_s_at	0.45819	4.78506e-05
200608_s_at	1.6034	7.23232e-05
200609_s_at	1.23179	7.83367e-05
200610_s_at	2.24853	8.45852e-05
200611_s_at	2.55835	2.62627e-05
200612_s_at	3.48374	2.97834e-05
200613_at	9.13992	1.33851e-05
200614_at	1.38449	0.000335404
200615_s_at	1.87155	3.87545e-05
200616_s_at	3.95412	1.22276e-05
200617_at	1.24009	7.15477e-05
200618_at	2.20437	4.64906e-05
200619_at	9.67554	1.73337e-05
200620_at	2.81401	0.000121443
200621_at	5.4598	1.07322e-05
200622_x_at	2.63996	5.27466e-05
200623_s_at	0.719251	0.000587207
200624_s_at	0.369689	0.000303819
200625_s_at	1.37026	0.00028713
200626_s_at	0.77409	0.000317562
200627_at	1.75039	0.00024405
200628_s_at	3.5935	7.16752e-06
200629_at	4.51613	1.35338e-05
200630_x_at	0.424877	0.000236853
200631_s_at	1.33021	0.000235674
200632_s_at	3.647	3.64029e-05
200633_at	1.43265	0.000760296
200634_at	2.25251	0.000171029
200635_s_at	0.341721	3.98237e-05
200636_s_at	0.545986	2.02628e-05
200637_s_at	0.706342	5.4846e-06
200638_s_at	0.545632	0.000151258
200639_s_at	1.09339	0.000349408
200640_at	0.797144	0.000486975
200641_s_at	0.391049	6.13223e-05
200642_at	5.00895	0.00012689
200643_at	4.16513	1.08341e-05
200644_at	3.91321	1.94294e-05
200645_at	1.48462	0.000422751
200646_s_at	4.19439	8.63935e-06
200647_x_at	4.12761	2.63183e-05
200648_s_at	2.11601	9.83952e-05
200649_at	7.16944	1.18378e-05
200650_s_at	1.089	0.000405932
200651_at	2.91796	0.000345221
200652_at	6.11355	5.53527e-05
200653_s_at	1.56325	0.000229978
200654_at	1.4936	9.14211e-05
200655_s_at	1.14074	0.000198755
200656_s_at	3.6535	1.31456e-05
200657_at	3.57104	0.000176054
200658_s_at	4.845	1.82734e-05
200659_s_at	4.134	8.92622e-06
200660_at	3.09213	4.54392e-05
200661_at	6.61816	2.47952e-05
200662_s_at	0.923501	0.000311868
200663_at	2.93032	0.000116935
200664_s_at	5.23936	1.02205e-05
200665_s_at	0.361225	0.000329751
200666_s_at	2.13505	6.9427e-05
200667_at	1.29066	0.000305961
200668_s_at	1.05452	0.00035486
200669_s_at	1.55775	0.000146605
200670_at	1.41703	3.84442e-05
200671_s_at	1.87977	7.11347e-06
200672_x_at	0.457143	2.16068e-05
200673_at	1.66024	0.000240045
200674_s_at	2.10553	0.000953028
200675_at	4.83684	1.66394e-05
200676_s_at	2.23091	1.07173e-05
200677_at	1.28864	0.000120323
200678_x_at	6.3345	9.53476e-06
200679_x_at	0.710759	0.000471219
200680_x_at	1.42972	0.000426737
200681_at	1.01124	7.77245e-05
200682_s_at	1.41232	0.000105496
200683_s_at	4.85485	1.27347e-05
200684_s_at	0.896905	6.60746e-05
200685_at	1.1785	0.000112637
200686_s_at	0.861722	0.000140076
200687_s_at	3.064	2.13914e-05
200688_at	2.8058	5.40117e-06
200689_x_at	1.97674	0.000557795
200690_at	0.699329	5.09751e-05
200691_s_at	1.14329	0.000134451
200692_s_at	2.35275	4.53653e-05
200693_at	2.22621	7.73722e-05
200694_s_at	2.61702	2.86283e-05
200695_at	6.99224	7.11313e-06
200696_s_at	3.61267	1.06695e-05
200697_at	5.21378	3.29134e-05
200698_at	0.326532	0.000126081
200699_at	1.25988	6.62593e-05
200700_s_at	0.439716	4.77271e-05
200701_at	1.44147	0.000183572
200702_s_at	0.626835	3.89382e-05
200703_at	1.62491	0.000211641
200704_at	3.90766	0.000174363
200705_s_at	1.85948	0.000706772
200706_s_at	1.72713	5.70149e-05
200707_at	5.65584	2.12597e-05
200708_at	2.38711	3.29073e-05
200709_at	0.426302	0.000592792
200710_at	12.8137	5.95226e-06
200711_s_at	0.433169	0.000170446
200712_s_at	0.690095	2.75619e-05
200713_s_at	0.817844	0.00028656
200714_x_at	2.66229	5.58145e-05
200715_x_at	2.32177	0.000343017
200716_x_at	2.06138	0.000765197
200717_x_at	1.4814	0.000796025
200718_s_at	1.19608	0.000187522
200719_at	0.408108	0.000137901
200720_s_at	2.42702	2.0388e-05
200721_s_at	1.47319	0.000195232
200722_s_at	0.743935	1.94062e-05
200723_s_at	1.79044	3.71723e-05
200724_at	2.72002	1.65695e-05
200725_x_at	2.21912	0.000614771
200726_at	0.572307	0.000322867
200727_s_at	0.383055	0.000182254
200728_at	0.701666	0.000279855
200729_s_at	0.597597	0.000154312
200730_s_at	0.722869	1.97577e-05
200731_s_at	0.233991	9.01477e-05
200732_s_at	0.880241	0.000147706
200733_s_at	0.628897	0.000134299
200734_s_at	1.57392	1.25887e-05
200735_x_at	1.9606	0.000879645
200736_s_at	2.59914	0.000182934
200737_at	4.64891	2.86206e-05
200738_s_at	2.7259	0.000104214
200739_s_at	1.74505	8.52331e-06
200740_s_at	1.13968	5.76376e-05
200741_s_at	1.5889	0.000564754
200742_s_at	1.89826	7.16523e-05
200743_s_at	2.49692	0.000124297
200744_s_at	2.45717	2.50147e-05
200745_s_at	0.468978	0.000131748
200746_s_at	1.25698	0.000149421
200747_s_at	2.73394	2.2399e-05
200748_s_at	2.32295	0.000661462
200749_at	0.532741	0.000146357
200750_s_at	2.08255	0.000123729
200751_s_at	0.971445	0.000181163
200752_s_at	6.35545	9.10923e-06
200753_x_at	1.54272	4.09564e-05
200754_x_at	0.792952	0.000761208
200755_s_at	0.739416	3.14676e-05
200756_x_at	0.99375	7.23087e-06
200757_s_at	1.61006	4.31349e-05
200758_s_at	1.07223	2.43728e-05
200759_x_at	1.29095	9.6129e-05
200760_s_at	0.944457	0.000173179
200761_s_at	1.45425	0.000244052
200762_at	0.476405	0.000362427
200763_s_at	1.70928	0.000558503
200764_s_at	2.85503	1.74392e-05
200765_x_at	2.97912	4.53893e-05
200766_at	1.97816	1.23422e-05
200767_s_at	1.81752	6.53639e-06
200768_s_at	1.41343	0.000325518
200769_s_at	2.38687	4.78702e-06
200770_s_at	1.9666	7.23149e-06
200771_at	0.616835	3.36798e-05
200772_x_at	1.10393	0.000771368
200773_x_at	0.718368	0.000558347
200774_at	1.2371	0.000157213
200775_s_at	1.47308	0.000828003
200776_s_at	1.56078	1.96354e-05
200777_s_at	0.718682	0.000221346
200778_s_at	0.649445	4.65444e-05
200779_at	3.61516	0.00021799
200780_x_at	2.4961	0.000287561
200781_s_at	2.06294	0.000851922
200782_at	1.49611	2.64172e-05
200783_s_at	0.404769	0.000182796
200784_s_at	1.33752	9.30204e-06
200785_s_at	1.48266	1.18565e-05
200786_at	2.18265	0.000188966
200787_s_at	1.4439	1.08205e-05
200788_s_at	2.37926	2.49721e-05
200789_at	6.24905	1.76768e-05
200790_at	1.02752	7.47949e-05
200791_s_at	0.896476	0.000572605
200792_at	2.63114	9.40558e-05
200793_s_at	3.73981	7.74289e-06
200794_x_at	2.46334	0.000144492
200795_at	0.170543	1.30263e-05
200796_s_at	0.964309	5.3646e-06
200797_s_at	1.89933	0.000165229
200798_x_at	4.09734	3.36524e-05
200799_at	2.75023	0.000155193
200800_s_at	18.1123	6.75564e-06
200801_x_at	1.36319	0.00155324
200802_at	5.4749	2.39614e-05
200803_s_at	1.51785	0.000128636
200804_at	1.38217	0.000276955
200805_at	2.28178	6.18274e-05
200806_s_at	2.17712	8.25947e-05
200807_s_at	3.17093	8.25995e-05
200808_s_at	4.76482	1.7712e-05
200809_x_at	3.23922	0.000342543
200810_s_at	0.826022	0.000656274
200811_at	0.955409	0.000551202
200812_at	3.50716	3.42546e-05
200813_s_at	0.739504	0.000327439
200814_at	2.73135	0.000153058
200815_s_at	1.69299	4.41345e-05
200816_s_at	1.50361	7.99106e-05
200817_x_at	1.69573	0.000646776
200818_at	2.76683	0.000131271
200819_s_at	3.36389	0.000317867
200820_at	6.31123	2.59522e-05
200821_at	0.957971	5.18233e-05
200822_x_at	3.41542	3.58995e-05
200823_x_at	8.82179	0.000114755
200824_at	8.00048	4.90088e-05
200825_s_at	3.45293	9.97722e-06
200826_at	2.45468	0.000100794
200827_at	1.09948	2.27269e-05
200828_s_at	2.0891	5.3469e-05
200829_x_at	2.70653	5.6589e-05
200830_at	4.01041	4.3814e-05
200831_s_at	0.582365	5.13464e-05
200832_s_at	0.321796	0.000154068
200833_s_at	0.844079	0.000832271
200834_s_at	1.06299	0.000617042
200835_s_at	0.785547	5.52458e-05
200836_s_at	1.92218	1.89403e-05
200837_at	2.43362	4.56316e-05
200838_at	1.75354	0.000147336
200839_s_at	1.5013	0.000328641
200840_at	3.78986	9.0454e-05
200841_s_at	0.982437	9.20966e-06
200842_s_at	1.00703	3.95179e-05
200843_s_at	1.41474	6.92611e-05
200844_s_at	1.261	0.000313863
200845_s_at	0.622793	0.000327411
200846_s_at	5.49786	4.52488e-05
200847_s_at	0.747179	0.000581022
200848_at	1.19058	3.21259e-05
200849_s_at	1.21395	5.90349e-05
200850_s_at	0.618582	0.000241799
200851_s_at	3.16048	2.86735e-05
200852_x_at	4.90935	5.8874e-06
200853_at	2.5687	7.16454e-05
200854_at	1.54869	5.93941e-05
200855_at	0.595282	4.89379e-05
200856_x_at	0.38928	6.77448e-05
200857_s_at	2.14798	1.53994e-05
200858_s_at	5.27053	0.000187047
200859_x_at	2.38542	3.5436e-05
200860_s_at	4.46274	4.23249e-05
200861_at	1.04008	6.71053e-05
200862_at	0.380898	9.57044e-05
200863_s_at	1.82587	0.000150439
200864_s_at	0.285426	7.84967e-05
200865_at	0.104112	1.02245e-05
200866_s_at	1.85434	0.000118878
200867_at	1.84039	6.6268e-05
200868_s_at	2.61939	2.07082e-05
200869_at	2.39358	0.000419947
200870_at	0.919634	0.000188041
200871_s_at	1.20402	0.000514995
200872_at	2.06307	0.000157561
200873_s_at	1.93678	0.000140034
200874_s_at	6.90622	6.1571e-06
200875_s_at	1.65594	0.000148499
200876_s_at	5.17095	4.89088e-05
200877_at	4.45529	6.81388e-05
200878_at	1.2444	9.22669e-06
200879_s_at	0.265108	1.35692e-05
200880_at	3.58003	2.68548e-05
200881_s_at	2.07282	0.000111262
200882_s_at	4.38306	0.000101716
200883_at	3.32879	4.46439e-05
200884_at	3.07485	5.60179e-06
200885_at	3.15448	5.66478e-06
200886_s_at	1.35067	0.000116925
200887_s_at	0.801159	7.46096e-05
200888_s_at	1.0673	0.00118659
200889_s_at	1.42979	3.52149e-05
200890_s_at	0.37907	6.77334e-05
200891_s_at	0.754127	0.000437974
200892_s_at	2.54568	5.87046e-05
200893_at	0.899992	0.000307297
200894_s_at	5.16441	8.66116e-06
200895_s_at	4.95723	3.47355e-05
200896_x_at	1.00049	0.000297324
200897_s_at	0.515644	1.2212e-05
200898_s_at	3.31422	3.50738e-05
200899_s_at	0.813741	0.00038842
200900_s_at	1.53691	1.50575e-05
200901_s_at	0.665569	0.00019453
200902_at	1.40345	0.000173131
200903_s_at	5.61003	1.35683e-05
200904_at	2.20264	0.000344779
200905_x_at	2.4162	0.000189034
200906_s_at	0.840684	9.09022e-06
200907_s_at	0.715298	1.2292e-05
200908_s_at	3.96458	0.000384963
200909_s_at	2.10788	0.000771543
200910_at	6.64142	5.27256e-05
200911_s_at	1.36111	9.1827e-05
200912_s_at	0.908111	0.000474169
200913_at	5.0739	1.19479e-05
200914_x_at	0.249569	3.3718e-05
200915_x_at	1.54634	5.58586e-05
200916_at	1.52782	0.000114015
200917_s_at	0.898112	7.92709e-06
200918_s_at	7.03538	2.29861e-05
200919_at	9.31666	7.12057e-06
200920_s_at	2.59491	6.15851e-05
200921_s_at	1.2028	0.000288859
200922_at	5.60436	4.80356e-06
200923_at	3.21846	5.11829e-06
200924_s_at	3.98059	6.02178e-06
200925_at	1.40741	0.000112725
200926_at	1.19911	0.00107095
200927_s_at	0.907735	6.21528e-05
200928_s_at	0.289177	2.19951e-05
200929_at	1.60862	2.29174e-05
200930_s_at	0.577268	5.87807e-06
200931_s_at	0.647707	0.000437502
200932_s_at	3.31972	2.07974e-05
200933_x_at	1.66239	0.000735999
200934_at	1.02159	0.000241168
200935_at	1.01952	7.81487e-06
200936_at	1.89005	0.000429249
200937_s_at	2.1963	0.000517559
200938_s_at	0.318682	1.41135e-05
200939_s_at	0.767244	5.41975e-06
200940_s_at	1.60599	0.000217233
200941_at	1.05677	0.000169174
200942_s_at	1.63957	4.9116e-05
200943_at	0.771693	0.000457598
200944_s_at	0.789344	0.000695258
200945_s_at	1.32897	7.1267e-05
200946_x_at	0.809611	2.78445e-05
200947_s_at	0.836205	0.00010023
200948_at	1.88106	1.72863e-05
200949_x_at	1.16824	0.00117317
200950_at	2.82596	2.13259e-05
200951_s_at	2.15884	7.32904e-06
200952_s_at	0.380845	9.88049e-06
200953_s_at	1.20132	0.000320064
200954_at	6.12594	1.2013e-05
200955_at	1.04792	9.33937e-05
200956_s_at	4.93486	2.16447e-05
200957_s_at	3.44909	2.32148e-05
200958_s_at	0.840695	0.000455324
200959_at	1.0889	0.000220999
200960_x_at	3.38583	2.50617e-05
200961_at	1.54261	0.000162162
200962_at	0.963165	1.67707e-05
200963_x_at	1.7575	0.000970469
200964_at	5.02301	6.18082e-05
200965_s_at	0.684189	0.000608845
200966_x_at	7.02916	7.06872e-05
200967_at	3.7962	5.76609e-05
200968_s_at	4.88408	2.86987e-05
200969_at	0.818228	0.000124473
200970_s_at	1.47487	2.44543e-05
200971_s_at	2.94647	5.83659e-05
200972_at	2.11132	5.30901e-05
200973_s_at	4.51376	1.12667e-05
200974_at	1.24901	1.14251e-05
200975_at	2.75425	7.15701e-05
200976_s_at	1.49158	0.000103922
200977_s_at	1.36942	0.000149994
200978_at	3.16064	2.56114e-05
200979_at	2.39578	8.04172e-06
200980_s_at	3.2549	4.62442e-05
200981_x_at	2.88189	0.000272546
200982_s_at	5.07181	2.89933e-05
200983_x_at	2.65412	4.62068e-05
200984_s_at	2.51868	2.97721e-05
200985_s_at	1.34986	0.00019636
200986_at	2.60215	8.63754e-06
200987_x_at	1.66578	1.73768e-05
200988_s_at	4.5965	5.26025e-06
200989_at	0.918761	0.000261377
200990_at	4.8847	1.92063e-05
200991_s_at	7.19356	8.00952e-06
200992_at	0.896148	5.17619e-05
200993_at	0.888296	3.93497e-05
200994_at	0.901782	2.87075e-05
200995_at	0.38323	0.000234506
200996_at	0.820745	0.000409588
200997_at	4.21034	8.45737e-06
200998_s_at	1.76758	1.33453e-05
200999_s_at	4.47227	5.06636e-05
201000_at	7.05748	8.56721e-06
201001_s_at	0.69319	0.000149595
201002_s_at	1.51615	0.000189061
201003_x_at	3.24714	8.17887e-06
201004_at	0.958466	0.000330362
201005_at	0.79304	6.24129e-05
201006_at	1.24965	5.46706e-06
201007_at	4.19455	4.2534e-05
201008_s_at	0.373049	0.000539053
201009_s_at	0.802185	0.000388265
201010_s_at	1.10691	0.000424815
201011_at	1.12402	3.90395e-05
201012_at	4.6979	6.734e-05
201013_s_at	1.01294	5.69953e-05
201014_s_at	1.84675	4.80194e-05
201015_s_at	2.77949	9.35761e-06
201016_at	0.429135	0.00011435
201017_at	0.346961	6.23179e-05
201018_at	0.933735	4.43499e-05
201019_s_at	0.343815	8.53276e-05
201020_at	0.869403	3.28681e-05
201021_s_at	0.618774	5.28757e-05
201022_s_at	1.04302	0.00021313
201023_at	1.90168	5.16101e-05
201024_x_at	0.566576	0.000151329
201025_at	0.569763	2.52727e-05
201026_at	0.869792	1.77664e-05
201027_s_at	1.15431	4.15537e-05
201028_s_at	2.16196	8.37365e-05
201029_s_at	1.45894	0.000218283
201030_x_at	2.78329	0.000243665
201031_s_at	0.927996	0.000669496
201032_at	0.921059	0.000396858
201033_x_at	2.63913	0.00037931
201034_at	1.14282	0.000298402
201035_s_at	2.11632	2.43198e-05
201036_s_at	0.817978	7.83752e-05
201037_at	5.31381	2.086e-05
201038_s_at	0.961206	0.000140919
201039_s_at	2.03413	7.7559e-05
201040_at	1.23217	8.51206e-05
201041_s_at	3.38932	8.02505e-05
201042_at	1.79481	1.22256e-05
201043_s_at	2.74667	4.02402e-05
201044_x_at	1.50456	6.13823e-06
201045_s_at	1.77845	4.94504e-06
201046_s_at	2.63326	3.62912e-05
201047_x_at	0.497935	0.000434414
201048_x_at	0.650525	9.30023e-06
201049_s_at	2.00042	0.000589559
201050_at	2.6247	5.28602e-06
201051_at	0.572628	0.000508565
201052_s_at	1.50109	6.71783e-05
201053_s_at	0.732639	0.000228581
201054_at	1.40507	0.000251494
201055_s_at	2.47051	1.81517e-05
201056_at	1.17182	1.32136e-05
201057_s_at	3.17826	1.29483e-05
201058_s_at	1.47854	3.01395e-05
201059_at	0.441211	7.50257e-05
201060_x_at	0.583009	0.000485355
201061_s_at	0.692714	0.000707558
201062_at	0.311536	6.93189e-06
201063_at	0.643985	0.000136829
201064_s_at	2.1249	2.28501e-05
201065_s_at	0.869875	0.000360532
201066_at	6.50702	7.81519e-06
201067_at	0.829765	8.3052e-06
201068_s_at	1.68476	7.98657e-05
201069_at	0.751304	7.24422e-06
201070_x_at	2.46822	5.03192e-05
201071_x_at	1.99088	0.000134834
201072_s_at	0.811448	2.59565e-05
201073_s_at	0.755444	1.51437e-05
201074_at	0.903151	0.000108896
201075_s_at	2.05012	1.8302e-05
201076_at	1.74379	0.000108558
201077_s_at	2.83884	6.92871e-05
201078_at	1.35659	4.81519e-05
201079_at	2.26047	3.72254e-05
201080_at	3.14616	1.26767e-05
201081_s_at	0.607302	1.33566e-05
201082_s_at	7.18977	8.05229e-06
201083_s_at	0.204635	7.75369e-05
201084_s_at	1.25041	7.18218e-05
201085_s_at	3.56951	5.78341e-05
201086_x_at	1.24269	0.000212865
201087_at	8.76563	6.74037e-06
201088_at	1.89015	2.24267e-05
201089_at	0.884211	0.000120921
201090_x_at	1.17524	0.000318417
201091_s_at	0.592231	0.000184231
201092_at	2.17262	6.39252e-05
201093_x_at	4.27717	3.8935e-05
201094_at	1.49539	0.000885566
201095_at	4.15592	1.08875e-05
201096_s_at	0.292711	0.000254823
201097_s_at	1.07133	0.000196776
201098_at	2.72801	4.39458e-05
201099_at	0.837556	0.000226646
201100_s_at	1.16188	0.000201402
201101_s_at	0.912586	3.58792e-05
201102_s_at	2.73973	6.1741e-06
201103_x_at	0.99944	0.00015487
201104_x_at	1.01115	1.97273e-05
201105_at	5.22756	3.77518e-05
201106_at	2.21514	5.04211e-05
201107_s_at	0.461966	7.99897e-06
201108_s_at	0.150963	7.02233e-05
201109_s_at	0.198596	2.09702e-05
201110_s_at	0.18244	8.48052e-05
201111_at	2.32665	2.90372e-05
201112_s_at	1.17312	8.43169e-05
201113_at	10.8079	1.42549e-05
201114_x_at	2.66786	7.46819e-05
201115_at	4.17867	1.68069e-05
201116_s_at	0.153474	1.06652e-05
201117_s_at	0.159403	8.53327e-06
201118_at	3.15034	3.33147e-05
201119_s_at	0.896523	0.000337681
201120_s_at	0.556778	1.14801e-05
201121_s_at	0.324429	0.000268041
201122_x_at	0.751323	3.29733e-05
201123_s_at	2.00501	7.30774e-06
201124_at	0.29684	8.96397e-06
201125_s_at	0.81417	2.31511e-05
201126_s_at	1.96816	4.59477e-05
201127_s_at	0.189047	0.00015539
201128_s_at	0.318705	0.00013365
201129_at	1.04062	5.15989e-05
201130_s_at	0.267744	9.69948e-06
201131_s_at	0.484705	5.73039e-05
201132_at	0.896248	0.000111723
201133_s_at	0.411916	6.945e-05
201134_x_at	3.31086	0.00021448
201135_at	7.55366	1.83726e-05
201136_at	3.24787	8.28542e-05
201137_s_at	4.15747	0.000217162
201138_s_at	0.869746	0.000136866
201139_s_at	1.01152	0.000317092
201140_s_at	1.20328	5.94092e-05
201141_at	0.333043	1.42401e-05
201142_at	0.634429	9.79316e-05
201143_s_at	0.237806	0.000175558
201144_s_at	0.688928	0.000137992
201145_at	4.07385	2.52333e-05
201146_at	1.17867	3.36998e-05
201147_s_at	0.313151	3.09792e-05
201148_s_at	0.377026	4.78422e-05
201149_s_at	0.570272	6.10263e-06
201150_s_at	0.738456	4.10786e-05
201151_s_at	0.149223	9.61439e-05
201152_s_at	0.471411	0.000271298
201153_s_at	1.23926	0.000294956
201154_x_at	1.59987	0.000723606
201155_s_at	1.86074	4.46009e-05
201156_s_at	1.38179	2.94668e-05
201157_s_at	2.67786	2.32572e-05
201158_at	5.36587	1.10878e-05
201159_s_at	2.43771	7.98646e-06
201160_s_at	0.809268	0.00030443
201161_s_at	1.3513	0.0001365
201162_at	3.90594	1.04188e-05
201163_s_at	0.574573	4.44396e-05
201164_s_at	1.47117	1.4321e-05
201165_s_at	0.442674	0.000119033
201166_s_at	0.760008	0.000178475
201167_x_at	3.09859	7.23504e-06
201168_x_at	3.41786	7.86569e-06
201169_s_at	0.932672	6.37987e-06
201170_s_at	6.89371	9.78142e-06
201171_at	1.92288	0.000142093
201172_x_at	1.47258	0.000225127
201173_x_at	6.60421	1.9208e-05
201174_s_at	1.49317	0.000197634
201175_at	1.55038	6.64693e-05
201176_s_at	1.90057	8.48016e-05
201177_s_at	0.979241	5.99594e-05
201178_at	1.68447	0.000285211
201179_s_at	1.56795	3.45129e-05
201180_s_at	1.30585	7.7246e-05
201181_at	1.5527	2.1607e-05
201182_s_at	0.785875	1.84948e-05
201183_s_at	3.13017	1.3387e-05
201184_s_at	4.02991	8.98658e-06
201185_at	0.364771	5.87192e-06
201186_at	7.13594	8.54499e-06
201187_s_at	1.04331	5.81949e-06
201188_s_at	1.03511	9.40946e-06
201189_s_at	2.01856	5.70521e-06
201190_s_at	3.88002	1.07905e-05
201191_at	4.17923	1.17353e-05
201192_s_at	6.21962	1.10426e-05
201193_at	0.441972	0.000142135
201194_at	5.73757	1.1708e-05
201195_s_at	0.624983	0.000223619
201196_s_at	2.118	3.63618e-05
201197_at	0.563567	0.00026633
201198_s_at	1.05758	2.02948e-05
201199_s_at	4.33363	4.88403e-05
201200_at	0.842629	0.000237525
201201_at	3.72807	3.59332e-05
201202_at	1.07929	5.70447e-05
201203_s_at	0.784877	9.71409e-06
201204_s_at	2.2705	1.64742e-05
201205_at	2.03208	9.44409e-06
201206_s_at	2.14967	9.40178e-06
201207_at	2.04538	1.34463e-05
201208_s_at	1.07093	5.75713e-06
201209_at	2.36672	9.44148e-05
201210_at	1.20246	0.000346528
201211_s_at	0.895121	2.31403e-05
201212_at	0.66313	9.71405e-06
201213_at	1.01318	6.16144e-06
201214_s_at	4.2464	1.0372e-05
201215_at	0.291257	5.50539e-05
201216_at	4.74493	0.000107396
201217_x_at	3.29982	0.00035853
201218_at	1.22511	5.34472e-05
201219_at	1.02844	8.88034e-05
201220_x_at	1.50196	7.66204e-05
201221_s_at	4.40121	1.88792e-05
201222_s_at	0.819514	7.61611e-05
201223_s_at	0.821683	0.000271507
201224_s_at	0.879907	2.09666e-05
201225_s_at	0.247383	0.000309399
201226_at	8.43852	2.40635e-05
201227_s_at	2.59843	0.000115726
201228_s_at	2.23901	8.54396e-06
201229_s_at	0.591815	3.68366e-05
201230_s_at	3.573	1.33036e-05
201231_s_at	9.32915	3.51745e-05
201232_s_at	2.62584	3.74314e-05
201233_at	1.74562	4.73926e-05
201234_at	7.52035	2.26144e-05
201235_s_at	1.22645	5.87353e-06
201236_s_at	1.72526	0.000100622
201237_at	0.570274	0.000231955
201238_s_at	0.788668	0.000107149
201239_s_at	1.21137	3.54827e-05
201240_s_at	1.08213	0.000103482
201241_at	2.35379	6.66033e-05
201242_s_at	0.858378	1.47175e-05
201243_s_at	0.535768	0.00018742
201244_s_at	5.35054	2.41841e-05
201245_s_at	13.4955	6.57495e-06
201246_s_at	2.9123	4.58806e-06
201247_at	5.14978	8.93205e-06
201248_s_at	1.47978	6.70069e-06
201249_at	0.644143	1.97356e-05
201250_s_at	1.91397	5.97157e-05
201251_at	3.49211	5.35808e-05
201252_at	7.38281	1.45493e-05
201253_s_at	5.63158	1.47656e-05
201254_x_at	1.81405	0.000645794
201255_x_at	3.77721	5.06668e-05
201256_at	0.922839	0.000359616
201257_x_at	2.20722	0.000859051
201258_at	1.33554	0.000646372
201259_s_at	2.91787	1.82607e-05
201260_s_at	0.635911	8.33581e-05
201261_x_at	1.02485	5.31131e-06
201262_s_at	0.425888	8.86451e-06
201263_at	1.43858	0.000106262
201264_at	5.97307	1.15202e-05
201265_at	0.212446	8.9107e-06
201266_at	0.948675	0.000137172
201267_s_at	4.4776	1.64649e-05
201268_at	3.32059	0.000109037
201269_s_at	1.409	5.2498e-06
201270_x_at	0.720761	0.000140626
201271_s_at	8.78999	1.71502e-05
201272_at	1.57716	9.29929e-05
201273_s_at	0.93618	0.000204258
201274_at	1.25876	7.04209e-05
201275_at	2.21547	0.000120127
201276_at	1.58638	4.31055e-05
201277_s_at	2.0412	3.49702e-05
201278_at	0.426997	0.000122928
201279_s_at	1.72744	8.56979e-06
201280_s_at	0.40312	2.23303e-05
201281_at	5.91454	6.90891e-06
201282_at	2.58795	9.56917e-06
201283_s_at	0.429855	1.5226e-05
201284_s_at	3.20145	1.72244e-05
201285_at	0.774251	0.000560812
201286_at	0.607014	5.45387e-06
201287_s_at	0.240787	1.09689e-05
201288_at	1.32796	0.000441319
201289_at	0.398421	7.74356e-06
201290_at	1.11791	0.000323259
201291_s_at	0.274717	8.92825e-05
201292_at	0.967083	2.70205e-05
201293_x_at	1.49295	0.000550363
201294_s_at	0.364378	2.01849e-05
201295_s_at	0.194509	1.80279e-05
201296_s_at	0.628581	9.11021e-05
201297_s_at	0.37847	7.00015e-05
201298_s_at	0.636856	8.66767e-05
201299_s_at	0.101465	9.55281e-05
201300_s_at	2.89949	2.46145e-05
201301_s_at	2.86089	1.83152e-05
201302_at	0.879376	4.95177e-05
201303_at	2.3117	7.52376e-05
201304_at	0.328075	0.000155845
201305_x_at	1.65965	0.000579761
201306_s_at	2.2988	0.000319536
201307_at	0.72802	6.36185e-05
201308_s_at	0.0611279	1.91375e-05
201309_x_at	0.602198	2.27542e-05
201310_s_at	0.930495	0.000273936
201311_s_at	3.49537	9.02705e-05
201312_s_at	1.56427	0.000154197
201313_at	0.391172	5.57137e-05
201314_at	2.7346	6.83668e-06
201315_x_at	8.98954	8.93096e-05
201316_at	3.19334	1.9689e-05
201317_s_at	1.26966	0.000119756
201318_s_at	2.5117	0.000298677
201319_at	0.905488	6.32364e-05
201320_at	1.41046	1.8391e-05
201321_s_at	3.81716	8.86047e-06
201322_at	2.54801	0.00016404
201323_at	2.57371	5.81796e-05
201324_at	0.841498	1.61183e-05
201325_s_at	0.177071	2.0567e-05
201326_at	2.32284	5.37395e-05
201327_s_at	1.4655	0.000116722
201328_at	1.9389	0.00014457
201329_s_at	2.87886	8.95679e-06
201330_at	1.25183	2.51221e-05
201331_s_at	8.55828	5.32945e-05
201332_s_at	6.31351	7.54605e-06
201333_s_at	0.563034	2.42982e-05
201334_s_at	0.502236	0.000279922
201335_s_at	0.123576	0.000169302
201336_at	1.22624	9.49109e-05
201337_s_at	0.698877	1.88205e-05
201338_x_at	4.09459	6.03253e-05
201339_s_at	1.04496	5.36808e-05
201340_s_at	0.513461	7.12328e-06
201341_at	0.677487	2.07926e-05
201342_at	2.9483	1.6736e-05
201343_at	2.11532	5.62478e-05
201344_at	1.32915	1.31899e-05
201345_s_at	2.19463	5.86696e-05
201346_at	1.08537	6.74549e-05
201347_x_at	4.94621	2.12021e-05
201348_at	0.207733	6.73912e-06
201349_at	2.14351	4.19943e-05
201350_at	6.36244	2.34568e-05
201351_s_at	0.893108	4.50005e-05
201352_at	0.993184	0.000132875
201353_s_at	1.30115	6.43765e-06
201354_s_at	1.08493	6.54071e-05
201355_s_at	0.416914	4.02174e-05
201356_at	0.648353	8.56306e-05
201357_s_at	3.85858	1.40966e-05
201358_s_at	1.13862	0.000112066
201359_at	2.71576	3.39205e-05
201360_at	6.49496	1.93195e-05
201361_at	1.61222	1.34131e-05
201362_at	0.776976	0.000189783
201363_s_at	0.879947	9.26718e-05
201364_s_at	8.78103	1.27445e-05
201365_at	1.43856	0.000374786
201366_at	0.399823	0.000220349
201367_s_at	0.806841	1.03771e-05
201368_at	0.925112	0.000536787
201369_s_at	4.24637	8.55647e-06
201370_s_at	0.948916	3.70017e-05
201371_s_at	2.29704	7.32496e-05
201372_s_at	1.28682	8.41638e-06
201373_at	3.9655	4.9312e-06
201374_x_at	1.08839	4.93169e-06
201375_s_at	1.29939	3.24927e-05
201376_s_at	5.35461	1.01181e-05
201377_at	1.76306	4.89506e-05
201378_s_at	3.95846	1.83209e-05
201379_s_at	4.40417	2.60241e-05
201380_at	0.373108	3.97739e-05
201381_x_at	4.18648	3.51566e-05
201382_at	0.162778	7.14057e-05
201383_s_at	2.04599	9.49396e-06
201384_s_at	0.912982	0.000225572
201385_at	0.866188	0.00010069
201386_s_at	1.47861	9.30168e-05
201387_s_at	1.39314	9.46639e-06
201388_at	5.09508	8.05851e-06
201389_at	6.43081	2.7306e-05
201390_s_at	3.82993	9.63905e-05
201391_at	3.50816	1.50389e-05
201392_s_at	4.63545	7.96607e-06
201393_s_at	2.24288	1.52855e-05
201394_s_at	3.28481	4.27545e-05
201395_at	3.19044	5.97284e-05
201396_s_at	2.49597	7.91983e-06
201397_at	2.47622	7.13596e-06
201398_s_at	0.901158	0.000227968
201399_s_at	0.449636	0.00014583
201400_at	4.11565	4.5666e-05
201401_s_at	4.17407	5.98126e-06
201402_at	0.795985	6.385e-06
201403_s_at	1.52296	0.000177253
201404_x_at	0.0278758	0.000143019
201405_s_at	2.92018	4.40636e-05
201406_at	0.826507	0.000846473
201407_s_at	0.684583	0.000384106
201408_at	0.653353	0.000242991
201409_s_at	0.432791	0.000403897
201410_at	1.63048	0.000143397
201411_s_at	0.702527	8.9176e-05
201412_at	6.04955	2.19624e-05
201413_at	1.71534	9.56248e-05
201414_s_at	0.765877	0.000165718
201415_at	9.94889	8.32326e-06
201416_at	2.59201	1.40177e-05
201417_at	1.21032	9.06767e-05
201418_s_at	1.44419	0.000123153
201419_at	7.99864	7.62904e-06
201420_s_at	6.04798	4.98027e-06
201421_s_at	1.15647	5.14774e-05
201422_at	4.97671	7.37494e-05
201423_s_at	0.909637	5.37055e-05
201424_s_at	0.759658	0.000139507
201425_at	4.13739	3.16497e-05
201426_s_at	5.08392	0.00014023
201427_s_at	0.230851	5.54685e-05
201428_at	0.210638	8.14639e-06
201429_s_at	1.46734	0.00120194
201430_s_at	0.401033	7.21093e-06
201431_s_at	1.14885	5.56111e-06
201432_at	3.52234	0.000136345
201433_s_at	0.656663	0.000349716
201434_at	3.0287	3.79335e-05
201435_s_at	0.786876	8.46138e-05
201436_at	0.394077	9.21028e-05
201437_s_at	0.67691	0.000325428
201438_at	0.71175	1.30629e-05
201439_at	2.39157	9.60681e-06
201440_at	4.82482	8.60887e-06
201441_at	4.29652	0.000118691
201442_s_at	1.17677	9.60114e-06
201443_s_at	1.33527	0.000131613
201444_s_at	1.78807	1.67609e-05
201445_at	0.448014	7.75896e-06
201446_s_at	1.49309	1.62479e-05
201447_at	1.35287	2.85045e-05
201448_at	1.32532	5.51287e-05
201449_at	0.651337	0.000106657
201450_s_at	1.11305	5.37466e-05
201451_x_at	2.0778	1.22903e-05
201452_at	0.77098	6.50816e-06
201453_x_at	0.848822	0.000129869
201454_s_at	1.66802	2.76544e-05
201455_s_at	0.330724	0.000262127
201456_s_at	0.247931	0.000119716
201457_x_at	4.76195	1.71488e-05
201458_s_at	0.457867	0.000312387
201459_at	9.48721	1.49293e-05
201460_at	1.62421	0.000110445
201461_s_at	0.358975	2.46527e-05
201462_at	3.34378	1.41715e-05
201463_s_at	4.04127	0.000241816
201464_x_at	3.51131	1.92901e-05
201465_s_at	3.43232	2.05279e-05
201466_s_at	0.410129	6.98868e-05
201467_s_at	0.762225	6.0027e-06
201468_s_at	0.61891	1.3516e-05
201469_s_at	2.17915	6.23676e-06
201470_at	1.77003	0.000183249
201471_s_at	11.6878	7.80238e-06
201472_at	0.789813	0.000316693
201473_at	0.839251	0.00013672
201474_s_at	0.345653	1.2223e-05
201475_x_at	2.67399	4.40315e-05
201476_s_at	0.717792	1.16797e-05
201477_s_at	2.08479	3.77366e-05
201478_s_at	1.16997	3.29748e-05
201479_at	1.96025	3.67842e-05
201480_s_at	3.15508	1.01906e-05
201481_s_at	1.93436	1.0219e-05
201482_at	2.31319	1.92664e-05
201483_s_at	1.74205	0.000135888
201484_at	1.51471	4.65887e-05
201485_s_at	1.54746	1.63786e-05
201486_at	0.690861	6.05275e-05
201487_at	1.55371	2.7679e-05
201488_x_at	0.797499	4.39835e-05
201489_at	2.18359	4.60302e-05
201490_s_at	3.89128	9.0719e-06
201491_at	5.76647	2.77341e-05
201492_s_at	1.97688	0.00104123
201493_s_at	0.614063	0.000262255
201494_at	0.891642	9.44276e-05
201495_x_at	2.54484	9.62502e-06
201496_x_at	0.521859	1.83195e-05
201497_x_at	0.572072	6.49172e-06
201498_at	0.772409	0.00016141
201499_s_at	1.45718	0.000142038
201500_s_at	2.44399	1.26379e-05
201501_s_at	0.817275	0.000173227
201502_s_at	0.974281	0.000117077
201503_at	0.709519	0.000171852
201504_s_at	1.99715	9.11332e-06
201505_at	0.0808636	4.15821e-05
201506_at	1.90496	6.03044e-05
201507_at	3.89752	1.75906e-05
201508_at	0.6726	8.50188e-06
201509_at	9.14904	1.72814e-05
201510_at	0.505822	6.29511e-06
201511_at	1.50006	1.61097e-05
201512_s_at	0.508619	3.57371e-05
201513_at	0.494411	0.000114836
201514_s_at	0.511592	5.1535e-05
201515_s_at	1.83367	8.02806e-05
201516_at	2.73684	2.34839e-05
201517_at	0.963609	0.000159307
201518_at	1.79828	5.30741e-05
201519_at	0.604758	0.000147628
201520_s_at	1.72459	6.21096e-05
201521_s_at	4.04724	7.79357e-06
201522_x_at	3.04369	3.36596e-05
201523_x_at	0.808009	2.08754e-05
201524_x_at	0.424141	0.000169375
201525_at	0.0864048	2.08739e-05
201526_at	8.84193	7.15187e-06
201527_at	1.67095	4.92032e-05
201528_at	1.37371	5.67456e-05
201529_s_at	2.17669	1.45885e-05
201530_x_at	4.10678	9.20644e-05
201531_at	4.75804	2.92157e-05
201532_at	1.63559	6.31448e-05
201533_at	0.426861	0.000194995
201534_s_at	0.536015	8.93837e-05
201535_at	1.68015	2.30048e-05
201536_at	1.23366	2.75662e-05
201537_s_at	0.720294	4.93993e-05
201538_s_at	0.66052	9.03017e-06
201539_s_at	0.879025	6.08969e-06
201540_at	0.222895	0.000304125
201541_s_at	2.82246	6.83538e-05
201542_at	0.836258	0.00032283
201543_s_at	0.836257	4.27872e-05
201544_x_at	7.78702	1.64345e-05
201545_s_at	0.276908	7.59621e-05
201546_at	1.54886	0.000182662
201547_at	0.247725	7.33258e-06
201548_s_at	1.12337	3.22836e-05
201549_x_at	1.28579	3.73538e-05
201550_x_at	1.95195	0.000328047
201551_s_at	1.31985	5.09796e-06
201552_at	1.50997	4.98904e-05
201553_s_at	1.1948	0.000528781
201554_x_at	4.95645	1.77037e-05
201555_at	2.68796	1.7923e-05
201556_s_at	2.66158	1.02956e-05
201557_at	2.489	6.21914e-05
201558_at	3.13971	3.50454e-05
201559_s_at	0.176393	1.83909e-05
201560_at	0.596524	9.06814e-05
201561_s_at	2.09923	4.19469e-05
201562_s_at	2.59337	9.08422e-06
201563_at	2.37901	4.07267e-05
201564_s_at	4.48406	1.05777e-05
201565_s_at	0.464551	9.18563e-05
201566_x_at	0.380248	7.96351e-05
201567_s_at	0.3287	5.58578e-05
201568_at	3.24352	2.634e-05
201569_s_at	8.62438	2.18105e-05
201570_at	5.76603	1.83258e-05
201571_s_at	2.8426	8.38564e-06
201572_x_at	2.16406	8.59373e-06
201573_s_at	1.23257	6.1557e-05
201574_at	1.05171	6.73207e-05
201575_at	0.763105	0.00026991
201576_s_at	4.3243	1.70184e-05
201577_at	3.83626	2.28679e-05
201578_at	1.0449	1.15701e-05
201579_at	0.295659	2.96412e-05
201580_s_at	0.493406	4.09992e-05
201581_at	2.03986	2.68606e-05
201582_at	0.571221	3.42447e-05
201583_s_at	3.14251	2.16899e-05
201584_s_at	7.47133	1.03132e-05
201585_s_at	0.941415	1.714e-05
201586_s_at	0.479713	0.000447751
201587_s_at	10.0551	9.92273e-06
201588_at	1.44488	0.000222107
201589_at	0.706618	0.000123804
201590_x_at	3.66274	9.85009e-05
201591_s_at	2.81025	1.83862e-05
201592_at	2.894	0.000265616
201593_s_at	0.953278	4.07216e-05
201594_s_at	2.51631	3.60238e-05
201595_s_at	1.21249	5.76925e-05
201596_x_at	1.76994	6.53315e-06
201597_at	0.961343	0.000191126
201598_s_at	1.95592	7.24987e-06
201599_at	0.519171	0.000257625
201600_at	2.44505	6.71843e-05
201601_x_at	5.75566	6.59618e-05
201602_s_at	0.369757	0.000151873
201603_at	0.395922	0.00030013
201604_s_at	0.86465	0.000136787
201605_x_at	2.58247	0.000236901
201606_s_at	1.52288	1.33681e-05
201607_at	1.32856	2.22536e-05
201608_s_at	2.32697	3.7259e-05
201609_x_at	3.67236	1.15509e-05
201610_at	1.26903	6.49287e-06
201611_s_at	1.59074	1.61495e-05
201612_at	0.727712	5.49065e-05
201613_s_at	14.9367	1.10427e-05
201614_s_at	3.64271	1.53202e-05
201615_x_at	0.130559	0.000101134
201616_s_at	0.239659	1.626e-05
201617_x_at	0.0391434	0.000100666
201618_x_at	4.34035	8.9594e-06
201619_at	1.0812	0.000181478
201620_at	5.02496	1.0339e-05
201621_at	1.45342	7.76597e-06
201622_at	2.12101	1.82772e-05
201623_s_at	1.07449	0.000125328
201624_at	0.775387	4.61491e-05
201625_s_at	0.703302	9.01177e-06
201626_at	0.428256	0.000197174
201627_s_at	0.484123	2.14729e-05
201628_s_at	7.32731	1.09173e-05
201629_s_at	4.72014	1.74474e-05
201630_s_at	1.86589	6.76164e-05
201631_s_at	2.3068	5.99609e-05
201632_at	3.04149	1.97511e-05
201633_s_at	2.59206	5.88976e-06
201634_s_at	0.550626	3.44147e-05
201635_s_at	0.942115	3.36248e-05
201636_at	0.635913	2.39036e-05
201637_s_at	2.09936	9.19071e-05
201638_s_at	0.525355	5.16819e-06
201639_s_at	3.13839	1.21266e-05
201640_x_at	3.01604	6.06088e-06
201641_at	9.15793	4.92967e-06
201642_at	2.00427	6.62422e-05
201643_x_at	0.803514	9.77298e-05
201644_at	1.77297	1.21885e-05
201645_at	0.20201	7.1421e-06
201646_at	0.291043	3.50446e-05
201647_s_at	0.427065	1.08834e-05
201648_at	1.68915	0.0001074
201649_at	7.13005	3.03893e-05
201650_at	0.47201	7.90014e-06
201651_s_at	4.00015	2.52757e-05
201652_at	1.74836	4.03958e-05
201653_at	1.06465	3.71143e-05
201654_s_at	1.97495	4.66231e-06
201655_s_at	1.53493	1.12523e-05
201656_at	1.02758	0.000100943
201657_at	0.933236	1.24688e-05
201658_at	1.76541	1.33253e-05
201659_s_at	1.52996	2.38204e-05
201660_at	0.569939	2.21429e-05
201661_s_at	0.643991	3.45683e-05
201662_s_at	0.790074	4.82292e-05
201663_s_at	2.10793	1.60174e-05
201664_at	1.79187	9.65742e-05
201665_x_at	1.80959	0.000555179
201666_at	5.21273	3.0589e-05
201667_at	0.202232	1.33175e-05
201668_x_at	0.922444	7.64561e-06
201669_s_at	1.51972	0.000104527
201670_s_at	0.396848	0.000310336
201671_x_at	0.357923	2.42136e-05
201672_s_at	1.24219	5.19547e-05
201673_s_at	3.52702	6.52096e-06
201674_s_at	1.21032	8.17358e-06
201675_at	2.98585	1.6809e-05
201676_x_at	1.61763	0.000268724
201677_at	0.72576	3.63406e-05
201678_s_at	7.66881	8.4593e-06
201679_at	2.03112	8.07848e-06
201680_x_at	1.6518	6.6554e-05
201681_s_at	0.54506	6.18271e-05
201682_at	3.38177	7.37366e-05
201683_x_at	0.709612	1.21331e-05
201684_s_at	5.92632	1.15026e-05
201685_s_at	2.10364	2.19543e-05
201686_x_at	0.928214	6.27435e-06
201687_s_at	1.05812	0.000198008
201688_s_at	1.37047	4.90718e-06
201689_s_at	0.469242	2.49126e-05
201690_s_at	0.922166	2.95411e-05
201691_s_at	0.32019	2.25755e-05
201692_at	4.22041	6.95961e-06
201693_s_at	0.496308	1.01225e-05
201694_s_at	0.614948	0.000585923
201695_s_at	0.73246	0.00014936
201696_at	1.51386	1.87666e-05
201697_s_at	1.88836	1.42051e-05
201698_s_at	2.31207	8.19549e-05
201699_at	1.42482	0.000113995
201700_at	3.70611	4.73823e-05
201701_s_at	0.400315	0.000187822
201702_s_at	1.92266	1.85328e-05
201703_s_at	4.77471	5.66716e-06
201704_at	6.44556	4.79543e-06
201705_at	1.10471	3.64018e-05
201706_s_at	0.996918	1.38212e-05
201707_at	1.51611	2.06371e-05
201708_s_at	4.05265	7.15772e-06
201709_s_at	4.3959	1.26251e-05
201710_at	1.48734	5.4066e-06
201711_x_at	1.04196	2.75561e-05
201712_s_at	1.3601	1.1798e-05
201713_s_at	0.893512	0.000132499
201714_at	2.13463	7.86737e-06
201715_s_at	2.18007	1.03081e-05
201716_at	4.10096	1.1297e-05
201717_at	0.716456	8.98524e-05
201718_s_at	0.324985	1.68203e-05
201719_s_at	0.654124	8.29031e-05
201720_s_at	3.95032	8.73075e-05
201721_s_at	3.30174	0.000138552
201722_s_at	0.802268	0.000215331
201723_s_at	1.05567	5.34645e-05
201724_s_at	1.07471	0.000109618
201725_at	3.16031	2.6213e-05
201726_at	1.75418	3.09216e-05
201727_s_at	0.87035	1.35136e-05
201728_s_at	2.04293	1.0004e-05
201729_s_at	5.91723	7.88602e-06
201730_s_at	0.724758	4.94125e-05
201731_s_at	1.60592	0.000148327
201732_s_at	0.196605	0.000100374
201733_at	0.0695882	0.000168458
201734_at	0.438766	0.000265167
201735_s_at	0.561289	0.00013172
201736_s_at	1.18378	0.000116036
201737_s_at	0.324709	0.000101776
201738_at	1.46245	0.000191778
201739_at	0.735438	0.000164007
201740_at	4.69594	3.94175e-05
201741_x_at	0.092976	2.32598e-05
201742_x_at	0.809566	3.28255e-05
201743_at	6.96708	1.82185e-05
201744_s_at	0.166937	8.73866e-06
201745_at	1.19722	2.90215e-05
201746_at	0.617527	0.000307837
201747_s_at	1.59953	8.44173e-06
201748_s_at	3.32168	9.43997e-06
201749_at	2.78933	7.70766e-06
201750_s_at	0.615262	1.82366e-05
201751_at	1.58569	3.79089e-05
201752_s_at	0.608047	0.000117593
201753_s_at	0.486209	7.27459e-05
201754_at	1.4386	0.0001931
201755_at	1.9763	8.62969e-06
201756_at	1.72656	1.82958e-05
201757_at	2.18505	0.000135426
201758_at	3.35701	5.4389e-05
201759_at	2.47199	5.37349e-06
201760_s_at	0.859481	5.3254e-05
201761_at	0.506462	9.20324e-05
201762_s_at	2.36658	9.58449e-05
201763_s_at	2.42425	1.66443e-05
201764_at	1.63352	1.34538e-05
201765_s_at	11.5208	5.57086e-06
201766_at	0.466408	1.36845e-05
201767_s_at	4.44029	1.2772e-05
201768_s_at	0.471778	3.93637e-05
201769_at	0.436223	0.000360951
201770_at	7.03165	1.10837e-05
201771_at	3.90261	1.69951e-05
201772_at	1.49707	1.70809e-05
201773_at	0.530082	0.000242774
201774_s_at	1.04106	5.88223e-05
201775_s_at	0.96676	1.91954e-05
201776_s_at	0.26561	6.99675e-05
201777_s_at	0.783332	3.00736e-05
201778_s_at	0.950944	0.000179167
201779_s_at	0.90953	5.70771e-05
201780_s_at	1.24485	8.06913e-05
201781_s_at	7.44749	5.80359e-06
201782_s_at	10.8471	1.07433e-05
201783_s_at	1.87053	4.90791e-05
201784_s_at	2.55573	3.48566e-05
201785_at	0.995484	1.80231e-05
201786_s_at	0.709989	0.000577098
201787_at	0.768697	5.26295e-06
201788_at	0.944452	0.000210777
201789_at	0.116822	8.61084e-06
201790_s_at	1.42725	5.6114e-06
201791_s_at	1.60639	7.16661e-06
201792_at	7.59155	1.11488e-05
201793_x_at	0.326491	6.69872e-05
201794_s_at	0.91602	0.000255206
201795_at	1.18099	0.000349623
201796_s_at	1.09625	5.9286e-06
201797_s_at	3.03793	6.87361e-06
201798_s_at	0.684329	1.14905e-05
201799_s_at	1.65916	8.93377e-06
201800_s_at	1.16545	0.000151724
201801_s_at	1.65265	7.02604e-06
201802_at	3.31908	1.98525e-05
201803_at	1.06097	0.000136774
201804_x_at	8.16723	7.68642e-06
201805_at	2.78982	1.65377e-05
201806_s_at	2.41426	6.34326e-06
201807_at	0.599446	0.000170859
201808_s_at	1.21199	5.32391e-06
201809_s_at	5.95942	5.30271e-06
201810_s_at	2.08498	1.81337e-05
201811_x_at	1.51866	7.29861e-05
201812_s_at	1.56983	0.000393656
201813_s_at	1.71372	9.09839e-06
201814_at	0.784434	0.000191485
201815_s_at	0.715466	7.13123e-06
201816_s_at	0.60605	0.000107698
201817_at	0.530342	7.92424e-05
201818_at	1.72192	0.000100394
201819_at	1.99378	6.77625e-06
201820_at	1.00449	5.90445e-06
201821_s_at	1.36287	2.00263e-05
201822_at	0.583902	7.34744e-06
201823_s_at	1.09571	3.66822e-05
201824_at	0.488175	9.22603e-05
201825_s_at	0.674065	0.000136305
201826_s_at	1.83472	2.22569e-05
201827_at	0.549877	0.000190895
201828_x_at	5.44049	6.77835e-06
201829_at	1.70126	0.000134162
201830_s_at	0.33403	0.000127583
201831_s_at	0.573315	2.44142e-05
201832_s_at	5.31595	2.59023e-05
201833_at	1.37229	0.000160243
201834_at	1.57152	1.807e-05
201835_s_at	1.06863	8.84935e-06
201836_s_at	2.21411	1.36401e-05
201837_s_at	1.43645	5.51212e-05
201838_s_at	4.29613	9.04039e-06
201839_s_at	0.334401	3.6082e-05
201840_at	2.10443	7.32856e-05
201841_s_at	5.06279	3.99227e-05
201842_s_at	0.139908	9.65662e-06
201843_s_at	0.0323219	3.24691e-05
201844_s_at	0.382069	7.36672e-05
201845_s_at	1.00815	7.97026e-05
201846_s_at	0.401757	3.70975e-05
201847_at	0.875991	0.000210408
201848_s_at	1.53355	9.55429e-06
201849_at	2.1607	1.21816e-05
201850_at	6.80136	1.1027e-05
201851_at	4.31053	8.43035e-06
201852_x_at	0.282999	6.59743e-06
201853_s_at	3.06283	3.2972e-05
201854_s_at	3.81279	1.03198e-05
201855_s_at	0.815225	6.97672e-05
201856_s_at	0.356229	5.00091e-05
201857_at	0.901132	0.000155837
201858_s_at	1.41877	0.000314341
201859_at	0.96786	0.000345451
201860_s_at	0.203897	8.13412e-06
201861_s_at	1.42231	0.00014808
201862_s_at	2.77295	6.36397e-05
201863_at	3.76978	3.27363e-05
201864_at	2.30156	3.588e-05
201865_x_at	0.242726	0.000248141
201866_s_at	1.29436	4.17234e-05
201867_s_at	3.07078	7.16665e-06
201868_s_at	0.593246	1.49622e-05
201869_s_at	1.84747	7.62729e-06
201870_at	3.38853	6.06126e-06
201871_s_at	5.56207	2.99621e-05
201872_s_at	1.28293	5.75491e-05
201873_s_at	0.704232	0.000169518
201874_at	1.05094	3.10068e-05
201875_s_at	1.48248	1.896e-05
201876_at	3.47477	2.46259e-05
201877_s_at	0.983336	3.79938e-05
201878_at	0.439696	0.00013553
201879_at	1.14132	9.95446e-06
201880_at	1.52219	6.71744e-05
201881_s_at	1.87798	1.70454e-05
201882_x_at	2.31863	4.33328e-06
201883_s_at	1.27356	0.0002515
201884_at	0.146229	7.83661e-06
201885_s_at	1.99744	5.37574e-05
201886_at	1.58702	3.70284e-05
201887_at	3.05301	1.82338e-05
201888_s_at	1.65478	1.56197e-05
201889_at	0.82442	4.20823e-05
201890_at	0.152968	0.000258618
201891_s_at	1.46233	0.000786983
201892_s_at	6.30983	3.87494e-05
201893_x_at	0.245903	6.01593e-06
201894_s_at	0.659275	0.000206779
201895_at	5.19094	5.61676e-06
201896_s_at	1.58781	6.64795e-06
201897_s_at	2.73969	3.09791e-05
201898_s_at	2.09723	2.13509e-05
201899_s_at	0.546245	0.000119477
201900_s_at	6.08337	3.24574e-05
201901_s_at	0.545266	5.11171e-05
201902_s_at	1.09972	1.52066e-05
201903_at	9.16508	5.63255e-06
201904_s_at	0.854734	1.06253e-05
201905_s_at	0.339598	3.41592e-05
201906_s_at	0.414116	0.000101573
201907_x_at	2.06696	4.9681e-06
201908_at	1.70504	1.69672e-05
201909_at	14.3965	7.41507e-05
201910_at	1.45143	1.2386e-05
201911_s_at	0.535035	8.87621e-06
201912_s_at	1.34573	0.000161383
201913_s_at	3.88885	1.71382e-05
201914_s_at	0.691459	5.7604e-05
201915_at	0.973041	1.7105e-05
201916_s_at	0.591811	8.98199e-05
201917_s_at	0.351942	9.64907e-05
201918_at	0.351604	7.44087e-05
201919_at	1.69778	5.73289e-05
201920_at	0.966166	0.000211104
201921_at	1.5342	0.000139763
201922_at	3.07687	0.000151105
201923_at	2.65511	2.42071e-05
201924_at	0.546211	0.000757632
201925_s_at	2.46697	0.000107307
201926_s_at	2.02052	0.000106713
201927_s_at	2.44011	8.95685e-06
201928_at	0.480093	0.000116014
201929_s_at	1.31333	1.13937e-05
201930_at	1.14326	6.86259e-05
201931_at	1.83523	5.32823e-05
201932_at	4.08141	5.85208e-06
201933_at	2.1936	3.19925e-05
201934_at	2.97639	5.23877e-05
201935_s_at	0.919749	6.66058e-05
201936_s_at	0.800748	0.000166248
201937_s_at	5.12286	5.92984e-06
201938_at	0.85115	0.000387008
201939_at	0.931206	7.39384e-06
201940_at	0.729853	3.30245e-05
201941_at	0.808972	6.20751e-05
201942_s_at	1.56617	9.14417e-06
201943_s_at	1.08136	1.26366e-05
201944_at	1.72068	9.63205e-05
201945_at	0.683711	0.000162382
201946_s_at	1.49352	6.50773e-05
201947_s_at	2.01082	0.000137985
201948_at	0.870527	0.000152524
201949_x_at	1.47757	9.00266e-05
201950_x_at	2.06235	0.000127573
201951_at	1.33822	2.17978e-05
201952_at	1.3299	0.000140531
201953_at	8.72832	8.40609e-06
201954_at	1.76534	0.000108041
201955_at	1.44757	6.47142e-05
201956_s_at	2.43388	4.9447e-05
201957_at	1.76928	9.11623e-06
201958_s_at	0.267795	5.27966e-06
201959_s_at	0.960798	6.84907e-05
201960_s_at	0.965352	0.000164269
201961_s_at	1.37295	6.6284e-06
201962_s_at	3.89621	1.03698e-05
201963_at	8.6393	1.80116e-05
201964_at	3.06747	9.49538e-06
201965_s_at	2.57087	1.51741e-05
201966_at	4.96397	2.95052e-05
201967_at	1.574	6.66754e-05
201968_s_at	3.46824	1.79666e-05
201969_at	0.667042	0.000124257
201970_s_at	1.43047	4.49106e-05
201971_s_at	0.81891	6.194e-06
201972_at	0.748781	0.000236674
201973_s_at	1.85398	8.07034e-05
201974_s_at	0.533684	6.17312e-06
201975_at	0.324082	0.000128249
201976_s_at	1.38825	1.08987e-05
201977_s_at	2.34682	6.94596e-06
201978_s_at	4.65409	1.55019e-05
201979_s_at	1.30742	6.30752e-06
201980_s_at	0.66426	0.000180397
201981_at	0.305949	9.77047e-06
201982_s_at	0.388746	7.7449e-06
201983_s_at	0.125848	1.00276e-05
201984_s_at	0.296703	5.9145e-06
201985_at	2.55899	1.62177e-05
201986_at	0.169482	0.00025216
201987_at	0.796523	0.000287875
201988_s_at	3.88836	5.87577e-06
201989_s_at	0.596121	0.000161406
201990_s_at	0.735348	4.75416e-05
201991_s_at	0.923018	7.34752e-05
201992_s_at	1.22359	7.37524e-06
201993_x_at	1.38819	0.000314529
201994_at	0.75119	0.000264141
201995_at	1.38936	1.45823e-05
201996_s_at	0.51085	5.64008e-05
201997_s_at	0.929983	0.00023281
201998_at	0.949681	0.000133264
201999_s_at	2.17658	4.53299e-05
202000_at	0.475652	7.77494e-05
202001_s_at	1.54121	8.17617e-05
202002_at	0.564195	1.00018e-05
202003_s_at	2.73026	2.80864e-05
202004_x_at	1.00999	6.50217e-05
202005_at	1.10806	7.9961e-06
202006_at	0.928359	9.2229e-05
202007_at	0.350178	2.01386e-05
202008_s_at	0.539249	7.42063e-06
202009_at	3.88223	7.50557e-06
202010_s_at	1.26428	4.76279e-05
202011_at	0.124603	1.62496e-05
202012_s_at	2.1007	8.34876e-06
202013_s_at	1.13655	2.16312e-05
202014_at	3.7933	7.8945e-06
202015_x_at	0.00355381	0.000574683
202016_at	1.44957	5.358e-05
202017_at	1.36236	6.04696e-06
202018_s_at	13.3563	4.08203e-05
202019_s_at	0.769036	9.03954e-06
202020_s_at	0.894002	4.69975e-05
202021_x_at	2.75797	0.000252638
202022_at	4.74484	5.9384e-06
202023_at	1.60472	4.19455e-06
202024_at	1.32767	1.67982e-05
202025_x_at	12.1684	5.90779e-06
202026_at	4.97348	1.63056e-05
202027_at	1.37553	1.04571e-05
202028_s_at	1.18164	0.000842563
202029_x_at	0.933034	0.00120481
202030_at	7.07096	3.24531e-06
202031_s_at	1.02758	0.000237082
202032_s_at	2.15052	0.000142866
202033_s_at	0.433989	0.000128629
202034_x_at	0.51664	9.51516e-05
202035_s_at	0.347156	6.46674e-06
202036_s_at	0.115094	1.10639e-05
202037_s_at	0.24962	5.79477e-06
202038_at	1.06448	0.000257525
202039_at	5.50983	1.58565e-05
202040_s_at	3.02132	3.395e-05
202041_s_at	14.8714	5.85039e-06
202042_at	5.14884	1.30785e-05
202043_s_at	0.60584	0.000212816
202044_at	1.45981	7.26405e-06
202045_s_at	1.3489	5.3671e-06
202046_s_at	0.516461	7.6744e-06
202047_s_at	2.82917	5.82073e-06
202048_s_at	0.712181	0.000217754
202049_s_at	2.02336	2.08084e-05
202050_s_at	0.615007	8.23747e-05
202051_s_at	0.375456	0.000112001
202052_s_at	0.525343	6.23952e-06
202053_s_at	1.14342	1.92668e-05
202054_s_at	2.15721	1.33381e-05
202055_at	0.904693	7.50471e-05
202056_at	1.1363	4.28618e-05
202057_at	0.964118	4.76782e-05
202058_s_at	1.44878	5.11205e-05
202059_s_at	0.272217	3.51581e-05
202060_at	0.760575	5.68954e-05
202061_s_at	0.757029	0.000190363
202062_s_at	0.884831	1.23527e-05
202063_s_at	0.421516	5.58888e-06
202064_s_at	0.478132	1.65814e-05
202065_s_at	1.48634	5.95764e-06
202066_at	0.397362	5.3695e-05
202067_s_at	1.51209	5.5399e-06
202068_s_at	1.68315	6.60426e-06
202069_s_at	0.988843	2.19929e-05
202070_s_at	1.02199	3.15662e-05
202071_at	0.45899	2.67786e-05
202072_at	1.39091	8.31293e-06
202073_at	0.209652	0.000182672
202074_s_at	1.19752	0.000164742
202075_s_at	5.37198	6.49797e-06
202076_at	2.25828	4.84018e-05
202077_at	2.69517	5.94945e-05
202078_at	1.45026	0.000158126
202079_s_at	1.35412	0.000103015
202080_s_at	1.10683	8.41231e-05
202081_at	1.31466	0.000422623
202082_s_at	0.764184	6.31777e-05
202083_s_at	3.13918	1.99183e-05
202084_s_at	1.17257	0.000171346
202085_at	0.771549	6.45178e-05
202086_at	2.16365	1.07093e-05
202087_s_at	1.78972	1.6888e-05
202088_at	1.77187	3.42773e-05
202089_s_at	0.502959	1.9217e-05
202090_s_at	2.44532	0.000112275
202091_at	0.949864	5.40888e-06
202092_s_at	1.86568	8.65346e-06
202093_s_at	8.30946	1.3738e-05
202094_at	1.30785	1.29209e-05
202095_s_at	0.341608	0.000157976
202096_s_at	16.5665	1.29986e-05
202097_at	0.921769	3.81371e-05
202098_s_at	3.48842	7.51029e-06
202099_s_at	1.47556	5.13587e-06
202100_at	1.4339	6.31302e-05
202101_s_at	0.552032	2.03121e-05
202102_s_at	14.4081	9.23665e-06
202103_at	2.38034	1.53324e-05
202104_s_at	2.93201	6.33215e-06
202105_at	6.87414	3.20741e-05
202106_at	1.50633	0.000106356
202107_s_at	1.89612	2.21835e-05
202108_at	3.64222	6.30469e-06
202109_at	3.08986	7.9301e-06
202110_at	0.900678	0.00046836
202111_at	4.63375	5.36617e-06
202112_at	1.13376	1.16054e-05
202113_s_at	2.2879	5.49497e-05
202114_at	2.42453	3.16711e-05
202115_s_at	1.99821	6.98769e-06
202116_at	2.04107	1.47645e-05
202117_at	1.09	0.000133282
202118_s_at	0.339487	6.29758e-05
202119_s_at	2.72675	6.01981e-05
202120_x_at	3.73443	8.70595e-06
202121_s_at	3.15691	3.55889e-05
202122_s_at	1.0553	2.37559e-05
202123_s_at	1.30177	1.50029e-05
202124_s_at	1.5686	6.14128e-05
202125_s_at	1.49874	0.000249963
202126_at	0.425661	0.000125003
202127_at	0.949898	4.43533e-05
202128_at	2.16656	2.79687e-05
202129_s_at	1.22816	0.000109282
202130_at	1.25399	0.00017258
202131_s_at	0.342768	0.000116688
202132_at	0.282031	8.3418e-06
202133_at	0.131042	1.12399e-05
202134_s_at	0.22496	6.23124e-06
202135_s_at	3.68214	6.80584e-06
202136_at	0.626484	0.000143428
202137_s_at	0.437533	2.08739e-05
202138_x_at	3.35071	3.10154e-05
202139_at	4.77396	9.21098e-06
202140_s_at	4.06066	2.67143e-05
202141_s_at	1.499	4.13508e-05
202142_at	1.78851	2.12153e-05
202143_s_at	1.78035	7.76801e-06
202144_s_at	3.89384	4.1519e-05
202145_at	4.41727	5.63404e-06
202146_at	1.0549	0.000137496
202147_s_at	0.567956	7.86145e-05
202148_s_at	1.64395	6.70892e-06
202149_at	1.34115	1.59095e-05
202150_s_at	2.24614	2.16588e-05
202151_s_at	0.73692	9.30994e-05
202152_x_at	0.726932	7.96629e-05
202153_s_at	2.75196	2.54024e-05
202154_x_at	5.73244	3.36163e-05
202155_s_at	1.72041	7.2456e-05
202156_s_at	0.562332	8.5365e-05
202157_s_at	0.554049	0.000582756
202158_s_at	0.432314	0.000194532
202159_at	3.16057	1.18024e-05
202160_at	0.793336	0.000203647
202161_at	9.28724	5.80677e-06
202162_s_at	0.962046	5.71687e-05
202163_s_at	1.32204	9.03526e-05
202164_s_at	0.60491	7.80097e-05
202165_at	0.877318	0.000111904
202166_s_at	0.534874	2.54388e-05
202167_s_at	5.01574	1.80588e-05
202168_at	1.69278	6.43055e-05
202169_s_at	0.549069	0.000126282
202170_s_at	0.671009	3.00712e-05
202171_at	0.752942	0.000243264
202172_at	1.29557	4.48805e-05
202173_s_at	0.576324	1.82718e-05
202174_s_at	0.815386	0.000185058
202175_at	0.86992	5.62324e-06
202176_at	7.25402	8.4393e-06
202177_at	1.56906	5.63282e-06
202178_at	5.21348	4.55036e-06
202179_at	2.90817	1.88854e-05
202180_s_at	4.17574	7.84397e-06
202181_at	1.30215	0.000118823
202182_at	4.93796	5.52342e-06
202183_s_at	0.905693	3.86271e-05
202184_s_at	1.46401	4.33462e-05
202185_at	3.81796	5.87196e-06
202186_x_at	1.04759	4.89516e-06
202187_s_at	1.89514	6.12303e-05
202188_at	0.559621	7.23762e-05
202189_x_at	0.868359	0.000151687
202190_at	3.40103	9.07864e-06
202191_s_at	1.09333	3.53518e-05
202192_s_at	2.8765	2.33128e-05
202193_at	5.38447	8.07718e-06
202194_at	1.25492	7.62921e-05
202195_s_at	2.75063	1.02315e-05
202196_s_at	0.0649835	2.00353e-05
202197_at	3.36004	3.72654e-05
202198_s_at	1.04437	1.3955e-05
202199_s_at	1.15461	8.28947e-06
202200_s_at	1.50653	9.328e-05
202201_at	3.11209	0.000159776
202202_s_at	0.123278	1.16654e-05
202203_s_at	0.181816	2.23302e-05
202204_s_at	1.28111	7.0234e-06
202205_at	1.59388	5.45767e-06
202206_at	0.960499	3.09843e-05
202207_at	1.15142	0.000182499
202208_s_at	3.5972	6.12708e-06
202209_at	1.66097	8.59602e-05
202210_x_at	2.48839	5.44754e-06
202211_at	0.650819	8.00975e-05
202212_at	3.85903	8.36955e-06
202213_s_at	1.34144	1.17674e-05
202214_s_at	0.576874	0.000181254
202215_s_at	0.70567	0.000315571
202216_x_at	1.984	2.04921e-05
202217_at	0.837446	0.0002194
202218_s_at	3.93663	5.10717e-06
202219_at	0.810912	3.68506e-05
202220_at	0.523816	0.000213858
202221_s_at	1.97157	9.58806e-05
202222_s_at	1.88589	4.67799e-06
202223_at	2.92954	7.60215e-06
202224_at	1.45409	4.63791e-05
202225_at	1.05436	4.16386e-05
202226_s_at	1.65855	2.0589e-05
202227_s_at	4.63388	3.12478e-05
202228_s_at	0.442761	0.000205941
202229_s_at	0.773276	4.41957e-06
202230_s_at	0.973981	0.000224034
202231_at	0.980308	0.000221767
202232_s_at	1.13423	0.00027588
202233_s_at	2.38076	0.000294849
202234_s_at	0.45886	7.18805e-05
202235_at	0.410503	7.50511e-05
202236_s_at	0.714041	5.66289e-05
202237_at	1.36936	5.5896e-06
202238_s_at	0.813401	6.3828e-06
202239_at	2.50144	5.63362e-05
202240_at	1.00528	7.56872e-06
202241_at	5.94221	2.68344e-05
202242_at	0.567068	1.75528e-05
202243_s_at	0.984405	0.000452226
202244_at	1.2374	0.000349627
202245_at	3.73804	1.60319e-05
202246_s_at	6.40145	1.51893e-05
202247_s_at	1.50191	7.1715e-06
202248_at	2.01506	1.46525e-05
202249_s_at	0.916774	3.11703e-05
202250_s_at	1.52608	9.50971e-05
202251_at	1.18337	7.30886e-05
202252_at	2.15009	6.6268e-05
202253_s_at	2.70401	6.24223e-06
202254_at	0.848681	1.29091e-05
202255_s_at	2.88267	1.37164e-05
202256_at	9.08078	7.49176e-06
202257_s_at	3.4443	9.98449e-06
202258_s_at	1.0522	0.000274282
202259_s_at	0.52242	3.99046e-05
202260_s_at	0.794998	6.60251e-06
202261_at	2.76589	1.02612e-05
202262_x_at	8.15787	7.71761e-06
202263_at	5.49331	1.46869e-05
202264_s_at	3.23961	9.99994e-06
202265_at	0.9492	0.000126087
202266_at	3.67339	3.34249e-05
202267_at	0.2055	7.23116e-06
202268_s_at	1.65474	4.50572e-05
202269_x_at	0.283678	3.29707e-05
202270_at	0.66994	1.05143e-05
202271_at	2.34675	1.61875e-05
202272_s_at	0.773481	2.00978e-05
202273_at	0.984405	7.40307e-06
202274_at	0.530639	7.21308e-06
202275_at	5.65687	5.9539e-06
202276_at	2.82992	2.92312e-05
202277_at	0.601963	0.00012525
202278_s_at	1.26628	5.0519e-05
202279_at	3.35835	5.37785e-05
202280_at	0.275737	4.71215e-06
202281_at	3.87516	8.59228e-06
202282_at	3.85691	1.73128e-05
202283_at	5.1211	1.00865e-05
202284_s_at	1.43986	2.2167e-05
202285_s_at	0.375268	9.26025e-06
202286_s_at	1.9844	8.17561e-06
202287_s_at	0.233907	7.57697e-06
202288_at	2.92028	5.99624e-06
202289_s_at	0.197279	6.79672e-06
202290_at	0.914289	2.43841e-05
202291_s_at	0.488253	1.21664e-05
202292_x_at	2.07456	1.00603e-05
202293_at	1.40424	2.85523e-05
202294_at	2.27668	2.40628e-05
202295_s_at	11.1925	1.19346e-05
202296_s_at	3.20592	1.44974e-05
202297_s_at	0.741335	7.73699e-05
202298_at	3.029	7.87323e-05
202299_s_at	3.18963	6.19971e-05
202300_at	4.70212	5.13706e-05
202301_s_at	0.52735	7.19657e-05
202302_s_at	1.19091	8.50199e-05
202303_x_at	1.44136	3.11993e-05
202304_at	0.676495	4.59478e-05
202305_s_at	0.36109	3.04136e-05
202306_at	1.56349	0.000126266
202307_s_at	5.34558	1.87062e-05
202308_at	1.75749	5.40912e-06
202309_at	2.25558	2.98399e-05
202310_s_at	0.517412	7.52225e-06
202311_s_at	0.185878	6.96725e-06
202312_s_at	0.93761	4.57548e-06
202313_at	1.5305	2.48393e-05
202314_at	0.284969	0.000204334
202315_s_at	2.78068	7.12103e-06
202316_x_at	0.685395	3.83649e-05
202317_s_at	0.415759	0.000413583
202318_s_at	0.450536	0.000159106
202319_at	0.481547	1.19583e-05
202320_at	2.25949	5.83881e-06
202321_at	1.09884	1.59234e-05
202322_s_at	2.14869	3.62295e-05
202323_s_at	0.646471	8.59416e-06
202324_s_at	0.352069	0.000150126
202325_s_at	2.46819	7.41909e-05
202326_at	3.31056	1.00798e-05
202327_s_at	1.08515	5.14603e-06
202328_s_at	0.949698	1.57448e-05
202329_at	0.605761	0.000464934
202330_s_at	0.479887	8.77542e-05
202331_at	4.60334	5.77804e-06
202332_at	1.62643	1.06951e-05
202333_s_at	1.25092	0.000303239
202334_s_at	1.13939	7.80569e-05
202335_s_at	0.500061	1.6402e-05
202336_s_at	0.371359	4.42386e-05
202337_at	2.75079	1.37549e-05
202338_at	1.80941	6.82248e-06
202339_at	2.12343	8.68956e-06
202340_x_at	3.58899	4.7492e-06
202341_s_at	0.326438	1.16932e-05
202342_s_at	0.377012	8.14851e-06
202343_x_at	1.12	9.66521e-05
202344_at	3.061	6.13315e-06
202345_s_at	1.92323	3.55284e-05
202346_at	0.319532	0.000115547
202347_s_at	1.97129	5.87401e-05
202348_s_at	2.19547	1.17725e-05
202349_at	1.2776	0.000182581
202350_s_at	0.789374	8.97132e-06
202351_at	1.00746	1.54879e-05
202352_s_at	0.891782	4.0789e-05
202353_s_at	0.425925	4.13076e-05
202354_s_at	1.05577	8.97154e-06
202355_s_at	2.36807	1.49981e-05
202356_s_at	1.98582	6.7895e-06
202357_s_at	0.315493	7.09792e-06
202358_s_at	1.28386	1.89814e-05
202359_s_at	0.28882	0.000159875
202360_at	1.29649	1.59235e-05
202361_at	6.19417	1.48522e-05
202362_at	0.572396	7.10479e-05
202363_at	0.245618	1.5841e-05
202364_at	0.563001	0.000366603
202365_at	0.649204	4.48375e-05
202366_at	1.85141	6.53467e-06
202367_at	4.54713	5.90932e-06
202368_s_at	1.45644	1.02014e-05
202369_s_at	0.753652	2.63426e-05
202370_s_at	0.651928	0.00019802
202371_at	2.22875	1.62686e-05
202372_at	3.60107	1.73831e-05
202373_s_at	0.520168	0.000157063
202374_s_at	1.15425	1.69969e-05
202375_at	0.304969	1.94375e-05
202376_at	0.458569	4.38698e-06
202377_at	0.880609	0.000103514
202378_s_at	0.235538	0.000238692
202379_s_at	0.733449	0.000272061
202380_s_at	0.588302	8.26841e-05
202381_at	0.88634	2.15494e-05
202382_s_at	1.81295	8.72261e-06
202383_at	0.718805	3.76006e-05
202384_s_at	2.51388	1.25494e-05
202385_s_at	1.01095	1.23363e-05
202386_s_at	0.960143	0.000174412
202387_at	4.0234	2.33479e-05
202388_at	13.0849	8.13569e-05
202389_s_at	2.39945	5.60675e-06
202390_s_at	4.20536	6.07202e-06
202391_at	3.79952	0.000158816
202392_s_at	4.04153	2.48517e-05
202393_s_at	0.131402	0.000189738
202394_s_at	2.95981	7.13488e-06
202395_at	3.17137	1.61809e-05
202396_at	0.496879	0.000128202
202397_at	1.02362	1.79074e-05
202398_at	1.92054	5.77042e-06
202399_s_at	1.93908	9.08732e-05
202400_s_at	1.23741	6.16933e-06
202401_s_at	4.37375	1.55115e-05
202402_s_at	3.71374	1.25711e-05
202403_s_at	0.284163	1.27681e-05
202404_s_at	0.384918	7.82232e-06
202405_at	1.54932	1.67225e-05
202406_s_at	1.81356	0.000103221
202407_s_at	3.82122	4.6126e-06
202408_s_at	6.96927	7.64496e-06
202409_at	1.19827	2.82664e-05
202410_x_at	0.895937	5.22015e-06
202411_at	1.21774	8.18024e-06
202412_s_at	0.692315	1.35595e-05
202413_s_at	1.57242	5.8967e-05
202414_at	1.25472	0.000170856
202415_s_at	2.01903	6.11557e-06
202416_at	0.957249	0.000109766
202417_at	2.02544	2.44373e-05
202418_at	5.74947	4.56869e-06
202419_at	1.59844	4.76326e-05
202420_s_at	2.5027	5.88351e-05
202421_at	0.257073	1.20974e-05
202422_s_at	0.581342	0.000103499
202423_at	0.620624	0.000258181
202424_at	1.94628	4.05328e-05
202425_x_at	0.456832	0.000265292
202426_s_at	2.32211	9.3175e-06
202427_s_at	2.68654	4.57355e-05
202428_x_at	1.48885	0.000245279
202429_s_at	1.75278	6.07155e-05
202430_s_at	1.25747	3.09132e-05
202431_s_at	0.400947	8.43238e-05
202432_at	0.685872	0.000191653
202433_at	1.71732	3.24274e-05
202434_s_at	0.741502	4.00718e-06
202435_s_at	0.296112	1.90925e-05
202436_s_at	0.651374	2.24296e-05
202437_s_at	0.74783	2.01003e-05
202438_x_at	1.08823	8.59468e-06
202439_s_at	1.02431	1.90792e-05
202440_s_at	1.02612	5.36525e-06
202441_at	1.14994	9.62681e-05
202442_at	0.658706	0.000174307
202443_x_at	0.566819	0.000322852
202444_s_at	0.852774	9.33043e-06
202445_s_at	0.453752	7.06327e-05
202446_s_at	2.83368	4.15179e-05
202447_at	1.26225	0.0001199
202448_s_at	0.369015	1.03304e-05
202449_s_at	1.7249	8.52972e-05
202450_s_at	1.53148	7.62481e-06
202451_at	0.459131	0.000173169
202452_at	2.80561	2.40709e-05
202453_s_at	1.78847	2.0579e-05
202454_s_at	0.24486	5.6077e-06
202455_at	4.95054	7.92956e-06
202456_s_at	2.72558	6.5677e-06
202457_s_at	1.1867	0.000116473
202458_at	0.826902	7.33126e-06
202459_s_at	0.707304	0.000198745
202460_s_at	1.01372	9.46737e-05
202461_at	1.1457	2.65204e-05
202462_s_at	1.72506	4.54272e-05
202463_s_at	3.72185	4.78216e-06
202464_s_at	3.74086	0.000125874
202465_at	1.13632	7.63024e-06
202466_at	1.1012	6.61865e-05
202467_s_at	1.71803	0.000110432
202468_s_at	0.25944	0.000111597
202469_s_at	1.06213	7.71109e-05
202470_s_at	0.469972	1.69406e-05
202471_s_at	7.72734	8.83391e-06
[truncated: 20,216 more rows]
