# Supplementary material for: PERT: A Method for Expression Deconvolution of Human Blood Samples from Varied Microenvironmental and Developmental Conditions
Source: PLoS Comput Biol. 2012 Dec 20;8(12):e1002838. doi: 10.1371/journal.pcbi.1002838 (PMC3527275; doi:10.1371/journal.pcbi.1002838)
Supplement: Table S8 — Differences between biological properties of uncultured heterogeneous samples and that of reference populations. Gene expression profiles of mono-nucleated and lineage-depleted cell samples enriched from fresh human umbilical cord blood were analyzed by PERT. Gene Ontology (GO) enrichment analysis was performed for Affymetrix probes that exhibited 2-fold up-regulation (ρg>2) in the mixed profiles. Enriched GO terms (P<0.01) are tabulated. (XLS) [file pcbi.1002838.s011.xls]

## Sheet: Sheet1
Threshold for genes that under positive perturbation				ρg > 2
Threshold for enriched gene ontology terms				p-value < 0.01
GOBPID	Pvalue	OddsRatio	ExpCount	Count	Size	Term (Biological process)
GO:0044249	9.3e-19	2.15264	140.673	237	647	cellular biosynthetic process
GO:0009059	9.3e-19	2.15264	140.673	237	647	macromolecule biosynthetic process
GO:0006412	9.3e-19	2.15264	140.673	237	647	translation
GO:0006399	4.46e-14	3.94157	28.0477	67	129	tRNA metabolic process
GO:0006457	2.16e-12	2.38977	65.0097	118	299	protein folding
GO:0006091	5.71e-11	1.78838	138.499	208	637	generation of precursor metabolites and energy
GO:0051186	1.17e-08	1.96953	73.2718	118	337	cofactor metabolic process
GO:0044260	3.03e-08	1.28523	725.567	842	3437	cellular macromolecule metabolic process
GO:0016070	5e-08	1.57827	160.024	221	736	RNA metabolic process
GO:0009056	5.35e-08	1.314	529.427	632	2435	catabolic process
GO:0071843	6.51e-08	1.95149	67.4014	108	310	cellular component biogenesis at cellular level
GO:0006139	8.56e-08	1.30727	533.775	635	2455	nucleobase-containing compound metabolic process
GO:0019538	2.27e-07	1.24056	883.175	1001	4062	protein metabolic process
GO:0002376	5.12e-07	1.29073	512.033	605	2355	immune system process
GO:0042254	1.32e-06	2.1489	39.7885	68	183	ribosome biogenesis
GO:0009308	5.86e-06	1.54575	118.496	162	545	amine metabolic process
GO:0006520	5.86e-06	1.54575	118.496	162	545	cellular amino acid metabolic process
GO:0043436	5.86e-06	1.54575	118.496	162	545	oxoacid metabolic process
GO:0007005	9.11e-05	1.70171	55.8779	82	257	mitochondrion organization
GO:0044238	0.000259659	1.2811	263.376	312	1306	primary metabolic process
GO:0006259	0.000310681	1.28437	240.253	287	1105	DNA metabolic process
GO:0071844	0.00066957	1.81034	32.6136	50	150	cellular component assembly at cellular level
GO:0034621	0.00066957	1.81034	32.6136	50	150	cellular macromolecular complex subunit organization
GO:0022618	0.00066957	1.81034	32.6136	50	150	ribonucleoprotein complex assembly
GO:0016192	0.00136529	1.23187	271.78	315	1250	vesicle-mediated transport
GO:0006950	0.00414248	1.12305	843.387	904	3879	response to stress
GO:0065003	0.00461608	1.19955	272.432	310	1253	macromolecular complex assembly
GO:0061024	0.00907844	1.21411	192.855	222	887	membrane organization
