# Supplementary material for: PERT: A Method for Expression Deconvolution of Human Blood Samples from Varied Microenvironmental and Developmental Conditions
Source: PLoS Comput Biol. 2012 Dec 20;8(12):e1002838. doi: 10.1371/journal.pcbi.1002838 (PMC3527275; doi:10.1371/journal.pcbi.1002838)
Supplement: Table S9 — NNMLnp and PERT analysis for culture-derived human blood samples. Gene expression profiles of cultured-derived lineage-depleted human blood cell samples were analyzed by NNMLnp and PERT. (A) The predicted gene expression profile γ of the new reference population obtained using NNMLnp. (B) The predicted perturbation vector ρ obtained using PERT. (XLS) [file pcbi.1002838.s012.xls]

## Sheet: Sheet1
Affymetrix probes	(A) New population profile, γ	(B) Perturbation factor, ρ
1007_s_at	0.741181	6.5685e-06
1053_at	2.50498	2.05362e-05
117_at	0.664131	5.36215e-06
121_at	3.72173	1.43207e-05
1255_g_at	0.319861	2.67949e-06
1294_at	7.59817	3.41867e-05
1316_at	1.12003	9.76921e-06
1320_at	0.570762	3.96207e-06
1405_i_at	0.378961	4.94618e-05
1431_at	0.28613	3.78082e-06
1438_at	0.700713	5.4302e-06
1487_at	3.1118	1.24283e-05
1494_f_at	0.856203	4.96189e-06
1598_g_at	6.69872	1.53412e-05
160020_at	2.07845	8.57988e-06
1729_at	4.53233	1.44912e-05
177_at	0.904272	6.69086e-06
1773_at	0.875774	4.2806e-06
179_at	6.02746	1.43179e-05
1861_at	1.7355	5.87352e-06
200000_s_at	4.53802	6.02707e-05
200001_at	1.4793	6.06626e-05
200002_at	3.57209	0.000396794
200003_s_at	1.90681	0.000670497
200004_at	2.16571	0.000614785
200005_at	2.58656	0.000133921
200006_at	5.86006	0.00056285
200007_at	2.1212	0.000427818
200008_s_at	0.354602	4.09294e-05
200009_at	1.08786	0.000760494
200010_at	1.16886	0.000398632
200011_s_at	1.61892	0.000155677
200012_x_at	1.72574	0.00092201
200013_at	0.623878	0.000554296
200014_s_at	2.3396	0.000381046
200015_s_at	1.44088	0.000402708
200016_x_at	1.71604	0.00126073
200017_at	1.15332	0.000773086
200018_at	1.6672	0.000972292
200019_s_at	3.6753	0.000649255
200020_at	1.18326	0.000399138
200021_at	3.86457	0.00101318
200022_at	2.56308	0.000492615
200023_s_at	3.61365	0.000406293
200024_at	3.47354	0.000435641
200025_s_at	1.99288	0.00111671
200026_at	1.63915	0.000886013
200027_at	4.39669	0.000366427
200028_s_at	0.576554	0.000492994
200029_at	1.20779	0.000804002
200030_s_at	2.40759	0.000437192
200031_s_at	1.65588	0.00134362
200032_s_at	1.63769	0.00112147
200033_at	1.24228	0.000434531
200034_s_at	2.93732	0.000887703
200035_at	5.23089	4.18265e-05
200036_s_at	1.38759	0.000631574
200037_s_at	3.69958	0.000447564
200038_s_at	1.67033	0.0008934
200039_s_at	6.41416	0.000162257
200040_at	2.13089	0.000392336
200041_s_at	0.84595	0.000392834
200042_at	3.34444	9.88256e-05
200043_at	4.55758	0.000233785
200044_at	2.60048	0.000142428
200045_at	6.04779	6.98621e-05
200046_at	7.98823	0.000235422
200047_s_at	2.42948	0.000358892
200048_s_at	11.826	0.000331154
200049_at	0.475293	4.50546e-05
200050_at	1.24097	0.000181561
200051_at	0.600806	9.32049e-05
200052_s_at	1.68811	9.99191e-05
200053_at	4.51206	4.87969e-05
200054_at	2.14307	2.92299e-05
200055_at	3.94076	0.000111059
200056_s_at	1.97222	3.17667e-05
200057_s_at	1.8046	0.000740743
200058_s_at	7.70492	0.000133896
200059_s_at	3.23454	0.000306406
200060_s_at	4.93646	0.000129633
200061_s_at	0.782176	0.00106046
200062_s_at	1.84614	0.00110233
200063_s_at	4.68908	0.00113107
200064_at	3.06256	0.000362005
200065_s_at	1.0102	0.000317851
200066_at	1.44653	0.000105208
200067_x_at	1.8974	0.000329377
200068_s_at	1.19234	0.000662288
200069_at	2.43525	7.87788e-05
200070_at	0.463816	0.000110395
200071_at	0.814591	0.000151938
200072_s_at	3.29901	0.000265003
200073_s_at	2.20763	0.000388377
200074_s_at	0.952214	0.000692462
200075_s_at	0.661042	7.46593e-05
200076_s_at	3.03616	2.86296e-05
200077_s_at	3.45699	0.000909748
200078_s_at	4.08625	5.70442e-05
200079_s_at	3.72737	0.000120904
200080_s_at	1.26463	0.000854664
200081_s_at	1.82388	0.000816928
200082_s_at	0.377245	0.00026906
200083_at	2.9024	0.000198016
200084_at	2.20847	0.000158938
200085_s_at	2.40818	7.52711e-05
200086_s_at	9.64475	0.000286385
200087_s_at	0.528684	0.000277129
200088_x_at	4.92682	0.000942705
200089_s_at	1.7673	0.000797435
200090_at	1.75348	0.000227361
200091_s_at	1.07455	0.000691262
200092_s_at	1.60858	0.00120912
200093_s_at	2.36917	0.000275101
200094_s_at	1.60376	0.000325984
200095_x_at	2.3045	0.00115594
200096_s_at	1.25446	0.000138019
200097_s_at	0.458582	0.000317138
200098_s_at	3.93023	0.000214718
200099_s_at	2.06652	0.00141612
200593_s_at	0.953633	0.000149237
200594_x_at	0.750378	0.000430494
200595_s_at	0.477223	0.000348822
200596_s_at	4.14636	0.000122625
200597_at	0.729746	7.66144e-05
200598_s_at	1.836	0.000101465
200599_s_at	2.40135	0.000207391
200600_at	0.746152	0.000313669
200601_at	1.64061	1.78016e-05
200602_at	0.341929	0.000141661
200603_at	0.939861	0.000203645
200604_s_at	0.248096	3.85603e-05
200605_s_at	0.615257	0.000124081
200606_at	0.172837	4.52779e-06
200607_s_at	0.649308	2.75794e-05
200608_s_at	2.9834	0.000150019
200609_s_at	4.81369	0.000231958
200610_s_at	6.25476	0.000360543
200611_s_at	8.78478	0.000126519
200612_s_at	1.59274	2.84258e-05
200613_at	6.39337	5.94781e-05
200614_at	1.94909	0.000468105
200615_s_at	1.85316	3.62101e-05
200616_s_at	16.8981	0.000120501
200617_at	1.09735	9.96529e-05
200618_at	3.51504	8.19114e-05
200619_at	8.23271	7.9327e-05
200620_at	0.717025	7.58033e-05
200621_at	15.1021	8.45678e-05
200622_x_at	0.671595	4.57238e-05
200623_s_at	0.0436491	0.000290187
200624_s_at	0.294621	0.000180914
200625_s_at	2.20133	0.000376117
200626_s_at	0.48852	0.000218428
200627_at	2.15455	0.000386541
200628_s_at	3.70477	1.25434e-05
200629_at	14.6103	6.96508e-05
200630_x_at	2.14517	0.00037518
200631_s_at	2.1328	0.00039704
200632_s_at	0.975452	2.64768e-05
200633_at	2.82521	0.00127569
200634_at	0.571805	0.000123745
200635_s_at	0.152753	9.48814e-06
200636_s_at	0.160759	5.53232e-06
200637_s_at	0.566795	3.35031e-06
200638_s_at	0.880974	0.000144324
200639_s_at	1.97009	0.000453019
200640_at	0.805265	0.000386649
200641_s_at	0.442795	4.1747e-05
200642_at	4.1433	0.000349647
200643_at	7.10368	4.00745e-05
200644_at	5.53024	6.59658e-05
200645_at	0.867316	0.000233678
200646_s_at	0.80327	7.21157e-06
200647_x_at	11.9596	0.000185948
200648_s_at	1.74566	5.35441e-05
200649_at	3.12943	2.03164e-05
200650_s_at	3.20937	0.000884767
200651_at	1.68312	0.000453489
200652_at	3.31503	0.000115264
200653_s_at	0.351501	0.000100016
200654_at	2.62781	0.000180045
200655_s_at	2.00427	0.000221439
200656_s_at	2.84348	2.85859e-05
200657_at	3.47789	0.00041281
200658_s_at	6.33451	7.02361e-05
200659_s_at	7.41349	3.72732e-05
200660_at	0.507899	1.71763e-05
200661_at	3.55179	4.61628e-05
200662_s_at	0.584457	0.000288311
200663_at	3.27747	0.000297304
200664_s_at	1.44375	1.04665e-05
200665_s_at	0.116047	0.000144666
200666_s_at	1.02742	6.3897e-05
200667_at	1.0332	0.000270103
200668_s_at	0.589914	0.000219257
200669_s_at	1.27868	0.000121199
200670_at	1.21031	3.87198e-05
200671_s_at	0.922747	5.49137e-06
200672_x_at	0.398124	9.59542e-06
200673_at	1.06712	0.000219937
200674_s_at	1.76437	0.00127903
200675_at	8.07976	5.9503e-05
200676_s_at	3.17953	2.49568e-05
200677_at	1.56426	0.000158182
200678_x_at	7.87098	2.82649e-05
200679_x_at	1.35359	0.000546253
200680_x_at	3.46497	0.000868366
200681_at	4.22733	0.00022553
200682_s_at	1.1373	0.000126319
200683_s_at	7.09554	5.2641e-05
200684_s_at	0.815073	6.97873e-05
200685_at	0.43572	7.43942e-05
200686_s_at	4.31276	0.000332565
200687_s_at	6.48067	9.52618e-05
200688_at	3.22458	1.15763e-05
200689_x_at	2.75371	0.000994724
200690_at	0.660591	5.75193e-05
200691_s_at	2.42987	0.000252835
200692_s_at	2.15538	7.489e-05
200693_at	3.14308	0.000190775
200694_s_at	3.0422	6.14744e-05
200695_at	6.22307	2.3678e-05
200696_s_at	14.1026	7.55364e-05
200697_at	4.77893	8.62815e-05
200698_at	0.330894	8.35479e-05
200699_at	1.36205	0.000100886
200700_s_at	2.50957	8.06725e-05
200701_at	0.804389	0.000114729
200702_s_at	1.88384	5.68654e-05
200703_at	1.53938	0.000238149
200704_at	0.618876	6.62147e-05
200705_s_at	1.29354	0.000798344
200706_s_at	0.529568	2.37829e-05
200707_at	1.23794	2.3866e-05
200708_at	6.45118	0.000155564
200709_at	0.158953	0.000276407
200710_at	17.4039	5.2208e-05
200711_s_at	0.849789	0.000144918
200712_s_at	1.42007	3.01453e-05
200713_s_at	1.73508	0.000363437
200714_x_at	1.69045	6.84578e-05
200715_x_at	3.65316	0.000780477
200716_x_at	1.48977	0.000880559
200717_x_at	2.22203	0.0012448
200718_s_at	4.50859	0.000449846
200719_at	0.503319	7.7026e-05
200720_s_at	1.2904	2.0779e-05
200721_s_at	0.203925	9.74481e-05
200722_s_at	1.1889	1.85398e-05
200723_s_at	2.95187	8.25065e-05
200724_at	0.308119	7.66017e-06
200725_x_at	2.23298	0.000888798
200726_at	1.25867	0.000337207
200727_s_at	0.528339	0.000115981
200728_at	1.216	0.000253613
200729_s_at	0.97025	0.000129762
200730_s_at	0.426023	9.90059e-06
200731_s_at	0.398705	5.16885e-05
200732_s_at	0.743273	0.000107614
200733_s_at	0.530638	9.5979e-05
200734_s_at	15.7068	9.65119e-05
200735_x_at	1.13522	0.000877891
200736_s_at	4.76042	0.000375307
200737_at	4.84908	7.56493e-05
200738_s_at	6.40457	0.00034375
200739_s_at	3.73546	2.09016e-05
200740_s_at	7.77673	0.000280462
200741_s_at	1.96906	0.000725785
200742_s_at	0.72923	4.54387e-05
200743_s_at	2.70952	0.000189007
200744_s_at	3.43493	5.08013e-05
200745_s_at	0.594486	9.17494e-05
200746_s_at	0.863944	0.000128574
200747_s_at	2.75684	3.81486e-05
200748_s_at	1.15339	0.000620116
200749_at	0.601451	0.000148834
200750_s_at	4.05673	0.000388986
200751_s_at	0.285857	0.000126655
200752_s_at	5.63586	3.3868e-05
200753_x_at	1.777	6.13828e-05
200754_x_at	1.02783	0.00074549
200755_s_at	0.841936	3.81565e-05
200756_x_at	1.38787	9.05001e-06
200757_s_at	0.383233	4.30929e-05
200758_s_at	1.7667	2.99171e-05
200759_x_at	0.755258	7.4617e-05
200760_s_at	0.663747	0.000109303
200761_s_at	1.81853	0.000291116
200762_at	0.763417	0.000243152
200763_s_at	3.24907	0.0011072
200764_s_at	1.05138	1.93117e-05
200765_x_at	3.27128	0.000113192
200766_at	3.01716	1.93972e-05
200767_s_at	2.58904	1.1128e-05
200768_s_at	1.01782	0.000321182
200769_s_at	2.28674	8.29064e-06
200770_s_at	1.69556	8.64142e-06
200771_at	1.09055	3.62595e-05
200772_x_at	1.24861	0.000851102
200773_x_at	1.53085	0.000637882
200774_at	4.33873	0.000374686
200775_s_at	0.798642	0.000645435
200776_s_at	4.43276	5.20853e-05
200777_s_at	1.5204	0.000272214
200778_s_at	1.39592	5.70263e-05
200779_at	3.04055	0.000451333
200780_x_at	2.66066	0.000477872
200781_s_at	1.15588	0.000868156
200782_at	8.12122	7.54645e-05
200783_s_at	1.29387	0.000232751
200784_s_at	1.11655	7.99279e-06
200785_s_at	1.09175	8.85944e-06
200786_at	0.870083	0.000183983
200787_s_at	0.765865	6.76862e-06
200788_s_at	4.27043	4.68116e-05
200789_at	4.86413	4.86627e-05
200790_at	4.60412	0.000200168
200791_s_at	0.142254	0.000238188
200792_at	5.10162	0.000337969
200793_s_at	7.26277	2.99945e-05
200794_x_at	3.73453	0.000314185
200795_at	0.147811	5.66615e-06
200796_s_at	0.521756	3.81472e-06
200797_s_at	3.52235	0.00025765
200798_x_at	0.727303	1.85977e-05
200799_at	2.92856	0.000270471
200800_s_at	29.2279	6.81237e-05
200801_x_at	1.18099	0.00159206
200802_at	1.60044	3.35526e-05
200803_s_at	1.02321	0.000110386
200804_at	0.699265	0.000183755
200805_at	0.956472	5.49997e-05
200806_s_at	0.959935	0.000111549
200807_s_at	13.5145	0.000692254
200808_s_at	2.694	2.37846e-05
200809_x_at	4.9731	0.000932311
200810_s_at	1.15973	0.000594853
200811_at	0.390541	0.000302101
200812_at	7.97621	0.000184463
200813_s_at	0.0542539	0.000135856
200814_at	2.12346	0.000203225
200815_s_at	1.7339	5.08633e-05
200816_s_at	1.13558	8.2879e-05
200817_x_at	1.32553	0.000644723
200818_at	3.61117	0.000323849
200819_s_at	6.60802	0.0011064
200820_at	2.23487	5.53114e-05
200821_at	1.6732	6.28209e-05
200822_x_at	11.3577	0.000228509
200823_x_at	5.2947	0.000345818
200824_at	1.64362	6.50679e-05
200825_s_at	7.60403	4.2706e-05
200826_at	3.87095	0.000291033
200827_at	0.818867	1.61002e-05
200828_s_at	0.983556	5.53663e-05
200829_x_at	4.51973	0.000162805
200830_at	5.88268	0.000164648
200831_s_at	1.61614	9.10435e-05
200832_s_at	1.59953	0.000279806
200833_s_at	1.67452	0.00108638
200834_s_at	2.07733	0.000831395
200835_s_at	0.223199	2.99141e-05
200836_s_at	1.20522	1.93822e-05
200837_at	3.9216	0.000115287
200838_at	0.254739	4.57272e-05
200839_s_at	0.214563	0.000114721
200840_at	11.9034	0.000648139
200841_s_at	1.26483	1.16102e-05
200842_s_at	2.90747	9.08982e-05
200843_s_at	1.9373	0.000125317
200844_s_at	0.902047	0.000315771
200845_s_at	1.33099	0.000377352
200846_s_at	2.02344	6.16522e-05
200847_s_at	0.88091	0.000442277
200848_at	1.04169	3.1895e-05
200849_s_at	0.912657	5.45529e-05
200850_s_at	0.433498	0.000179498
200851_s_at	9.02878	0.000135515
200852_x_at	14.5332	3.76757e-05
200853_at	6.89998	0.000328178
200854_at	1.18472	6.82073e-05
200855_at	0.176103	2.1744e-05
200856_x_at	0.136383	3.54957e-05
200857_s_at	1.33069	1.51016e-05
200858_s_at	5.38503	0.000572386
200859_x_at	2.26794	5.63064e-05
200860_s_at	4.87287	0.000123963
200861_at	0.451717	4.63273e-05
200862_at	1.24333	0.000150425
200863_s_at	2.44317	0.000288599
200864_s_at	0.364007	5.61628e-05
200865_at	0.177555	5.26659e-06
200866_s_at	0.422651	5.15357e-05
200867_at	0.465262	4.46278e-05
200868_s_at	1.14839	1.93309e-05
200869_at	0.293311	0.000270505
200870_at	1.87096	0.000260696
200871_s_at	1.16313	0.00038216
200872_at	0.787668	7.1318e-05
200873_s_at	3.38687	0.000346973
200874_s_at	5.56972	2.10958e-05
200875_s_at	1.99787	0.000226598
200876_s_at	6.99226	0.000189216
200877_at	8.74208	0.000370923
200878_at	0.347364	5.00642e-06
200879_s_at	0.222403	6.31814e-06
200880_at	4.96814	8.76529e-05
200881_s_at	1.98976	0.000155763
200882_s_at	3.04684	0.000194372
200883_at	1.33631	5.45827e-05
200884_at	7.47468	2.25356e-05
200885_at	8.48773	2.14229e-05
200886_s_at	6.16374	0.000426702
200887_s_at	1.56472	7.96341e-05
200888_s_at	0.475916	0.000802966
200889_s_at	2.2842	6.04693e-05
200890_s_at	0.949046	7.90982e-05
200891_s_at	1.25209	0.000438956
200892_s_at	2.40233	9.4766e-05
200893_at	2.9175	0.000605513
200894_s_at	2.02688	1.73328e-05
200895_s_at	3.05527	9.2539e-05
200896_x_at	1.23594	0.000317556
200897_s_at	0.303146	4.60884e-06
200898_s_at	1.13152	2.62194e-05
200899_s_at	0.332089	0.000187516
200900_s_at	5.30639	5.00985e-05
200901_s_at	0.869287	0.00016035
200902_at	0.809378	0.000119958
200903_s_at	14.6685	0.00011974
200904_at	0.13544	8.64383e-05
200905_x_at	0.889703	0.000123945
200906_s_at	0.362102	5.24497e-06
200907_s_at	0.296878	5.1498e-06
200908_s_at	0.104558	0.00017079
200909_s_at	0.900386	0.000643865
200910_at	4.73588	0.00020498
200911_s_at	3.42696	0.00020068
200912_s_at	1.35138	0.000466794
200913_at	6.31098	4.99143e-05
200914_x_at	2.47382	5.3366e-05
200915_x_at	3.326	0.0001168
200916_at	4.10671	0.000334742
200917_s_at	3.9451	1.69176e-05
200918_s_at	5.67538	7.33313e-05
200919_at	15.0975	4.39137e-05
200920_s_at	0.606928	2.1473e-05
200921_s_at	0.279007	8.07139e-05
200922_at	1.54839	5.35496e-06
200923_at	2.24033	7.65241e-06
200924_s_at	13.7062	4.35059e-05
200925_at	2.23786	0.000189613
200926_at	1.88023	0.00156866
200927_s_at	0.360754	4.59254e-05
200928_s_at	0.602941	1.53328e-05
200929_at	3.52764	4.9176e-05
200930_s_at	0.401171	3.29434e-06
200931_s_at	0.951535	0.000404515
200932_s_at	1.96932	3.43778e-05
200933_x_at	2.75102	0.00133393
200934_at	2.07072	0.000360751
200935_at	2.42479	1.39945e-05
200936_at	2.8722	0.000753725
200937_s_at	1.57615	0.00066619
200938_s_at	0.220894	5.65385e-06
200939_s_at	0.400925	3.4495e-06
200940_s_at	0.255184	0.000108284
200941_at	0.973718	0.000166196
200942_s_at	0.81309	4.42889e-05
200943_at	1.43438	0.000510439
200944_s_at	1.95008	0.000971898
200945_s_at	3.34255	0.000136305
200946_x_at	0.756426	2.27782e-05
200947_s_at	0.455426	6.93142e-05
200948_at	3.49796	3.43284e-05
200949_x_at	0.581003	0.000876355
200950_at	1.71394	2.50908e-05
200951_s_at	5.39638	2.26637e-05
200952_s_at	0.313002	6.00384e-06
200953_s_at	0.239961	0.000195786
200954_at	4.32166	2.06795e-05
200955_at	1.35416	0.000104373
200956_s_at	2.75275	4.95567e-05
200957_s_at	6.2267	0.000109572
200958_s_at	0.668747	0.000288895
200959_at	2.28858	0.000304249
200960_x_at	11.6659	0.000160589
200961_at	0.920433	0.000160051
200962_at	4.69229	3.56589e-05
200963_x_at	1.76673	0.00123417
200964_at	2.26359	0.000104021
200965_s_at	0.0806836	0.000230432
200966_x_at	10.1127	0.000425319
200967_at	6.82292	0.000239027
200968_s_at	6.42162	0.000110079
200969_at	1.27224	0.000149851
200970_s_at	6.4304	8.89898e-05
200971_s_at	8.50284	0.000258216
200972_at	3.22061	0.000100764
200973_s_at	2.22666	1.88942e-05
200974_at	1.05244	9.26677e-06
200975_at	2.44054	9.49331e-05
200976_s_at	1.5183	7.74839e-05
200977_s_at	0.781932	7.28798e-05
200978_at	8.3453	0.000129348
200979_at	3.23247	1.81933e-05
200980_s_at	2.34904	8.5837e-05
200981_x_at	2.58667	0.000446154
200982_s_at	0.6879	1.57049e-05
200983_x_at	0.523306	1.89338e-05
200984_s_at	1.14746	2.06081e-05
200985_s_at	0.208487	9.72763e-05
200986_at	1.67667	1.04807e-05
200987_x_at	1.41041	2.30037e-05
200988_s_at	2.30333	8.39582e-06
200989_at	1.615	0.000277608
200990_at	8.67728	0.000105198
200991_s_at	16.9136	5.81947e-05
200992_at	3.71025	0.000155698
200993_at	2.35626	7.47309e-05
200994_at	4.6868	9.33422e-05
200995_at	0.314128	0.000186892
200996_at	1.36742	0.000394672
200997_at	38.3516	0.000160784
200998_s_at	0.923223	1.01609e-05
200999_s_at	0.540802	3.06178e-05
201000_at	10.0964	5.72295e-05
201001_s_at	0.924943	0.000103228
201002_s_at	0.585059	0.000110289
201003_x_at	5.43212	2.20114e-05
201004_at	1.01748	0.000300037
201005_at	1.74137	0.000106719
201006_at	0.988443	5.34416e-06
201007_at	2.99786	8.51825e-05
201008_s_at	0.0396407	0.000121557
201009_s_at	0.0879993	9.67882e-05
201010_s_at	0.410326	0.000166003
201011_at	1.95231	6.91676e-05
201012_at	0.810175	4.16465e-05
201013_s_at	4.31636	0.000210378
201014_s_at	2.41695	0.000121736
201015_s_at	4.01314	1.90311e-05
201016_at	0.817814	0.000122337
201017_at	0.536839	5.57119e-05
201018_at	1.75165	7.67442e-05
201019_s_at	2.66931	0.000166181
201020_at	0.168474	2.20571e-05
201021_s_at	1.80025	9.72344e-05
201022_s_at	1.59135	0.000366496
201023_at	2.25987	7.72007e-05
201024_x_at	3.04094	0.000271053
201025_at	1.2979	3.4237e-05
201026_at	1.2284	2.10189e-05
201027_s_at	1.14956	5.62571e-05
201028_s_at	0.31016	3.07222e-05
201029_s_at	0.983693	0.000186161
201030_x_at	5.19285	0.000982892
201031_s_at	0.776191	0.000517241
201032_at	0.27174	0.000171663
201033_x_at	6.8193	0.00139453
201034_at	0.268537	0.000102685
201035_s_at	1.47305	3.63381e-05
201036_s_at	1.85303	0.000153136
201037_at	4.81364	6.39113e-05
201038_s_at	1.14172	0.000145322
201039_s_at	0.344052	1.60114e-05
201040_at	1.19196	7.74395e-05
201041_s_at	2.64419	7.26515e-05
201042_at	0.62666	6.27005e-06
201043_s_at	0.205968	2.68041e-05
201044_x_at	1.04865	5.7598e-06
201045_s_at	1.1752	4.77442e-06
201046_s_at	4.91732	0.000100903
201047_x_at	0.228482	0.000206256
201048_x_at	0.257926	5.16637e-06
201049_s_at	3.51769	0.00124372
201050_at	5.64428	1.48434e-05
201051_at	0.750752	0.000415132
201052_s_at	0.594416	3.73173e-05
201053_s_at	0.447582	0.000123486
201054_at	0.62275	0.000242439
201055_s_at	3.39284	4.13608e-05
201056_at	1.16023	1.32933e-05
201057_s_at	5.73428	4.41573e-05
201058_s_at	0.208105	1.33047e-05
201059_at	0.932759	7.01113e-05
201060_x_at	0.702739	0.000423331
201061_s_at	0.981167	0.000601088
201062_at	0.256525	3.49809e-06
201063_at	0.333803	0.000102575
201064_s_at	4.7868	7.58685e-05
201065_s_at	0.442979	0.000193423
201066_at	14.8011	6.46187e-05
201067_at	4.63637	2.22042e-05
201068_s_at	3.91896	0.000211675
201069_at	1.63764	8.79249e-06
201070_x_at	1.22356	4.12159e-05
201071_x_at	2.92401	0.000224034
201072_s_at	2.54311	4.9651e-05
201073_s_at	0.433024	1.17266e-05
201074_at	1.06304	0.000121237
201075_s_at	1.36626	2.67408e-05
201076_at	1.57659	0.000151541
201077_s_at	3.14834	0.000179195
201078_at	2.16814	6.59082e-05
201079_at	1.17107	3.38377e-05
201080_at	2.99459	2.59795e-05
201081_s_at	0.900951	1.08504e-05
201082_s_at	1.80057	1.02089e-05
201083_s_at	0.586451	5.74971e-05
201084_s_at	4.50337	0.000209786
201085_s_at	2.1119	7.08542e-05
201086_x_at	0.636718	0.000151429
201087_at	2.32172	6.31545e-06
201088_at	21.5197	0.000259325
201089_at	0.538461	7.16903e-05
201090_x_at	2.9813	0.000855362
201091_s_at	1.1503	0.000228555
201092_at	4.59793	0.000198544
201093_x_at	2.65999	7.18814e-05
201094_at	1.67333	0.00108682
201095_at	6.93151	3.5301e-05
201096_s_at	0.232891	0.00013993
201097_s_at	1.95737	0.000275198
201098_at	2.55972	7.80661e-05
201099_at	0.328025	0.000117875
201100_s_at	0.901484	0.000137131
201101_s_at	4.37434	9.58375e-05
201102_s_at	7.79002	2.38681e-05
201103_x_at	1.53797	0.000151176
201104_x_at	1.83774	2.08388e-05
201105_at	4.25183	6.76198e-05
201106_at	5.53793	0.000171903
201107_s_at	0.428776	4.47056e-06
201108_s_at	1.06309	8.2424e-05
201109_s_at	3.13223	6.3188e-05
201110_s_at	0.71151	0.00010355
201111_at	6.63602	0.000147714
201112_s_at	2.02148	0.000156041
201113_at	11.9466	0.000114929
201114_x_at	2.40615	0.000145178
201115_at	2.80894	3.69073e-05
201116_s_at	0.30674	5.79815e-06
201117_s_at	0.168785	4.51648e-06
201118_at	1.75524	4.74217e-05
201119_s_at	0.919793	0.000300255
201120_s_at	1.499	1.39669e-05
201121_s_at	0.482243	0.000278783
201122_x_at	1.78011	4.73837e-05
201123_s_at	5.01186	2.31354e-05
201124_at	0.536409	5.82017e-06
201125_s_at	3.32954	6.7592e-05
201126_s_at	1.30511	3.53574e-05
201127_s_at	0.459767	7.43353e-05
201128_s_at	2.90728	0.000261694
201129_at	2.23232	9.76056e-05
201130_s_at	0.216057	4.43601e-06
201131_s_at	0.585654	3.62438e-05
201132_at	0.688242	8.7502e-05
201133_s_at	0.679591	6.10748e-05
201134_x_at	2.22628	0.000318277
201135_at	14.8542	0.00013354
201136_at	1.70982	9.97269e-05
201137_s_at	1.16479	9.68868e-05
201138_s_at	0.35711	9.94145e-05
201139_s_at	0.56895	0.000240753
201140_s_at	0.409828	2.57941e-05
201141_at	1.16146	1.06654e-05
201142_at	0.395197	7.07301e-05
201143_s_at	0.421101	0.000116894
201144_s_at	1.58988	0.000197476
201145_at	4.66899	6.43325e-05
201146_at	2.21445	4.73474e-05
201147_s_at	0.242254	2.32311e-05
201148_s_at	0.458247	8.49103e-05
201149_s_at	0.822138	5.44153e-06
201150_s_at	0.859759	6.49581e-05
201151_s_at	0.0785054	3.97172e-05
201152_s_at	0.472379	0.000157428
201153_s_at	0.679132	0.000179254
201154_x_at	2.05722	0.00111944
201155_s_at	1.80332	4.55901e-05
201156_s_at	0.523741	1.63469e-05
201157_s_at	2.18364	4.13192e-05
201158_at	1.60168	1.48775e-05
201159_s_at	0.702497	6.15703e-06
201160_s_at	0.723877	0.000201147
201161_s_at	0.719546	5.56428e-05
201162_at	3.33325	1.90819e-05
201163_s_at	1.68149	5.69899e-05
201164_s_at	3.12568	2.48865e-05
201165_s_at	0.265514	6.14865e-05
201166_s_at	1.89599	0.000233614
201167_x_at	1.7149	8.02241e-06
201168_x_at	9.50871	3.42589e-05
201169_s_at	0.575135	4.07283e-06
201170_s_at	7.88598	3.22668e-05
201171_at	0.0380241	4.96826e-05
201172_x_at	1.52763	0.000219671
201173_x_at	8.94544	0.000111816
201174_s_at	1.52108	0.000156843
201175_at	1.85883	0.000106366
201176_s_at	1.19275	9.17294e-05
201177_s_at	4.06984	0.000159569
201178_at	0.623887	0.000193571
201179_s_at	0.884398	2.62358e-05
201180_s_at	6.46812	0.000295072
201181_at	2.96848	3.15e-05
201182_s_at	2.60878	2.83767e-05
201183_s_at	6.10214	5.05189e-05
201184_s_at	19.7638	8.52708e-05
201185_at	1.44476	6.30336e-06
201186_at	14.3047	5.13785e-05
201187_s_at	1.43752	6.13102e-06
201188_s_at	0.961652	7.15987e-06
201189_s_at	2.12232	7.32023e-06
201190_s_at	4.44217	2.54381e-05
201191_at	1.45087	1.27647e-05
201192_s_at	1.81722	1.6143e-05
201193_at	2.16302	0.000234244
201194_at	6.93652	4.03584e-05
201195_s_at	0.802456	0.000147893
201196_s_at	3.08218	9.99008e-05
201197_at	0.506163	0.000191205
201198_s_at	2.72794	5.08924e-05
201199_s_at	1.93497	8.66827e-05
201200_at	1.15214	0.000228436
201201_at	4.85981	8.21778e-05
201202_at	7.70194	0.000348759
201203_s_at	0.491223	6.39421e-06
201204_s_at	1.12525	1.58017e-05
201205_at	0.802724	7.69204e-06
201206_s_at	3.20323	1.45301e-05
201207_at	1.11024	1.51688e-05
201208_s_at	1.59688	6.75058e-06
201209_at	2.40125	0.000158504
201210_at	0.734171	0.000233206
201211_s_at	0.419725	1.26908e-05
201212_at	1.8503	1.16476e-05
201213_at	4.05495	1.37153e-05
201214_s_at	6.23494	3.8632e-05
201215_at	0.167745	3.5991e-05
201216_at	2.98828	0.000174946
201217_x_at	6.36399	0.00128699
201218_at	2.63326	9.10493e-05
201219_at	0.73023	5.54198e-05
201220_x_at	4.2314	0.000191252
201221_s_at	11.7358	0.000104762
201222_s_at	1.14742	8.92873e-05
201223_s_at	0.340167	0.000184678
201224_s_at	6.2303	6.57022e-05
201225_s_at	0.511095	0.000214096
201226_at	7.45133	0.000147118
201227_s_at	5.78771	0.000359906
201228_s_at	1.51484	8.41722e-06
201229_s_at	0.265883	1.74527e-05
201230_s_at	4.16465	3.30975e-05
201231_s_at	15.7415	0.000276894
201232_s_at	3.01915	7.2183e-05
201233_at	0.453971	3.85666e-05
201234_at	2.7218	5.11838e-05
201235_s_at	1.18527	5.78804e-06
201236_s_at	0.326754	3.26379e-05
201237_at	0.309656	0.000138403
201238_s_at	1.44181	0.000132646
201239_s_at	2.90655	6.69013e-05
201240_s_at	5.83644	0.000350615
201241_at	3.97667	0.000205529
201242_s_at	1.06969	1.42506e-05
201243_s_at	0.232044	0.000172329
201244_s_at	3.7803	5.17826e-05
201245_s_at	7.36593	2.41357e-05
201246_s_at	3.88271	1.03852e-05
201247_at	4.32173	2.60763e-05
201248_s_at	3.88974	1.57722e-05
201249_at	0.162739	6.09372e-06
201250_s_at	0.567138	2.65939e-05
201251_at	1.19215	6.38599e-05
201252_at	2.55464	2.86419e-05
201253_s_at	24.2241	0.000140773
201254_x_at	3.24601	0.00126866
201255_x_at	1.75241	6.05286e-05
201256_at	1.09223	0.000330737
201257_x_at	2.84847	0.00161706
201258_at	1.06459	0.000603804
201259_s_at	1.45511	2.2435e-05
201260_s_at	1.63649	0.000117429
201261_x_at	1.76052	6.56308e-06
201262_s_at	0.464071	4.87679e-06
201263_at	1.68384	0.000163947
201264_at	4.4769	2.502e-05
201265_at	0.251922	4.84452e-06
201266_at	1.42296	0.000193472
201267_s_at	3.18166	3.39146e-05
201268_at	2.85535	0.000231572
201269_s_at	1.97295	6.34477e-06
201270_x_at	0.680999	0.000122101
201271_s_at	4.93931	4.98709e-05
201272_at	1.46033	0.000111623
201273_s_at	1.56737	0.000257563
201274_at	2.43083	0.000139899
201275_at	2.13974	0.000250426
201276_at	0.427261	2.18801e-05
201277_s_at	14.4374	0.000397576
201278_at	0.269764	6.92877e-05
201279_s_at	1.54271	9.31158e-06
201280_s_at	1.48071	2.15052e-05
201281_at	4.53975	1.97288e-05
201282_at	1.14647	8.34559e-06
201283_s_at	0.304542	9.14608e-06
201284_s_at	4.39909	4.66864e-05
201285_at	0.30756	0.000229563
201286_at	0.552264	2.95938e-06
201287_s_at	0.565603	6.72386e-06
201288_at	2.18987	0.000625092
201289_at	3.91053	1.86866e-05
201290_at	2.29399	0.000499991
201291_s_at	1.71263	0.00016999
201292_at	2.49151	6.87877e-05
201293_x_at	3.07569	0.00113065
201294_s_at	1.21908	1.78731e-05
201295_s_at	0.10554	6.60994e-06
201296_s_at	2.35145	0.000130909
201297_s_at	0.491513	4.69929e-05
201298_s_at	0.974443	8.39561e-05
201299_s_at	0.31356	5.17818e-05
201300_s_at	3.55167	5.10482e-05
201301_s_at	2.52845	2.54507e-05
201302_at	0.468534	2.87745e-05
201303_at	2.9142	0.000145378
201304_at	1.02952	0.000139969
201305_x_at	1.94732	0.000846206
201306_s_at	4.03829	0.000864174
201307_at	1.24793	9.49926e-05
201308_s_at	0.0840176	7.83388e-06
201309_x_at	0.513931	1.70271e-05
201310_s_at	1.36283	0.000368409
201311_s_at	0.872459	6.45965e-05
201312_s_at	1.73375	0.000197714
201313_at	0.294351	5.1874e-05
201314_at	3.64905	1.48164e-05
201315_x_at	4.96876	0.000184352
201316_at	5.6858	6.78946e-05
201317_s_at	1.20254	0.000147683
201318_s_at	1.25326	0.00028144
201319_at	3.72158	0.00013301
201320_at	1.11371	1.89871e-05
201321_s_at	2.34174	1.18841e-05
201322_at	3.55088	0.000347761
201323_at	1.37964	7.9404e-05
201324_at	0.379219	6.43853e-06
201325_s_at	0.218178	7.88132e-06
201326_at	5.3956	0.000197863
201327_s_at	1.89972	0.000187618
201328_at	0.661283	0.000184427
201329_s_at	4.02639	2.10641e-05
201330_at	2.59382	4.75326e-05
201331_s_at	1.77875	4.58266e-05
201332_s_at	0.543589	4.91126e-06
201333_s_at	1.57779	1.02949e-05
201334_s_at	0.358522	0.000105695
201335_s_at	0.0632615	1.48004e-05
201336_at	2.02786	0.000130363
201337_s_at	0.346784	1.02739e-05
201338_x_at	12.2141	0.000414627
201339_s_at	2.42724	8.53893e-05
201340_s_at	1.1542	5.95281e-06
201341_at	1.28667	1.07138e-05
201342_at	5.5969	5.7649e-05
201343_at	1.76687	7.95163e-05
201344_at	1.54647	1.37467e-05
201345_s_at	1.8776	7.59215e-05
201346_at	2.56501	0.000132301
201347_x_at	1.84413	3.65936e-05
201348_at	0.284969	3.84508e-06
201349_at	1.76294	4.2916e-05
201350_at	4.2692	4.57013e-05
201351_s_at	3.22193	0.000100697
201352_at	3.34148	0.000248988
201353_s_at	2.70453	1.04512e-05
201354_s_at	0.631757	3.97199e-05
201355_s_at	0.330718	2.08186e-05
201356_at	1.18514	8.07895e-05
201357_s_at	0.410868	9.01268e-06
201358_s_at	5.28901	0.000325432
201359_at	2.91629	7.23618e-05
201360_at	3.29855	2.40684e-05
201361_at	3.52842	2.94705e-05
201362_at	0.286021	0.000119918
201363_s_at	0.308334	5.19649e-05
201364_s_at	1.49042	1.07577e-05
201365_at	0.109371	0.00011727
201366_at	0.892346	0.000180937
201367_s_at	0.206904	4.29781e-06
201368_at	0.59739	0.000376279
201369_s_at	4.21377	1.96285e-05
201370_s_at	0.41611	3.05078e-05
201371_s_at	3.86233	0.000139738
201372_s_at	0.301929	5.52045e-06
201373_at	3.71051	9.89508e-06
201374_x_at	0.673802	3.38805e-06
201375_s_at	2.56121	6.081e-05
201376_s_at	7.63239	4.19648e-05
201377_at	3.51791	0.000100577
201378_s_at	2.74214	3.66111e-05
201379_s_at	2.09909	3.6391e-05
201380_at	0.570506	2.4907e-05
201381_x_at	8.0898	0.000173513
201382_at	0.171042	3.31509e-05
201383_s_at	0.445469	5.70525e-06
201384_s_at	0.400474	8.86472e-05
201385_at	4.67724	0.000286283
201386_s_at	0.752249	8.85962e-05
201387_s_at	0.765365	7.07296e-06
201388_at	5.69799	2.55239e-05
201389_at	1.27293	2.00125e-05
201390_s_at	1.9974	0.000149587
201391_at	7.65985	8.45736e-05
201392_s_at	0.709221	4.84582e-06
201393_s_at	1.21125	8.16274e-06
201394_s_at	0.833715	3.10941e-05
201395_at	3.63321	0.000120706
201396_s_at	6.6377	2.76155e-05
201397_at	4.05325	1.76365e-05
201398_s_at	1.36609	0.000240272
201399_s_at	0.23157	6.87671e-05
201400_at	3.07964	9.74113e-05
201401_s_at	2.48863	8.37014e-06
201402_at	2.88408	1.07442e-05
201403_s_at	0.623005	0.000138339
201404_x_at	0.176352	6.35962e-05
201405_s_at	1.87874	7.14459e-05
201406_at	0.796727	0.000753524
201407_s_at	0.240846	0.000186089
201408_at	0.202609	9.47506e-05
201409_s_at	0.25576	0.000174441
201410_at	0.974401	0.000126589
201411_s_at	0.605201	6.46772e-05
201412_at	2.3088	2.49933e-05
201413_at	2.57224	0.000153828
201414_s_at	0.474523	9.75032e-05
201415_at	13.088	7.93445e-05
201416_at	7.16828	5.83382e-05
201417_at	0.73168	0.000103001
201418_s_at	0.465972	0.000100575
201419_at	6.86983	3.26114e-05
201420_s_at	7.36993	1.87564e-05
201421_s_at	1.42095	5.50754e-05
201422_at	1.45465	4.53696e-05
201423_s_at	1.90271	6.68859e-05
201424_s_at	0.672809	9.0649e-05
201425_at	2.54072	3.30795e-05
201426_s_at	2.05641	0.000165174
201427_s_at	0.056372	1.28474e-05
201428_at	0.478623	5.04327e-06
201429_s_at	2.25938	0.00200115
201430_s_at	0.262659	3.42282e-06
201431_s_at	1.09738	4.98703e-06
201432_at	7.28185	0.000568492
201433_s_at	0.817843	0.000308977
201434_at	1.58201	4.13667e-05
201435_s_at	0.647018	6.89075e-05
201436_at	0.586425	9.19453e-05
201437_s_at	0.364638	0.000214536
201438_at	0.539875	8.53722e-06
201439_at	0.704142	6.72435e-06
201440_at	7.12965	3.23028e-05
201441_at	3.26034	0.000259936
201442_s_at	0.292173	4.15939e-06
201443_s_at	1.60636	0.000142893
201444_s_at	1.47619	1.45841e-05
201445_at	0.867705	6.11379e-06
201446_s_at	2.62295	2.98718e-05
201447_at	1.05661	2.63925e-05
201448_at	1.24612	5.60984e-05
201449_at	0.593628	7.19341e-05
201450_s_at	1.25686	5.90725e-05
201451_x_at	0.225867	6.3408e-06
201452_at	1.30278	6.97284e-06
201453_x_at	2.25467	0.000232702
201454_s_at	2.71529	4.60689e-05
201455_s_at	0.120076	0.000128055
201456_s_at	0.534897	8.37819e-05
201457_x_at	13.1126	0.000119075
201458_s_at	0.425193	0.000209086
201459_at	6.28798	8.01009e-05
201460_at	0.297264	6.24262e-05
201461_s_at	0.374313	1.28335e-05
201462_at	2.62525	2.77916e-05
201463_s_at	3.24778	0.000464792
201464_x_at	0.514935	9.78242e-06
201465_s_at	0.763497	1.146e-05
201466_s_at	0.0591552	2.40602e-05
201467_s_at	0.926437	5.7025e-06
201468_s_at	1.90839	1.72609e-05
201469_s_at	0.88722	5.17178e-06
201470_at	2.41156	0.000363242
201471_s_at	14.5444	4.46985e-05
201472_at	0.642903	0.0002547
201473_at	0.238	5.17578e-05
201474_s_at	0.602883	6.97041e-06
201475_x_at	1.46766	5.68146e-05
201476_s_at	1.55248	1.68773e-05
201477_s_at	5.13206	0.000162613
201478_s_at	6.07579	0.000160158
201479_at	14.997	0.000381735
201480_s_at	6.93437	3.54908e-05
201481_s_at	2.0637	1.49055e-05
201482_at	1.41448	2.17148e-05
201483_s_at	0.25163	7.19191e-05
201484_at	1.52125	4.14253e-05
201485_s_at	1.41623	2.46408e-05
201486_at	0.523304	4.55126e-05
201487_at	6.00832	8.73613e-05
201488_x_at	2.08268	7.29074e-05
201489_at	3.3876	0.000151501
201490_s_at	2.64676	1.78701e-05
201491_at	4.89582	9.16168e-05
201492_s_at	3.02311	0.00197523
201493_s_at	0.45753	0.00017891
201494_at	0.556024	5.00492e-05
201495_x_at	0.672075	5.94043e-06
201496_x_at	0.136287	8.41309e-06
201497_x_at	1.31232	7.91749e-06
201498_at	1.57023	0.000160834
201499_s_at	0.936019	9.17121e-05
201500_s_at	6.50091	4.02019e-05
201501_s_at	0.99927	0.000176675
201502_s_at	1.0952	6.4265e-05
201503_at	1.34129	0.000215698
201504_s_at	2.25526	1.41015e-05
201505_at	0.0441806	1.35187e-05
201506_at	1.2889	3.35785e-05
201507_at	3.96332	4.45895e-05
201508_at	0.827542	6.47978e-06
201509_at	4.70296	4.21202e-05
201510_at	0.642977	4.24355e-06
201511_at	2.98522	2.80291e-05
201512_s_at	0.975858	3.2362e-05
201513_at	0.397065	7.7097e-05
201514_s_at	1.03214	6.31308e-05
201515_s_at	2.18865	0.000141202
201516_at	4.28193	6.32514e-05
201517_at	0.552994	0.000121951
201518_at	2.25249	0.000112572
201519_at	0.986776	0.000170133
201520_s_at	1.47234	6.83271e-05
201521_s_at	2.91088	1.55839e-05
201522_x_at	5.1451	0.000100354
201523_x_at	1.23504	2.30238e-05
201524_x_at	0.90336	0.000154442
201525_at	0.266677	8.52107e-06
201526_at	4.93044	1.64815e-05
201527_at	3.23552	9.80076e-05
201528_at	6.97965	0.000266565
201529_s_at	4.18082	4.07438e-05
201530_x_at	8.82747	0.00045511
201531_at	2.94922	3.02252e-05
201532_at	1.97014	0.000112231
201533_at	0.163324	0.000103226
201534_s_at	0.0517007	2.62502e-05
201535_at	0.989109	1.6187e-05
201536_at	1.33966	3.02031e-05
201537_s_at	0.174252	2.75487e-05
201538_s_at	0.517828	4.98337e-06
201539_s_at	0.836105	5.2484e-06
201540_at	0.122403	0.000191549
201541_s_at	1.27388	7.3698e-05
201542_at	0.630898	0.00023207
201543_s_at	0.426343	2.96446e-05
201544_x_at	23.3761	0.000212542
201545_s_at	0.484472	5.11787e-05
201546_at	0.950321	0.000133319
201547_at	0.299273	3.70384e-06
201548_s_at	2.02215	5.27046e-05
201549_x_at	1.14886	4.26825e-05
201550_x_at	5.52785	0.000972047
201551_s_at	0.667512	3.61658e-06
201552_at	3.61435	0.00011568
201553_s_at	3.61782	0.00109506
201554_x_at	2.0685	2.35366e-05
201555_at	3.66735	5.75965e-05
201556_s_at	0.494953	6.10792e-06
201557_at	0.364051	3.42654e-05
201558_at	2.66426	6.51574e-05
201559_s_at	0.251747	1.30177e-05
201560_at	0.504568	7.4608e-05
201561_s_at	1.28317	3.62251e-05
201562_s_at	5.34931	3.12859e-05
201563_at	1.57156	6.91977e-05
201564_s_at	2.09854	2.61047e-05
201565_s_at	0.954111	4.28179e-05
201566_x_at	0.511936	3.138e-05
201567_s_at	0.452646	3.25339e-05
201568_at	8.48511	0.00015797
201569_s_at	7.11296	0.00011004
201570_at	4.54074	6.53286e-05
201571_s_at	3.1387	1.67583e-05
201572_x_at	7.93616	3.52372e-05
201573_s_at	2.60575	0.000117483
201574_at	0.960512	8.33272e-05
201575_at	0.756634	0.000210151
201576_s_at	4.70223	4.17066e-05
201577_at	12.6149	0.000219927
201578_at	0.693378	9.96244e-06
201579_at	0.0656923	5.97815e-06
201580_s_at	0.599649	2.77931e-05
201581_at	3.05397	4.65736e-05
201582_at	1.38032	3.64609e-05
201583_s_at	1.62945	2.45711e-05
201584_s_at	20.0386	0.000154741
201585_s_at	4.28426	4.70519e-05
201586_s_at	0.523434	0.000343356
201587_s_at	48.6582	0.000225524
201588_at	1.48375	0.000302423
201589_at	2.03776	0.000208268
201590_x_at	2.24391	8.58531e-05
201591_s_at	8.49832	7.58468e-05
201592_at	1.35752	0.000299399
201593_s_at	3.62753	9.63038e-05
201594_s_at	3.07666	6.80312e-05
201595_s_at	3.24682	0.000114875
201596_x_at	0.919458	5.40646e-06
201597_at	3.9209	0.000419525
201598_s_at	2.99468	1.38871e-05
201599_at	1.15212	0.000226983
201600_at	4.47982	0.00019856
201601_x_at	0.923022	3.52701e-05
201602_s_at	0.139116	6.21394e-05
201603_at	0.503512	0.000210584
201604_s_at	0.169119	6.95801e-05
201605_x_at	0.210509	0.000122687
201606_s_at	12.6193	9.7129e-05
201607_at	1.49867	2.54714e-05
201608_s_at	2.51263	7.31092e-05
201609_x_at	3.49632	3.31944e-05
201610_at	0.594769	4.44695e-06
201611_s_at	1.69899	2.58694e-05
201612_at	5.18511	0.00015876
201613_s_at	4.77493	2.18062e-05
201614_s_at	2.527	2.8267e-05
201615_x_at	0.199178	5.47506e-05
201616_s_at	0.612033	1.03654e-05
201617_x_at	0.0149616	4.01062e-05
201618_x_at	7.31044	3.50174e-05
201619_at	0.873608	0.000180878
201620_at	3.92017	2.16265e-05
201621_at	1.83634	9.90374e-06
201622_at	4.95557	5.00387e-05
201623_s_at	1.42887	0.0001546
201624_at	0.869746	4.73142e-05
201625_s_at	8.65348	4.34832e-05
201626_at	2.50492	0.000335794
201627_s_at	4.98765	6.42738e-05
201628_s_at	5.99785	3.4499e-05
201629_s_at	1.83509	2.36469e-05
201630_s_at	2.34639	9.64144e-05
201631_s_at	1.08112	3.3581e-05
201632_at	3.13464	3.94217e-05
201633_s_at	4.52738	1.51066e-05
201634_s_at	1.5081	4.22551e-05
201635_s_at	2.46392	5.58312e-05
201636_at	0.926744	2.26174e-05
201637_s_at	2.74407	0.000166832
201638_s_at	0.641819	3.5362e-06
201639_s_at	7.57592	4.37299e-05
201640_x_at	3.53387	1.24858e-05
201641_at	8.69495	1.85482e-05
201642_at	1.45309	4.9217e-05
201643_x_at	0.554567	7.28576e-05
201644_at	1.76968	1.95621e-05
201645_at	0.257835	3.98779e-06
201646_at	0.104661	1.18375e-05
201647_s_at	0.263053	5.55307e-06
201648_at	1.79407	0.000107314
201649_at	3.71817	7.18157e-05
201650_at	0.293855	4.77572e-06
201651_s_at	18.1373	0.000192697
201652_at	2.78995	7.77485e-05
201653_at	1.81221	5.64656e-05
201654_s_at	0.978716	4.05061e-06
201655_s_at	1.53705	1.4916e-05
201656_at	1.06702	0.00010544
201657_at	1.39075	1.66188e-05
201658_at	4.97091	4.15928e-05
201659_s_at	0.956979	2.23766e-05
201660_at	4.09837	7.13382e-05
201661_s_at	0.629974	2.92268e-05
201662_s_at	2.22503	6.70876e-05
201663_s_at	2.10073	3.51276e-05
201664_at	3.24496	0.000215476
201665_x_at	2.58001	0.000969328
201666_at	3.57188	6.33337e-05
201667_at	0.0926533	6.83691e-06
201668_x_at	0.693333	4.67672e-06
201669_s_at	0.266024	4.67228e-05
201670_s_at	0.0323954	0.000104409
201671_x_at	1.91807	3.87992e-05
201672_s_at	5.69777	0.000199156
201673_s_at	6.26394	2.08658e-05
201674_s_at	5.12538	2.32541e-05
201675_at	2.36415	3.57574e-05
201676_x_at	2.16704	0.000427518
201677_at	0.540461	1.91658e-05
201678_s_at	9.21317	3.77388e-05
201679_at	1.75175	1.07575e-05
201680_x_at	3.4302	0.000159261
201681_s_at	0.375115	2.45091e-05
201682_at	1.81323	9.86177e-05
201683_x_at	1.8283	1.51455e-05
201684_s_at	3.81591	2.86116e-05
201685_s_at	0.847762	1.59936e-05
201686_x_at	1.16462	6.49828e-06
201687_s_at	0.469937	0.000136823
201688_s_at	0.760202	3.68544e-06
201689_s_at	0.268394	8.36234e-06
201690_s_at	1.99292	3.3106e-05
201691_s_at	0.101679	6.33844e-06
201692_at	8.70424	4.11052e-05
201693_s_at	2.27139	1.34436e-05
201694_s_at	0.538024	0.000382207
201695_s_at	0.863596	8.74072e-05
201696_at	5.7642	6.84111e-05
201697_s_at	9.55112	9.38892e-05
201698_s_at	2.44572	0.000123011
201699_at	1.7893	0.000136324
201700_at	3.68909	0.00011473
201701_s_at	0.605536	0.000161122
201702_s_at	1.9964	2.58744e-05
201703_s_at	6.61776	2.03566e-05
201704_at	16.2358	3.16573e-05
201705_at	2.05035	5.57207e-05
201706_s_at	1.07847	1.22978e-05
201707_at	0.987585	1.71155e-05
201708_s_at	3.5255	1.74035e-05
201709_s_at	5.21044	4.1729e-05
201710_at	15.3397	4.62735e-05
201711_x_at	2.65847	4.50143e-05
201712_s_at	2.644	2.31094e-05
201713_s_at	0.648379	0.000118474
201714_at	5.84005	3.28413e-05
201715_s_at	2.71858	1.72183e-05
201716_at	6.00524	3.3175e-05
201717_at	1.97117	0.000148655
201718_s_at	0.207677	8.45482e-06
201719_s_at	0.478997	5.66911e-05
201720_s_at	2.17839	9.47567e-05
201721_s_at	5.11292	0.00030971
201722_s_at	0.802973	0.000229107
201723_s_at	1.15832	7.15045e-05
201724_s_at	1.00944	0.000125126
201725_at	5.66841	8.17282e-05
201726_at	5.71204	0.000135208
201727_s_at	2.62756	2.64421e-05
201728_s_at	4.00465	2.56321e-05
201729_s_at	8.54721	3.26564e-05
201730_s_at	2.60785	8.36832e-05
201731_s_at	0.463197	0.000104997
201732_s_at	0.197284	2.67912e-05
201733_at	0.180834	3.68249e-05
201734_at	0.262112	0.000108167
201735_s_at	0.319054	5.18691e-05
201736_s_at	1.13522	0.000105332
201737_s_at	0.399541	6.71961e-05
201738_at	1.98088	0.000212267
201739_at	0.38192	6.07819e-05
201740_at	2.68646	8.36629e-05
201741_x_at	0.0677112	8.9146e-06
201742_x_at	0.546508	2.235e-05
201743_at	0.779026	6.70778e-06
201744_s_at	0.172005	3.77975e-06
201745_at	1.08283	2.76021e-05
201746_at	0.0745984	0.00016961
201747_s_at	1.22835	8.50828e-06
201748_s_at	8.00275	3.75332e-05
201749_at	3.82643	1.63525e-05
201750_s_at	0.780748	1.09441e-05
201751_at	1.10994	4.11141e-05
201752_s_at	0.347956	3.77261e-05
201753_s_at	1.11482	4.84479e-05
201754_at	1.19915	0.000211616
201755_at	5.86616	2.77951e-05
201756_at	5.40528	5.75594e-05
201757_at	3.84473	0.000433623
201758_at	2.95808	8.27511e-05
201759_at	12.1583	3.1882e-05
201760_s_at	1.16975	5.95826e-05
201761_at	2.34834	0.000202466
201762_s_at	1.63021	9.85172e-05
201763_s_at	1.08283	1.56718e-05
201764_at	3.70837	4.08844e-05
201765_s_at	10.4988	2.60228e-05
201766_at	0.221213	6.46391e-06
201767_s_at	4.24032	3.54407e-05
201768_s_at	0.469883	2.58173e-05
201769_at	0.52741	0.000241995
201770_at	12.1017	6.83017e-05
201771_at	6.42294	5.67726e-05
201772_at	1.9076	2.46002e-05
201773_at	0.3587	0.000158034
201774_s_at	0.768971	5.39609e-05
201775_s_at	0.724387	1.2904e-05
201776_s_at	0.42819	3.64465e-05
201777_s_at	0.308726	1.53054e-05
201778_s_at	0.624882	0.000106071
201779_s_at	0.739421	3.2588e-05
201780_s_at	0.598635	4.67928e-05
201781_s_at	2.15502	7.04787e-06
201782_s_at	8.96732	4.05501e-05
201783_s_at	0.782033	4.15559e-05
201784_s_at	8.06128	0.000158554
201785_at	1.2063	1.30525e-05
201786_s_at	0.768238	0.000416813
201787_at	1.34716	5.84629e-06
201788_at	0.671462	0.000155203
201789_at	0.222537	5.12121e-06
201790_s_at	9.07396	2.61388e-05
201791_s_at	27.1098	9.73961e-05
201792_at	1.37425	1.15064e-05
201793_x_at	0.290948	3.3952e-05
201794_s_at	0.203976	0.000109167
201795_at	1.82171	0.000397781
201796_s_at	2.53065	8.79766e-06
201797_s_at	6.43404	2.60666e-05
201798_s_at	0.861538	6.8079e-06
201799_s_at	4.02155	2.10581e-05
201800_s_at	0.292376	8.9795e-05
201801_s_at	0.580251	5.4144e-06
201802_at	1.19942	2.79341e-05
201803_at	2.2176	0.000206941
201804_x_at	13.2712	4.75172e-05
201805_at	1.83689	2.15545e-05
201806_s_at	1.83726	7.90535e-06
201807_at	1.47419	0.000221327
201808_s_at	0.657554	3.94183e-06
201809_s_at	6.90084	1.94503e-05
201810_s_at	11.2961	7.41872e-05
201811_x_at	5.04857	0.00015695
201812_s_at	0.56497	0.000234311
201813_s_at	3.90011	1.96394e-05
201814_at	0.317069	0.000108076
201815_s_at	1.027	6.1211e-06
201816_s_at	0.792918	0.000105183
201817_at	0.752084	6.72035e-05
201818_at	0.54536	5.04186e-05
201819_at	6.19335	2.42283e-05
201820_at	0.607308	4.24175e-06
201821_s_at	2.14802	3.00773e-05
201822_at	1.31569	7.81469e-06
201823_s_at	0.501749	1.22165e-05
201824_at	0.146148	1.8763e-05
201825_s_at	0.451313	0.000137389
201826_s_at	1.48561	3.76047e-05
201827_at	0.317898	0.000111624
201828_x_at	6.73412	2.8849e-05
201829_at	0.965509	0.000190136
201830_s_at	0.561059	0.000156288
201831_s_at	1.04546	2.83637e-05
201832_s_at	6.82863	9.85531e-05
201833_at	1.00193	0.000170848
201834_at	1.88569	3.22246e-05
201835_s_at	0.466233	5.56341e-06
201836_s_at	0.861781	1.11358e-05
201837_s_at	1.35834	6.14149e-05
201838_s_at	1.33749	9.3041e-06
201839_s_at	0.72247	3.95072e-05
201840_at	0.618859	6.18398e-05
201841_s_at	1.70929	6.81995e-05
201842_s_at	0.158899	5.52307e-06
201843_s_at	0.0496173	1.48501e-05
201844_s_at	1.44702	8.70783e-05
201845_s_at	2.07517	0.000120037
201846_s_at	2.26097	4.27746e-05
201847_at	1.30825	0.0002667
201848_s_at	1.40901	9.62874e-06
201849_at	4.68582	3.81034e-05
201850_at	4.9329	2.47894e-05
201851_at	3.51239	1.97297e-05
201852_x_at	0.30277	4.00357e-06
201853_s_at	2.03997	3.84612e-05
201854_s_at	3.39444	2.0313e-05
201855_s_at	0.635774	5.14895e-05
201856_s_at	0.442498	2.5275e-05
201857_at	0.818023	0.000133412
201858_s_at	0.361065	0.000194373
201859_at	1.34369	0.000378535
201860_s_at	0.30647	4.49089e-06
201861_s_at	1.83182	0.000135245
201862_s_at	0.732147	4.39567e-05
201863_at	3.25395	7.09177e-05
201864_at	0.779284	3.3663e-05
201865_x_at	0.573076	0.000132308
201866_s_at	0.214258	1.30555e-05
201867_s_at	2.45787	9.18984e-06
201868_s_at	0.986521	1.00591e-05
201869_s_at	1.47499	7.29467e-06
201870_at	6.84907	2.09465e-05
201871_s_at	4.74284	8.08367e-05
201872_s_at	1.2508	8.36321e-05
201873_s_at	0.467704	0.000132169
201874_at	0.96641	3.11301e-05
201875_s_at	0.670922	1.64997e-05
201876_at	6.34997	8.12582e-05
201877_s_at	3.73012	7.33773e-05
201878_at	0.120632	6.20476e-05
201879_at	2.02283	1.39621e-05
201880_at	0.308822	3.86747e-05
201881_s_at	1.25965	1.74894e-05
201882_x_at	1.8698	5.42123e-06
201883_s_at	0.14207	8.82064e-05
201884_at	0.269241	4.34827e-06
201885_s_at	2.94734	0.000141798
201886_at	1.28718	2.97096e-05
201887_at	2.53396	1.7089e-05
201888_s_at	0.659638	7.65836e-06
201889_at	1.0636	3.28587e-05
201890_at	1.9827	0.000533792
201891_s_at	1.65892	0.00082019
201892_s_at	10.5338	0.000267707
201893_x_at	0.466207	4.32674e-06
201894_s_at	0.651703	0.000160773
201895_at	7.26229	1.97493e-05
201896_s_at	5.64652	1.92332e-05
201897_s_at	6.2176	0.000145738
201898_s_at	1.54715	2.84023e-05
201899_s_at	1.73073	0.000147826
201900_s_at	4.81976	8.68231e-05
201901_s_at	1.87973	7.75965e-05
201902_s_at	0.68482	1.20511e-05
201903_at	72.894	0.000178897
201904_s_at	7.50073	5.44764e-05
201905_s_at	0.531822	4.13497e-05
201906_s_at	0.850627	0.00014688
201907_x_at	1.6846	5.94148e-06
201908_at	1.74322	2.15511e-05
201909_at	4.92492	0.000190441
201910_at	0.665716	6.88683e-06
201911_s_at	0.503383	5.49594e-06
201912_s_at	1.01089	9.34872e-05
201913_s_at	6.10561	5.75315e-05
201914_s_at	1.16409	6.05425e-05
201915_at	0.709852	1.43293e-05
201916_s_at	1.05482	9.20097e-05
201917_s_at	1.06699	9.54136e-05
201918_at	0.733849	7.00697e-05
201919_at	1.27635	6.4675e-05
201920_at	0.906022	0.000166047
201921_at	1.72782	0.000160437
201922_at	2.31447	0.000247381
201923_at	7.75353	0.000143804
201924_at	0.263566	0.000401108
201925_s_at	1.34322	8.15907e-05
201926_s_at	0.931526	5.94563e-05
201927_s_at	0.804972	9.17053e-06
201928_at	0.52355	0.000121345
201929_s_at	0.318598	7.82518e-06
201930_at	4.02272	0.000274979
201931_at	1.85371	9.11677e-05
201932_at	6.93975	2.50281e-05
201933_at	1.8905	4.32481e-05
201934_at	4.48833	0.000136327
201935_s_at	0.915576	7.44945e-05
201936_s_at	0.388313	0.000128226
201937_s_at	3.56469	1.34212e-05
201938_at	1.38292	0.000542201
201939_at	0.632184	3.7235e-06
201940_at	0.415403	1.74871e-05
201941_at	0.336434	3.36115e-05
201942_s_at	0.481118	5.15143e-06
201943_s_at	0.889668	9.15624e-06
201944_at	1.56354	9.03823e-05
201945_at	0.218119	4.67373e-05
201946_s_at	0.628394	5.72405e-05
201947_s_at	6.09309	0.000523806
201948_at	1.10091	0.000127272
201949_x_at	1.61531	0.00010453
201950_x_at	0.35372	7.23703e-05
201951_at	0.432809	1.36618e-05
201952_at	0.662549	0.000108402
201953_at	8.43812	2.85972e-05
201954_at	3.14548	0.000180029
201955_at	1.3313	7.58365e-05
201956_s_at	2.98333	0.000105382
201957_at	0.926015	7.74404e-06
201958_s_at	0.49009	3.28315e-06
201959_s_at	2.20229	8.72451e-05
201960_s_at	1.88348	0.00020371
201961_s_at	2.12886	9.25077e-06
201962_s_at	1.8152	1.26865e-05
201963_at	1.76742	1.91894e-05
201964_at	4.21755	1.91618e-05
201965_s_at	2.23703	1.66494e-05
201966_at	7.48873	0.000119473
201967_at	1.06559	4.67765e-05
201968_s_at	5.44208	5.38211e-05
201969_at	0.735408	0.00012738
201970_s_at	4.40167	0.000147976
201971_s_at	1.23338	5.77326e-06
201972_at	2.19925	0.000342785
201973_s_at	3.41765	0.000156027
201974_s_at	0.869914	5.42004e-06
201975_at	0.164772	5.65168e-05
201976_s_at	0.728377	7.30117e-06
201977_s_at	1.36371	7.48224e-06
201978_s_at	1.59939	1.77542e-05
201979_s_at	1.56585	7.54961e-06
201980_s_at	1.00549	0.000189542
201981_at	0.1845	4.78691e-06
201982_s_at	0.537256	5.19069e-06
201983_s_at	0.187909	4.68599e-06
201984_s_at	0.460447	3.45167e-06
201985_at	3.28318	3.244e-05
201986_at	0.211687	0.000122403
201987_at	0.670375	0.000198089
201988_s_at	1.33217	5.40355e-06
201989_s_at	0.422243	8.39504e-05
201990_s_at	0.405892	1.58535e-05
201991_s_at	1.71413	9.16103e-05
201992_s_at	2.83993	1.23491e-05
201993_x_at	1.84903	0.000381593
201994_at	2.28882	0.000455108
201995_at	1.01172	1.14371e-05
201996_s_at	0.420421	3.03587e-05
201997_s_at	0.590029	0.000168078
201998_at	0.413262	7.22923e-05
201999_s_at	3.84365	8.24974e-05
202000_at	0.860153	7.54441e-05
202001_s_at	2.48716	0.000188175
202002_at	0.9238	8.59871e-06
202003_s_at	1.79813	4.46053e-05
202004_x_at	0.466029	5.98857e-05
202005_at	1.64705	8.89831e-06
202006_at	0.71485	7.48351e-05
202007_at	1.8095	2.39504e-05
202008_s_at	0.394522	4.5929e-06
202009_at	6.32577	2.32854e-05
202010_s_at	0.920691	4.51331e-05
202011_at	0.227577	8.39925e-06
202012_s_at	3.46184	1.60206e-05
202013_s_at	1.47595	2.75843e-05
202014_at	2.66459	1.33992e-05
202015_x_at	0.00303474	0.000249429
202016_at	1.8731	0.000125557
202017_at	0.502127	4.06735e-06
202018_s_at	0.200852	1.64844e-05
202019_s_at	1.23146	8.85428e-06
202020_s_at	1.62136	7.0865e-05
202021_x_at	1.36872	0.000218376
202022_at	5.25538	1.64645e-05
202023_at	1.10855	3.94688e-06
202024_at	1.79159	2.1645e-05
202025_x_at	7.6063	2.34633e-05
202026_at	7.37528	6.12805e-05
202027_at	3.60622	2.01853e-05
202028_s_at	0.311166	0.00049179
202029_x_at	0.774529	0.00098379
202030_at	8.12044	1.26739e-05
202031_s_at	1.26411	0.000203044
202032_s_at	0.645586	0.000128077
202033_s_at	0.205158	5.27616e-05
202034_x_at	0.358519	4.82187e-05
202035_s_at	0.29657	3.26875e-06
202036_s_at	0.234266	6.10177e-06
202037_s_at	0.479435	3.89034e-06
202038_at	0.550964	0.000164323
202039_at	2.0688	2.01261e-05
202040_s_at	1.82475	3.59867e-05
202041_s_at	15.3254	4.47366e-05
202042_at	8.72824	6.74923e-05
202043_s_at	0.727159	0.000221124
202044_at	2.19452	1.08057e-05
202045_s_at	2.32204	7.84842e-06
202046_s_at	0.388809	4.58736e-06
202047_s_at	9.29476	2.65309e-05
202048_s_at	0.425815	0.000129993
202049_s_at	1.6279	2.75228e-05
202050_s_at	0.306537	5.40856e-05
202051_s_at	0.740136	0.000100036
202052_s_at	0.456648	3.85434e-06
202053_s_at	2.91489	2.74374e-05
202054_s_at	3.73285	2.41756e-05
202055_at	0.647577	5.38913e-05
202056_at	2.19099	5.23504e-05
202057_at	0.346423	2.34958e-05
202058_s_at	0.129375	2.37787e-05
202059_s_at	3.40835	5.50509e-05
202060_at	4.76168	0.000176815
202061_s_at	0.233079	0.00010079
202062_s_at	0.629173	8.45148e-06
202063_s_at	0.529086	3.71648e-06
202064_s_at	0.613776	1.15752e-05
202065_s_at	2.03221	8.67176e-06
202066_at	0.904056	4.28535e-05
202067_s_at	3.32086	1.0948e-05
202068_s_at	13.0524	4.98393e-05
202069_s_at	1.14809	2.25128e-05
202070_s_at	1.03558	2.90923e-05
202071_at	0.2491	1.43553e-05
202072_at	3.67832	2.04833e-05
202073_at	0.0621296	1.95039e-05
202074_s_at	0.221219	4.04483e-05
202075_s_at	2.14484	1.09575e-05
202076_at	4.12605	7.91758e-05
202077_at	4.94658	0.000198951
202078_at	0.623942	0.000144026
202079_s_at	0.130569	4.06344e-05
202080_s_at	0.474347	4.10043e-05
202081_at	1.46861	0.000374286
202082_s_at	0.584211	1.90741e-05
202083_s_at	1.51397	1.55539e-05
202084_s_at	1.06303	9.81932e-05
202085_at	0.972571	5.70326e-05
202086_at	1.61372	8.47184e-06
202087_s_at	1.12593	1.38074e-05
202088_at	4.03882	8.61703e-05
202089_s_at	1.07489	1.92331e-05
202090_s_at	3.37685	0.000213075
202091_at	0.344804	3.39648e-06
202092_s_at	4.03705	2.04069e-05
202093_s_at	5.38802	3.96232e-05
202094_at	1.83258	2.77929e-05
202095_s_at	0.301879	0.000140963
202096_s_at	8.947	5.17799e-05
202097_at	5.54756	0.000120656
202098_s_at	4.94959	1.80858e-05
202099_s_at	2.09834	7.10156e-06
202100_at	1.49162	8.58245e-05
202101_s_at	0.379498	1.23445e-05
202102_s_at	7.19889	3.39832e-05
202103_at	1.5144	9.43812e-06
202104_s_at	5.47205	2.00459e-05
202105_at	1.44835	3.65978e-05
202106_at	1.09894	7.94914e-05
202107_s_at	11.8094	0.000253921
202108_at	7.38887	2.36915e-05
202109_at	3.42448	1.7855e-05
202110_at	0.856667	0.000383108
202111_at	5.49644	1.56719e-05
202112_at	6.73754	4.29434e-05
202113_s_at	0.505616	2.46089e-05
202114_at	4.11022	5.53003e-05
202115_s_at	5.17022	2.04709e-05
202116_at	3.71554	3.77259e-05
202117_at	2.39798	0.000196876
202118_s_at	0.358949	3.10071e-05
202119_s_at	1.18869	5.32723e-05
202120_x_at	14.0271	6.86428e-05
202121_s_at	1.58803	3.49265e-05
202122_s_at	3.42224	4.59921e-05
202123_s_at	3.7504	3.70523e-05
202124_s_at	0.283813	1.70229e-05
202125_s_at	0.209097	9.13053e-05
202126_at	0.983304	0.000121405
202127_at	1.0163	3.50287e-05
202128_at	1.26555	2.87887e-05
202129_s_at	0.198545	1.17219e-05
202130_at	0.79273	6.59511e-05
202131_s_at	0.27924	2.08699e-05
202132_at	0.335355	4.92661e-06
202133_at	0.136451	5.51173e-06
202134_s_at	0.39166	3.91272e-06
202135_s_at	4.00873	1.5203e-05
202136_at	1.03591	0.00015071
202137_s_at	0.18123	1.03382e-05
202138_x_at	7.78443	0.000145253
202139_at	5.41702	3.15904e-05
202140_s_at	1.08802	2.04661e-05
202141_s_at	4.05503	0.000113761
202142_at	1.25032	2.38004e-05
202143_s_at	2.68888	1.39095e-05
202144_s_at	8.0045	0.000210367
202145_at	5.18304	1.55429e-05
202146_at	0.530027	9.30519e-05
202147_s_at	0.263408	3.53591e-05
202148_s_at	6.80638	2.68407e-05
202149_at	0.336395	6.17992e-06
202150_s_at	0.259742	7.59038e-06
202151_s_at	0.405702	5.73244e-05
202152_x_at	0.668107	4.55773e-05
202153_s_at	4.85952	7.73073e-05
202154_x_at	2.36712	6.33997e-05
202155_s_at	0.656409	3.24234e-05
202156_s_at	2.77027	0.000145244
202157_s_at	0.859188	0.000498058
202158_s_at	0.556618	0.000157128
202159_at	6.62103	5.91369e-05
202160_at	0.533873	0.000101607
202161_at	5.43244	1.37052e-05
202162_s_at	0.586932	3.34642e-05
202163_s_at	0.761749	7.09023e-05
202164_s_at	0.311904	4.88557e-05
202165_at	0.159234	5.00857e-05
202166_s_at	0.513715	1.26671e-05
202167_s_at	3.02553	3.44446e-05
202168_at	1.17967	8.28062e-05
202169_s_at	1.2306	0.000149992
202170_s_at	3.04454	5.49849e-05
202171_at	0.244682	0.000125812
202172_at	1.18797	4.61148e-05
202173_s_at	1.618	2.23884e-05
202174_s_at	0.499631	0.000132856
202175_at	5.33246	1.65818e-05
202176_at	3.84787	1.87603e-05
202177_at	1.91225	6.7137e-06
202178_at	0.83265	3.79351e-06
202179_at	1.33653	2.9357e-05
202180_s_at	2.77663	1.14204e-05
202181_at	0.75048	6.60185e-05
202182_at	6.15872	1.82213e-05
202183_s_at	0.79711	3.86511e-05
202184_s_at	2.45653	8.96033e-05
202185_at	7.72143	2.56813e-05
202186_x_at	0.836911	3.82093e-06
202187_s_at	1.28017	5.5695e-05
202188_at	1.34943	9.02735e-05
202189_x_at	1.57965	0.000219677
202190_at	2.70946	1.76798e-05
202191_s_at	0.56602	1.40787e-05
202192_s_at	1.06127	1.19451e-05
202193_at	7.31492	3.13048e-05
202194_at	1.50109	9.18589e-05
202195_s_at	2.47882	1.61624e-05
202196_s_at	0.081645	6.80277e-06
202197_at	0.769372	2.24205e-05
202198_s_at	0.197354	5.11714e-06
202199_s_at	1.08056	8.11623e-06
202200_s_at	1.40453	0.000121933
202201_at	1.47665	0.00015477
202202_s_at	0.187019	4.90122e-06
202203_s_at	0.361789	7.40517e-06
202204_s_at	1.96237	9.18831e-06
202205_at	14.8689	3.44926e-05
202206_at	0.651222	1.14288e-05
202207_at	0.143242	3.62191e-05
202208_s_at	5.12279	1.20311e-05
202209_at	0.960148	9.41153e-05
202210_x_at	5.92553	1.81165e-05
202211_at	0.550875	6.165e-05
202212_at	7.24956	4.07996e-05
202213_s_at	1.71102	1.42511e-05
202214_s_at	0.421408	0.000117297
202215_s_at	0.160977	0.000154593
202216_x_at	0.482141	1.24256e-05
202217_at	1.23342	0.000266398
202218_s_at	7.57153	2.20722e-05
202219_at	0.392617	1.07689e-05
202220_at	0.622469	0.000152965
202221_s_at	0.259339	4.77855e-05
202222_s_at	1.41432	4.82878e-06
202223_at	2.08335	1.40751e-05
202224_at	0.41387	3.11693e-05
202225_at	0.717369	3.13783e-05
202226_s_at	0.225478	1.07317e-05
202227_s_at	6.31123	0.000111878
202228_s_at	0.72234	0.000146017
202229_s_at	1.7837	5.43099e-06
202230_s_at	0.843531	0.000204418
202231_at	1.76634	0.000291367
202232_s_at	0.365226	0.000185776
202233_s_at	1.34224	0.000411339
202234_s_at	0.82577	3.87321e-05
202235_at	0.44186	2.20627e-05
202236_s_at	0.363978	3.01711e-05
202237_at	0.396153	3.51656e-06
202238_s_at	0.766466	4.86379e-06
202239_at	0.768969	3.76797e-05
202240_at	2.75699	1.4232e-05
202241_at	2.22606	3.03908e-05
202242_at	0.46568	5.06636e-06
202243_s_at	0.398865	0.000288376
202244_at	1.74714	0.000448858
202245_at	11.9805	0.000109194
202246_s_at	10.83	0.000136106
202247_s_at	1.10285	6.02796e-06
202248_at	0.663983	1.25789e-05
202249_s_at	0.781069	1.85053e-05
202250_s_at	0.287748	4.01656e-05
202251_at	0.961814	4.90263e-05
202252_at	5.3035	0.0002782
202253_s_at	2.24602	8.90147e-06
202254_at	0.255665	6.12074e-06
202255_s_at	0.958046	9.07454e-06
202256_at	5.82024	2.38275e-05
202257_s_at	8.52639	4.32602e-05
202258_s_at	0.835359	0.000182225
202259_s_at	0.603812	2.78171e-05
202260_s_at	5.34348	1.88634e-05
202261_at	9.11519	4.92078e-05
202262_x_at	5.20042	2.26063e-05
202263_at	1.03712	1.07658e-05
202264_s_at	5.47413	3.79587e-05
202265_at	1.27576	0.000158397
202266_at	2.41845	4.92782e-05
202267_at	0.419317	4.49585e-06
202268_s_at	2.29133	9.42488e-05
202269_x_at	0.113138	1.06348e-05
202270_at	0.172088	3.59595e-06
202271_at	2.19645	2.35698e-05
202272_s_at	1.4342	2.69807e-05
202273_at	0.732335	5.62588e-06
202274_at	0.601226	4.59707e-06
202275_at	6.35864	1.86167e-05
202276_at	2.30759	5.12848e-05
202277_at	0.626788	0.000103096
202278_s_at	0.05854	2.08999e-05
202279_at	7.33016	0.000244933
202280_at	0.636821	3.21181e-06
202281_at	5.53518	2.32357e-05
202282_at	13.2924	0.000132577
202283_at	2.99096	1.53556e-05
202284_s_at	2.56478	2.81172e-05
202285_s_at	0.630427	6.15341e-06
202286_s_at	0.283432	4.40108e-06
202287_s_at	0.288839	5.05828e-06
202288_at	2.44439	1.09777e-05
202289_s_at	0.491919	4.08906e-06
202290_at	0.579991	1.31424e-05
202291_s_at	0.155829	6.40148e-06
202292_x_at	9.43914	4.55422e-05
202293_at	0.77239	2.24774e-05
202294_at	0.858339	2.34651e-05
202295_s_at	5.31594	2.09212e-05
202296_s_at	5.45841	4.18971e-05
202297_s_at	2.34957	0.000132206
202298_at	4.26189	0.000207797
202299_s_at	3.91839	0.000118562
202300_at	3.43174	9.1467e-05
202301_s_at	0.796572	6.19364e-05
202302_s_at	1.80299	0.000110529
202303_x_at	1.58014	4.41174e-05
202304_at	0.689876	3.66946e-05
202305_s_at	1.52167	3.98336e-05
202306_at	2.79169	0.000227316
202307_s_at	1.67091	1.49994e-05
202308_at	15.8373	4.48071e-05
202309_at	4.36304	0.000100306
202310_s_at	0.455896	4.45812e-06
202311_s_at	0.26024	3.71473e-06
202312_s_at	3.34431	8.63512e-06
202313_at	3.66288	4.96197e-05
202314_at	1.17722	0.000247757
202315_s_at	7.05883	2.59726e-05
202316_x_at	0.15805	1.92071e-05
202317_s_at	0.170393	0.0002425
202318_s_at	0.485748	0.000106686
202319_at	0.705861	8.86161e-06
202320_at	3.74667	1.26981e-05
202321_at	0.779837	1.37398e-05
202322_s_at	1.53745	4.51382e-05
202323_s_at	2.49894	1.32041e-05
202324_s_at	0.791822	0.000109518
202325_s_at	5.43791	0.000284714
202326_at	3.90672	2.42168e-05
202327_s_at	1.29689	5.14064e-06
202328_s_at	0.945924	1.28491e-05
202329_at	0.392445	0.000244519
202330_s_at	0.765572	0.000108785
202331_at	7.82127	2.36733e-05
202332_at	2.16161	1.50687e-05
202333_s_at	0.28445	0.000120467
202334_s_at	0.927567	4.91149e-05
202335_s_at	0.221303	4.51249e-06
202336_s_at	2.52762	6.77303e-05
202337_at	5.31645	4.09023e-05
202338_at	10.7474	4.32757e-05
202339_at	0.918097	7.54492e-06
202340_x_at	4.04309	1.00134e-05
202341_s_at	0.348767	6.47672e-06
202342_s_at	0.223549	4.28856e-06
202343_x_at	1.38513	0.000118981
202344_at	3.22114	1.3852e-05
202345_s_at	4.61235	0.000134978
202346_at	0.515259	7.55226e-05
202347_s_at	3.30578	0.000128882
202348_s_at	2.19919	1.58243e-05
202349_at	0.362242	0.000116858
202350_s_at	0.238366	4.79942e-06
202351_at	1.64724	2.1878e-05
202352_s_at	1.5277	5.85857e-05
202353_s_at	0.578419	3.28622e-05
202354_s_at	1.92655	1.1772e-05
202355_s_at	3.51775	2.77439e-05
202356_s_at	4.05151	1.61414e-05
202357_s_at	0.346522	3.967e-06
202358_s_at	3.55344	3.78852e-05
202359_s_at	0.131513	7.85097e-05
202360_at	3.63885	3.17425e-05
202361_at	5.05876	4.90911e-05
202362_at	2.11225	8.75633e-05
202363_at	0.173263	8.14083e-06
202364_at	0.0581082	8.64737e-05
202365_at	1.43881	5.93168e-05
202366_at	1.79105	8.77906e-06
202367_at	2.25724	7.95993e-06
202368_s_at	1.25878	9.45113e-06
202369_s_at	1.46922	2.86576e-05
202370_s_at	1.32176	0.000233222
202371_at	10.3186	0.000104294
202372_at	4.1597	4.32848e-05
202373_s_at	0.372959	9.98288e-05
202374_s_at	0.60056	1.10782e-05
202375_at	0.923698	1.59382e-05
202376_at	0.849711	3.87708e-06
202377_at	0.58565	9.5792e-05
202378_s_at	0.511347	0.000209516
202379_s_at	0.62126	0.000168207
202380_s_at	0.732996	6.43581e-05
202381_at	0.969659	1.75074e-05
202382_s_at	6.64948	2.42057e-05
202383_at	0.507462	2.63533e-05
202384_s_at	2.15806	1.43457e-05
202385_s_at	2.27402	1.83772e-05
202386_s_at	0.291055	4.89696e-05
202387_at	6.06656	6.49876e-05
202388_at	0.558008	3.25373e-05
202389_s_at	8.63548	2.53251e-05
202390_s_at	6.20445	2.14293e-05
202391_at	1.36868	0.000143636
202392_s_at	2.61554	4.0454e-05
202393_s_at	0.220986	7.78394e-05
202394_s_at	2.67063	1.25079e-05
202395_at	3.14423	3.02829e-05
202396_at	1.22245	0.000141083
202397_at	1.6041	2.46163e-05
202398_at	1.46674	6.23833e-06
202399_s_at	0.818532	8.23432e-05
202400_s_at	0.788077	5.22112e-06
202401_s_at	3.3157	3.20264e-05
202402_s_at	3.30444	2.17403e-05
202403_s_at	0.372882	8.0363e-06
202404_s_at	0.246626	4.16179e-06
202405_at	1.75018	2.03369e-05
202406_s_at	1.98613	0.000128279
202407_s_at	2.9431	8.17186e-06
202408_s_at	16.1108	5.95929e-05
202409_at	0.145703	6.69174e-06
202410_x_at	0.852418	3.91182e-06
202411_at	0.359305	3.86122e-06
202412_s_at	4.33407	3.77267e-05
202413_s_at	7.99405	0.000278607
202414_at	0.695651	9.30819e-05
202415_s_at	5.6404	2.14735e-05
202416_at	0.32266	6.15552e-05
202417_at	3.27085	6.50509e-05
202418_at	17.24	4.0723e-05
202419_at	1.39721	6.69334e-05
202420_s_at	2.14691	0.000102532
202421_at	6.87743	4.94245e-05
202422_s_at	0.174691	6.48848e-05
202423_at	0.226662	0.000129127
202424_at	1.39762	4.00538e-05
202425_x_at	0.296665	0.000134887
202426_s_at	0.733388	6.48997e-06
202427_s_at	3.15051	0.000106424
202428_x_at	2.65025	0.000320997
202429_s_at	0.742652	4.69903e-05
202430_s_at	0.979628	2.202e-05
202431_s_at	1.39789	0.000103216
202432_at	1.1607	0.000167098
202433_at	1.78129	3.79419e-05
202434_s_at	0.801437	3.15507e-06
202435_s_at	5.02211	3.39364e-05
202436_s_at	8.15992	4.51553e-05
202437_s_at	5.93542	3.142e-05
202438_x_at	0.290872	3.55658e-06
202439_s_at	0.755326	9.72098e-06
202440_s_at	0.939124	4.61088e-06
202441_at	0.865318	0.000102444
202442_at	1.81499	0.000224047
202443_x_at	0.45713	0.000204167
202444_s_at	0.441101	5.94523e-06
202445_s_at	0.124477	2.92724e-05
202446_s_at	2.43738	5.33384e-05
202447_at	0.981244	0.00010926
202448_s_at	0.50376	6.1443e-06
202449_s_at	1.00177	4.77559e-05
202450_s_at	1.21723	7.36175e-06
202451_at	0.959687	0.000157649
202452_at	1.26912	1.18385e-05
202453_s_at	0.9452	2.05818e-05
202454_s_at	0.335639	3.1938e-06
202455_at	5.25855	2.0605e-05
202456_s_at	1.36861	6.30054e-06
202457_s_at	0.715022	8.79623e-05
202458_at	9.12675	3.23127e-05
202459_s_at	0.111798	3.29467e-05
202460_s_at	0.665123	3.88407e-05
202461_at	2.68701	4.21351e-05
202462_s_at	3.54107	0.000102137
202463_s_at	10.2225	2.41372e-05
202464_s_at	0.6662	8.45188e-05
202465_at	1.05302	5.83517e-06
202466_at	1.88241	8.45259e-05
202467_s_at	2.94901	0.000201717
202468_s_at	0.274139	6.07498e-05
202469_s_at	1.50818	9.70143e-05
202470_s_at	0.656052	1.48077e-05
202471_s_at	4.22255	2.18665e-05
[truncated: 20,216 more rows]
