# Supplementary material for: PERT: A Method for Expression Deconvolution of Human Blood Samples from Varied Microenvironmental and Developmental Conditions
Source: PLoS Comput Biol. 2012 Dec 20;8(12):e1002838. doi: 10.1371/journal.pcbi.1002838 (PMC3527275; doi:10.1371/journal.pcbi.1002838)
Supplement: Table S10 — Differences between biological properties of culture-derived heterogeneous samples and reference populations. Gene expression profiles of culture-derived lineage-depleted human blood cell samples were analyzed by PERT. Gene ontology (GO) enrichment analysis was performed for genes that exhibited 2-fold up-regulation (ρg>2) in the mixed profiles. Enriched GO terms (P<0.01) are shown. (XLS) [file pcbi.1002838.s013.xls]

## Sheet: Sheet1
Threshold for genes that under large perturbation				ρg > 2
Threshold for enriched gene ontology terms				p-value < 0.01
GOBPID	Pvalue	OddsRatio	ExpCount	Count	Size	Term (Biological process)
GO:0006139	1.54e-28	1.71247	566.441	787	2455	nucleobase-containing compound metabolic process
GO:0044249	8.89e-22	2.26332	149.282	256	647	cellular biosynthetic process
GO:0009059	8.89e-22	2.26332	149.282	256	647	macromolecule biosynthetic process
GO:0006412	8.89e-22	2.26332	149.282	256	647	translation
GO:0016070	1.81e-21	2.15168	169.817	282	736	RNA metabolic process
GO:0006259	2.21e-18	1.80961	254.956	378	1105	DNA metabolic process
GO:0071843	3.66e-17	2.73452	71.5262	138	310	cellular component biogenesis at cellular level
GO:0042254	7.42e-16	3.4262	42.2235	92	183	ribosome biogenesis
GO:0006399	1.52e-14	4.00803	29.7641	70	129	tRNA metabolic process
GO:0006457	3.14e-13	2.43991	68.9881	125	299	protein folding
GO:0006397	4.08e-12	1.85109	141.206	215	612	mRNA processing
GO:0010467	1.36e-11	1.78328	152.349	227	679	gene expression
GO:0009308	2.85e-10	1.80802	125.748	189	545	amine metabolic process
GO:0006520	2.85e-10	1.80802	125.748	189	545	cellular amino acid metabolic process
GO:0043436	2.85e-10	1.80802	125.748	189	545	oxoacid metabolic process
GO:0044281	7.3e-10	1.28248	1149.8	1297	5323	small molecule metabolic process
GO:0051186	1.71e-09	2.02301	77.7558	126	337	cofactor metabolic process
GO:0044260	2.13e-09	1.30903	743.574	871	3437	cellular macromolecule metabolic process
GO:0019538	6.26e-09	1.26849	937.223	1073	4062	protein metabolic process
GO:0044238	2.2e-08	1.46412	266.5	344	1306	primary metabolic process
GO:0008152	2.3e-08	2.48392	34.4717	66	189	metabolic process
GO:0006091	5.28e-08	1.6134	146.975	205	637	generation of precursor metabolites and energy
GO:0009056	1.79e-07	1.2931	561.826	662	2435	catabolic process
GO:0022402	1.8e-07	1.68388	111.212	160	482	cell cycle process
GO:0000279	1.8e-07	1.68388	111.212	160	482	M phase
GO:0007067	1.8e-07	1.68388	111.212	160	482	mitosis
GO:0000278	1.8e-07	1.68388	111.212	160	482	mitotic cell cycle
GO:0048285	1.8e-07	1.68388	111.212	160	482	organelle fission
GO:0007059	4.76e-06	2.1016	38.9933	65	169	chromosome segregation
GO:0034641	9.06e-06	1.201	992.336	1093	4594	cellular nitrogen compound metabolic process
GO:0071844	1.25e-05	2.11804	34.6094	58	150	cellular component assembly at cellular level
GO:0034621	1.25e-05	2.11804	34.6094	58	150	cellular macromolecular complex subunit organization
GO:0022618	1.25e-05	2.11804	34.6094	58	150	ribonucleoprotein complex assembly
GO:0007049	1.57e-05	1.30841	317.853	382	1395	cell cycle
GO:0071842	2.25e-05	1.23003	564.725	645	2462	cellular component organization at cellular level
GO:0009058	3.89e-05	1.16685	1260.3	1362	5617	biosynthetic process
GO:0051276	7.5e-05	1.33907	215.963	265	936	chromosome organization
GO:0007005	8.58e-05	1.69157	59.2975	86	257	mitochondrion organization
GO:0051301	0.000552159	1.36492	137.746	172	597	cell division
GO:0065003	0.000729254	1.24185	289.104	336	1253	macromolecular complex assembly
GO:0009987	0.00078325	1.18966	2749.62	2809	12390	cellular process
GO:0071840	0.00764637	1.10212	1121.81	1183	4862	cellular component organization or biogenesis
GO:0051641	0.00875635	1.21791	191.967	221	832	cellular localization
GO:0046907	0.00875635	1.21791	191.967	221	832	intracellular transport
