# Supplementary material for: PERT: A Method for Expression Deconvolution of Human Blood Samples from Varied Microenvironmental and Developmental Conditions
Source: PLoS Comput Biol. 2012 Dec 20;8(12):e1002838. doi: 10.1371/journal.pcbi.1002838 (PMC3527275; doi:10.1371/journal.pcbi.1002838)
Supplement: Table S11 — Processed gene expression profiles of CFU-M and megakaryocyte samples. (XLSX) [file pcbi.1002838.s014.xlsx]

## Sheet: CFU-M
	d0_CFUM_1	d0_CFUM_2	d4_CFUM_1	d4_CFUM_2
1007_s_at	83.7724	101.416	77.9949	69.1605
1053_at	177.572	177.117	670.095	747.183
117_at	1746.86	2441.98	95.8257	69.4672
121_at	341.018	352.85	293.919	356.195
1255_g_at	7.64536	7.58215	7.00141	7.6215
1294_at	561.215	518.791	339.799	289.77
1316_at	72.2072	76.0068	73.5423	70.1901
1320_at	36.6169	35.8679	35.7303	36.6725
1405_i_at	53.6889	73.7301	58.6079	39.3411
1431_at	17.1555	30.7331	20.6467	55.9258
1438_at	67.2264	58.1137	66.739	61.8465
1487_at	390.395	362.078	278.076	300.445
1494_f_at	75.1389	91.5761	60.2654	66.04
1552256_a_at	292.462	260.335	854.912	870.55
1552257_a_at	377.848	401.177	823.897	1016.33
1552258_at	119.842	131.8	70.9767	73.0532
1552261_at	45.6319	41.2467	30.9835	39.0336
1552263_at	921.675	1122.65	368.115	381.236
1552264_a_at	1456.57	1474.68	537.435	545.925
1552266_at	6.92944	6.06577	6.39082	6.657
1552269_at	7.96949	9.06974	8.93117	7.67112
1552271_at	64.2461	71.6678	59.6749	82.0785
1552272_a_at	41.9383	37.6517	57.6856	63.236
1552274_at	282.175	256.797	318.503	237.833
1552275_s_at	315.77	295.983	339.783	310.677
1552276_a_at	78.2076	72.6813	66.1028	74.3124
1552277_a_at	150.084	121.316	438.425	396.675
1552278_a_at	23.0297	23.1778	23.9808	22.6841
1552279_a_at	108.584	120.466	106.112	110.794
1552280_at	24.5092	20.0863	17.2071	16.9762
1552281_at	74.4426	77.6841	71.8044	81.4529
1552283_s_at	24.9596	31.5933	42.5403	40.8774
1552286_at	126.226	111.025	91.5738	94.873
1552287_s_at	275.958	253.653	239.753	282.3
1552288_at	28.6238	40.4397	29.1337	30.2976
1552289_a_at	50.9268	59.8926	34.8797	44.9753
1552291_at	152.508	219.435	224.185	233.669
1552293_at	32.319	34.0782	32.319	33.0834
1552295_a_at	291.63	232.91	245.695	266.894
1552296_at	16.5743	17.3145	12.7046	14.3128
1552299_at	13.2908	10.6731	30.1403	17.2759
1552301_a_at	51.4322	68.5704	60.1668	60.8412
1552302_at	19.7992	16.0698	25.4056	17.8877
1552303_a_at	107.535	105.588	109.91	90.7578
1552304_at	17.7587	13.7575	63.0181	59.8825
1552306_at	8.44834	14.5324	45.9382	54.2663
1552307_a_at	150.086	124.675	107.313	112.3
1552309_a_at	30.6239	14.8302	30.4027	18.1666
1552310_at	118.112	126.89	375.109	375.511
1552311_a_at	187.203	198.063	113.846	126.455
1552312_a_at	62.8001	48.0651	88.2457	94.2835
1552314_a_at	52.5086	53.7321	61.7789	60.2256
1552315_at	603.679	333.319	62.6751	71.9251
1552316_a_at	532.057	390.257	44.8244	44.654
1552318_at	282.262	164.444	29.2958	33.5288
1552319_a_at	22.317	22.754	15.9663	17.1898
1552320_a_at	8.58817	9.74656	8.59059	7.72354
1552321_a_at	6.73247	5.85115	7.11364	7.26697
1552322_at	7.99363	7.80586	5.64981	6.56438
1552323_s_at	58.9101	63.6657	31.5126	26.5787
1552325_at	6.83217	9.62675	6.1304	6.68554
1552326_a_at	17.3478	19.9976	20.505	21.1038
1552327_at	11.3331	11.3093	10.8481	10.1883
1552329_at	140.446	171.55	105.111	100.75
1552330_at	94.8744	74.1619	102.55	109.05
1552332_at	269.788	282.63	187.815	201.724
1552334_at	103.039	98.7921	54.9829	46.7833
1552335_at	173.412	150.48	143.933	120.43
1552337_s_at	26.988	26.2481	25.166	28.7155
1552338_at	19.5883	18.0556	20.5387	22.8536
1552340_at	46.8588	38.7452	35.5402	35.0041
1552343_s_at	70.852	86.5852	59.1895	45.1552
1552344_s_at	32.2246	50.447	151.857	200.009
1552347_at	434.061	216.56	342.93	261.556
1552348_at	700.976	988.699	34.939	38.5592
1552349_a_at	271.839	195.081	18.689	18.8996
1552354_at	27.164	22.0432	26.4643	21.0436
1552355_s_at	65.5212	76.777	44.8911	52.7966
1552359_at	5.98956	7.62825	6.23042	5.50273
1552360_a_at	84.6012	77.8375	44.4018	43.2825
1552362_a_at	122.266	98.7671	120.676	141.326
1552364_s_at	53.4545	51.4753	93.7292	79.3635
1552365_at	6.0675	8.05421	7.33285	6.96353
1552367_a_at	10.366	6.63308	7.41236	6.92368
1552368_at	11.3815	7.56216	6.12756	7.29239
1552370_at	142.237	179.121	138.371	172.516
1552372_at	3.56862	5.09994	4.2544	4.27488
1552373_s_at	4.85782	7.31797	5.9445	5.31808
1552375_at	118.465	137.392	57.5856	41.8282
1552377_s_at	178.462	217.55	165.744	167.828
1552378_s_at	29.7227	37.4875	27.4658	43.1444
1552379_at	4.40613	5.3449	5.65707	4.95318
1552381_at	17.986	17.5533	28.7837	29.7405
1552383_at	75.644	94.8097	70.3913	68.4422
1552384_a_at	25.4076	32.0793	27.4557	26.0731
1552386_at	997.586	759.69	844.827	1004.36
1552388_at	78.6751	124.517	95.9372	93.1389
1552389_at	6.81251	9.35863	6.37209	5.60026
1552390_a_at	6.32094	5.29824	6.91154	7.69303
1552391_at	21.1877	22.3964	18.7846	21.3109
1552393_at	5.41409	9.52941	6.20382	5.07002
1552394_a_at	7.9914	10.3655	9.23726	10.5271
1552395_at	187.162	206.246	181.099	169.265
1552396_at	18.9853	20.9133	14.1307	14.8671
1552398_a_at	3272.68	3680.41	187.1	170.788
1552399_a_at	17.6911	28.4629	27.2581	26.2417
1552400_a_at	25.196	24.6618	18.4807	20.6973
1552401_a_at	14.0243	16.1129	11.9236	10.7023
1552402_at	19.8442	19.5458	18.9319	18.7619
1552405_at	23.3768	33.1155	21.1915	29.6648
1552408_at	10.1317	9.91996	9.38457	7.89691
1552409_a_at	80.9027	66.8103	57.9157	95.1091
1552410_at	81.4266	64.326	32.8499	35.3374
1552411_at	187.539	151.006	120.8	134.517
1552412_a_at	17.7499	18.2728	16.2948	16.7595
1552414_at	13.9883	20.0972	13.238	16.132
1552415_a_at	43.4687	37.7344	33.5151	47.1621
1552417_a_at	14.0243	10.1393	42.5438	43.7138
1552418_at	57.6514	51.6496	44.931	40.4319
1552419_s_at	57.5039	80.9747	60.3296	57.1998
1552421_a_at	13.8835	13.9023	14.5485	15.9007
1552422_at	29.5742	37.9307	46.2735	36.7368
1552423_at	141.838	77.0501	41.9461	43.5296
1552424_at	9.66365	12.0434	8.89245	11.0202
1552425_a_at	10.9029	18.6685	14.6443	14.8315
1552426_a_at	322.258	363.678	625.367	612.117
1552427_at	10.2698	12.0994	38.8959	28.9046
1552430_at	5.73919	6.85737	8.21158	10.1502
1552432_at	88.6328	83.5547	69.9836	75.3335
1552436_a_at	38.7448	41.9673	28.0049	28.8211
1552438_a_at	26.0882	24.127	21.3514	21.9109
1552439_s_at	6.34302	6.95367	5.63482	6.34302
1552440_at	20.8421	22.6854	16.8482	18.8513
1552445_a_at	16.5047	13.8334	15.2426	15.4417
1552448_a_at	21.0233	16.0134	13.5187	15.063
1552449_a_at	8.63388	10.1793	9.50351	12.1286
1552450_a_at	41.5583	39.1298	35.987	45.8571
1552452_at	16.8064	15.7518	11.6996	11.3447
1552453_a_at	18.7469	15.7227	17.8351	21.4654
1552455_at	9.73276	6.26308	7.90795	7.49555
1552456_a_at	33.9184	44.3092	28.0052	47.7489
1552457_a_at	12.9431	17.806	18.4416	18.2599
1552458_at	7.80985	7.63769	6.41823	8.24117
1552459_a_at	45.6999	58.6753	31.8665	39.9532
1552461_at	7.49905	9.31131	6.38388	5.94033
1552463_at	10.4072	17.645	10.5937	12.0777
1552466_x_at	6.40513	8.11251	5.4358	5.01318
1552467_at	72.609	86.0343	56.8768	59.7176
1552468_a_at	78.1984	66.7339	59.5503	57.2466
1552470_a_at	16.3351	10.6153	26.9935	24.7792
1552472_a_at	473.625	721.854	154.747	174.664
1552473_at	192.862	162.66	224.355	274.996
1552474_a_at	170.818	192.759	553.564	558.994
1552476_s_at	38.9967	30.8824	24.7516	33.095
1552477_a_at	7.80985	9.73306	19.8201	17.0089
1552478_a_at	18.2457	19.9337	16.1853	14.5098
1552480_s_at	18.0679	50.1058	7.448	7.5949
1552481_s_at	11.7564	12.481	12.6238	13.6204
1552482_at	17.5119	11.6976	11.9718	12.9439
1552484_at	95.0159	93.1227	70.9048	78.9994
1552485_at	157.633	124.399	110.77	91.9544
1552486_s_at	259.166	234.422	194.294	145.8
1552487_a_at	6.63707	6.4279	4.31492	5.57905
1552489_s_at	6.58725	5.35517	4.97511	5.38717
1552490_at	27.6495	26.5295	27.7169	26.0078
1552491_at	37.7889	41.8947	30.8001	36.0747
1552493_s_at	25.945	34.717	33.8955	28.4899
1552494_at	36.3613	33.0761	23.6528	25.6668
1552496_a_at	21.1236	29.3923	18.0123	18.0662
1552497_a_at	78.106	63.0685	39.1199	44.22
1552498_at	24.3389	24.0604	22.3862	23.3078
1552499_a_at	22.1427	19.4968	23.4682	25.8119
1552501_a_at	379.173	259.776	64.4855	76.0101
1552502_s_at	10.2308	9.77805	9.87982	9.52698
1552503_at	80.1127	75.0501	62.4547	70.5635
1552504_a_at	62.8501	57.3735	30.6623	30.6623
1552506_at	25.5635	18.0065	13.2783	13.9611
1552507_at	20.1988	16.555	18.1877	21.5908
1552508_at	21.3503	19.4968	17.9756	20.6646
1552509_a_at	11.7941	10.015	9.65508	8.85263
1552510_at	560.814	680.663	514.085	518.848
1552511_a_at	6.79015	6.17745	6.03287	5.89577
1552514_at	11.7539	10.8159	9.10824	9.44111
1552515_at	19.4663	19.8688	19.3387	17.0639
1552516_a_at	68.5753	41.5305	32.3369	41.549
1552518_s_at	25.1001	21.1075	47.5256	34.9836
1552519_at	22.0523	22.1718	22.391	18.1074
1552520_at	14.6658	14.5043	16.4248	13.4783
1552521_a_at	5.59893	5.11441	5.45496	6.25886
1552522_at	5.24138	4.20898	4.49893	3.90761
1552523_a_at	12.4666	14.2703	17.3505	16.8778
1552524_at	129.316	109.086	77.5626	99.8181
1552526_at	25.5356	30.6824	28.4555	33.0978
1552528_at	138.8	140.042	139.214	118.236
1552531_a_at	16.332	20.5874	19.1494	18.3396
1552532_a_at	9.61635	17.2259	7.70137	8.8356
1552535_at	72.9113	66.2076	63.8304	58.9917
1552536_at	52.0854	44.0892	19.8319	24.4399
1552538_a_at	8.22895	13.0085	7.38929	8.98261
1552540_s_at	53.0449	79.1477	88.1931	76.8233
1552541_at	245.518	211.315	122.449	127.264
1552542_s_at	450.794	337.384	83.7666	57.6886
1552543_a_at	24.0442	32.8475	22.8418	24.0354
1552544_at	14.1423	13.9908	13.1844	16.1556
1552546_a_at	49.4907	56.3736	21.7018	21.7018
1552548_at	38.8263	44.3169	34.8809	35.9198
1552549_a_at	49.132	55.7832	39.3217	46.4455
1552552_s_at	12.8131	25.8712	14.7766	11.1519
1552553_a_at	836.587	1094.33	98.0483	81.4165
1552554_a_at	36.2436	24.7111	13.4478	14.47
1552555_at	73.1621	73.3558	60.3946	50.0095
1552557_a_at	7.89427	7.49061	8.17346	7.90611
1552558_a_at	91.2185	89.9906	73.8486	93.0465
1552559_a_at	45.233	35.4737	27.2977	37.3305
1552562_at	30.0082	33.2616	48.6779	40.6762
1552563_a_at	13.0678	8.11064	7.81035	9.81304
1552564_at	15.2904	15.5181	13.2104	16.2637
1552566_at	22.9361	23.7366	15.348	18.0141
1552568_at	38.7932	37.0799	35.2308	36.6169
1552569_a_at	94.6965	82.5839	85.6098	66.8724
1552570_at	15.3575	12.6901	9.8831	10.6219
1552572_a_at	4.34423	5.26772	4.66959	4.95183
1552573_s_at	6.17444	7.29902	10.0237	6.1706
1552575_a_at	15.1024	15.3301	14.5388	15.6385
1552576_at	38.3157	36.1706	28.7306	26.2097
1552578_a_at	7.22963	5.45985	6.80282	5.15628
1552579_a_at	29.3996	29.6669	26.1839	24.1752
1552580_at	15.7535	25.2314	23.2199	25.3396
1552582_at	6.81793	8.18396	5.37892	6.38393
1552583_s_at	17.4441	20.9253	14.3747	20.1609
1552584_at	188.27	141.55	114.675	111.127
1552585_s_at	4.99945	4.93214	4.69663	6.07584
1552586_at	43.1882	47.2754	40.0122	42.9382
1552587_at	7.26162	10.8159	7.29862	8.45627
1552588_a_at	6.82272	7.18678	5.95779	6.0343
1552590_a_at	7.25881	6.31554	7.77208	5.547
1552592_at	8.15659	6.51511	8.17527	7.56728
1552594_at	138.8	82.4251	104.675	99.5501
1552596_at	106.285	94.5818	80.6572	82.4276
1552598_at	34.2879	30.067	21.8211	23.2645
1552599_at	15.1364	17.0469	12.5774	9.74644
1552602_at	30.6945	39.7833	29.4652	28.8211
1552604_at	55.4481	54.635	30.006	31.9397
1552605_s_at	15.1972	15.5344	11.7633	11.5411
1552607_at	104.526	188.927	36.321	37.7852
1552608_at	14.9014	18.7865	17.2197	17.6161
1552609_s_at	17.4452	20.3688	14.7489	15.4775
1552610_a_at	180.8	104.225	114.468	99.5501
1552611_a_at	735.397	624.165	352.55	322.925
1552612_at	273.489	239.345	312.496	296.335
1552613_s_at	148.311	192.984	271.955	235.925
1552615_at	258	279.528	197.345	209.479
1552616_a_at	31.7071	29.9141	29.4653	28.9247
1552617_a_at	684.542	589.425	521.061	508.238
1552618_at	287.374	290.942	273.741	247.05
1552619_a_at	50.9268	45.4732	208.425	222.323
1552620_at	168.483	192.934	138.247	138.151
1552621_at	248.076	237.439	217.564	282.212
1552622_s_at	119.788	81.1542	119.919	116.526
1552623_at	251.443	271.864	362.227	295.272
1552625_a_at	83.1179	70.6469	194.598	177.55
1552626_a_at	28.5696	28.4135	225.457	323.67
1552627_a_at	16.7425	11.8977	34.8042	31.0654
1552628_a_at	800.183	757.039	337.819	319.021
1552629_a_at	18.8391	12.1101	12.7227	11.0222
1552630_a_at	104.632	103.468	114.976	100.597
1552631_a_at	70.1566	81.5075	60.0474	63.1351
1552632_a_at	115.868	115.696	26.7548	30.5896
1552633_at	73.6195	90.6556	103.137	93.3514
1552634_a_at	83.2936	79.6389	101.581	71.5602
1552637_at	9.72493	8.33919	8.11212	8.82684
1552639_at	65.7741	54.4032	64.9236	60.4158
1552641_s_at	188.514	137.233	336.163	438.853
1552643_at	92.4184	99.468	123.494	134.923
1552644_a_at	88.4209	83.3837	52.0016	52.0686
1552646_at	116.999	90.2269	66.9103	66.0913
1552648_a_at	203.064	147.341	189.806	198.665
1552649_a_at	40.4439	51.4643	37.1787	37.4051
1552651_a_at	72.7953	80.3244	39.0457	40.308
1552652_at	147.3	135.55	131.199	128.742
1552656_s_at	45.5446	48.5545	38.919	41.2274
1552657_a_at	51.0594	68.7622	40.7861	47.9383
1552658_a_at	8.51109	8.17096	7.37309	7.58846
1552660_a_at	29.2163	25.3506	44.4738	39.8386
1552661_at	4.44533	5.60282	4.64707	4.64249
1552662_a_at	34.742	37.2406	41.3078	38.9518
1552663_a_at	89.425	80.617	93.7168	89.9641
1552664_at	237.637	370.478	130.595	175.69
1552665_at	40.4976	60.4252	41.8757	43.0288
1552666_a_at	6.33981	6.13384	5.25317	7.62191
1552667_a_at	600.706	448.037	221.207	187.007
1552669_at	26.618	31.0584	24.5877	26.4963
1552670_a_at	97.7682	127.944	50.1912	39.1631
1552671_a_at	45.2424	45.2424	79.3282	74.401
1552672_a_at	56.3764	61.4335	44.8787	55.3939
1552673_at	11.1296	15.586	8.70303	9.63673
1552674_at	6.33287	5.43349	4.47601	5.43522
1552675_at	4.75614	6.58733	5.92065	4.75137
1552676_at	50.125	37.8698	35.4938	38.4119
1552677_a_at	42.5343	39.0422	29.9672	28.4152
1552678_a_at	34.1633	37.4086	70.913	73.5501
1552680_a_at	21.7455	23.0988	86.6934	112.067
1552682_a_at	23.5932	30.0005	62.3271	68.449
1552684_a_at	24.6879	26.3409	72.6773	52.5016
1552685_a_at	47.1719	50.2825	38.0276	41.6641
1552686_at	20.3538	24.9222	16.7476	15.2598
1552687_a_at	23.5362	20.7394	19.2138	17.8429
1552689_at	89.5244	113.409	98.7892	101.701
1552690_a_at	77.9232	47.5779	65.3874	54.2179
1552691_at	213.616	272.003	86.5326	88.0674
1552693_at	10.242	10.6382	9.16998	7.34865
1552694_at	4.40152	3.94205	4.20787	4.42207
1552695_a_at	17.4452	14.7291	18.1687	14.3776
1552696_at	17.0361	16.54	37.7838	41.8402
1552698_at	80.1791	67.8001	81.0397	76.45
1552701_a_at	2821.85	3802.46	299.24	298.672
1552703_s_at	1720.12	2535.12	322.437	309.071
1552705_at	3.79759	4.25381	5.5541	7.94131
1552708_a_at	11.8105	9.47221	17.0247	16.4383
1552711_a_at	198.874	234.3	291.547	277.534
1552712_a_at	24.2608	20.8487	22.1793	19.15
1552713_a_at	29.4181	23.3217	16.6603	19.5413
1552714_at	13.1674	11.4905	12.9706	11.1035
1552715_a_at	6.6394	6.657	6.44312	6.40197
1552716_at	41.0691	45.0235	102.789	61.4276
1552717_s_at	59.1434	64.0501	73.7077	70.179
1552718_at	53.8012	64.0501	44.2121	59.5702
1552719_at	130.05	131.652	53.3012	48.8713
1552721_a_at	7.53345	8.92742	5.66487	6.5041
1552722_at	5.09994	5.97639	4.95227	5.56418
1552724_at	60.5039	63.5333	34.1438	43.9701
1552725_s_at	31.0528	38.0398	32.037	30.8686
1552726_at	37.0243	48.1835	35.4425	33.6098
1552727_s_at	8.41227	8.81506	6.64489	8.49675
1552729_at	110.154	110.847	101.731	117.145
1552730_at	37.2179	49.8028	26.2508	31.7366
1552731_at	10.6066	10.9791	8.90236	7.03686
1552732_at	5.7266	5.64386	5.24436	5.39624
1552733_at	46.1813	64.8414	40.3745	35.2238
1552734_at	16.2515	15.4423	12.1375	13.4895
1552735_at	7.12551	5.3363	5.86262	5.38837
1552736_a_at	10.5606	14.1277	11.0279	9.04075
1552737_s_at	49.2393	35.5341	28.32	29.4042
1552738_a_at	20.8198	19.0944	15.0741	15.3707
1552739_s_at	28.6445	32.7966	36.63	48.1897
1552740_at	8.91683	10.8159	7.90197	6.12555
1552742_at	8.10779	5.97997	5.67637	7.08897
1552743_at	28.2597	33.3662	23.0293	25.2206
1552745_at	10.1317	9.26763	7.53975	5.89915
1552747_a_at	5.85779	5.58412	5.23513	5.58412
1552749_a_at	177.141	171.722	115.682	129.08
1552750_at	11.0705	14.3073	13.2601	14.9639
1552751_a_at	41.1576	44.5504	72.8981	70.3798
1552752_a_at	12.3038	13.2358	8.90044	11.622
1552754_a_at	5.75602	5.72665	6.23253	4.70288
1552755_at	119.55	123.403	50.2623	57.6345
1552757_s_at	26.4439	21.6763	11.9887	17.4452
1552758_at	8.62441	8.81506	7.63437	10.6373
1552760_at	8.57822	8.5508	9.3117	8.97656
1552761_at	77.3083	86.3976	64.7568	73.1426
1552763_at	4.79883	6.4041	5.06631	4.81158
1552765_x_at	4.61655	6.82917	5.96311	6.9194
1552766_at	6.1453	6.81524	5.71268	6.2076
1552767_a_at	6.8235	5.16572	6.22814	6.85554
1552768_at	64.9871	80.5635	50.6498	64.975
1552769_at	36.0584	37.8339	38.6278	38.5626
1552770_s_at	21.2477	15.6921	20.6685	19.7382
1552771_a_at	9.11111	6.40053	8.82661	11.445
1552772_at	1178.52	1562.2	46.1188	28.372
1552773_at	1268.14	1563.18	60.959	45.8742
1552774_a_at	19.468	29.2562	20.5389	23.1402
1552775_at	49.1332	54.7609	44.8843	46.9008
1552777_a_at	26.0129	23.8804	20.7619	22.3423
1552779_a_at	6.87842	5.93757	6.16329	5.56115
1552782_at	7.42152	8.28256	7.1912	6.67826
1552783_at	5.1072	5.56294	5.018	5.25913
1552785_at	6.8362	7.03546	5.93153	5.36307
1552787_at	24.2828	38.5859	38.8248	26.8798
1552788_a_at	56.0757	57.6067	55.4258	53.4472
1552789_at	27.3455	35.4349	46.4229	44.5592
1552790_a_at	165.071	179.409	244.549	286.484
1552791_a_at	6.28637	6.69815	7.03957	6.47915
1552792_at	7.76071	10.6615	16.2521	14.9237
1552793_at	34.7784	24.5355	21.0817	18.6203
1552794_a_at	10.4137	16.4168	22.2806	22.7039
1552796_a_at	14.8178	14.0689	14.2879	13.6507
1552797_s_at	11.2871	13.9597	9.85202	10.289
1552798_a_at	363.219	284.605	66.0886	64.118
1552799_at	42.366	39.0579	38.1077	43.7134
1552800_at	105.804	127.719	74.9443	88.5683
1552801_at	7.54126	9.91881	7.60697	8.40148
1552803_a_at	11.7539	12.8263	13.0522	17.198
1552804_a_at	101.015	116.023	102.636	84.7747
1552806_a_at	404.042	315.425	109.84	113.91
1552807_a_at	2605.32	2880.25	496.824	531.5
1552808_at	8.28065	8.06101	6.38408	7.06983
1552809_at	8.84987	8.16214	6.24093	6.79124
1552811_at	117.3	151.55	89.3779	84.9342
1552812_a_at	30.1731	21.5954	46.6256	43.1389
1552813_at	46.2967	47.6344	32.385	30.1451
1552814_a_at	19.4643	22.5748	18.1463	20.372
1552816_at	6.20328	4.85645	5.25486	5.41177
1552818_a_at	9.14339	7.74839	7.88523	7.06814
1552819_at	31.3205	29.4963	22.7732	27.0644
1552822_at	15.7509	16.2638	20.7095	17.1709
1552825_at	7.50399	8.05485	6.52862	5.85671
1552826_at	4.99092	4.59039	4.86408	4.32484
1552827_s_at	27.3522	36.5283	26.277	22.7776
1552828_at	86.1083	74.1361	44.635	42.7029
1552829_at	71.6823	47.8042	41.7215	40.9865
1552830_at	7.7061	9.9544	7.29512	7.40524
1552833_at	85.3688	55.4655	51.443	59.2493
1552834_at	84.8939	72.6396	54.6112	69.0632
1552835_at	19.0795	11.0237	15.3889	13.6855
1552836_at	107.808	112.714	105.171	101.321
1552837_at	6.46945	5.1946	5.02558	4.31449
1552839_at	10.9192	13.6466	7.63968	8.41682
1552841_s_at	14.4822	15.0122	10.083	12.0002
1552842_at	22.6997	26.1888	26.9223	25.9685
1552843_at	13.0319	14.7672	15.2244	17.3913
1552845_at	171.32	154.471	115.776	114.265
1552846_s_at	93.9291	67.4886	124.8	137.889
1552848_a_at	18.7636	16.234	16.0843	15.9277
1552849_at	5.983	11.1989	6.61177	6.90622
1552851_at	10.0139	8.54086	7.13426	5.62953
1552852_a_at	14.5121	14.2189	11.5492	11.1437
1552853_at	26.9051	26.7283	20.3471	21.8652
1552854_a_at	43.7688	44.6179	45.0402	43.913
1552856_at	15.2072	11.4118	13.2827	11.1035
1552857_a_at	23.7268	19.4817	19.2861	21.0732
1552858_at	4.11138	5.32453	5.56975	4.85881
1552860_at	10.3289	11.4335	10.3252	10.4326
1552862_at	54.6928	49.7866	86.1751	56.8005
1552863_a_at	333.309	360.419	216.214	225.625
1552865_a_at	42.9606	55.6759	37.211	36.4788
1552867_at	93.0811	53.3012	66.5501	45.68
1552868_at	124.254	106.096	88.5356	82.2154
1552870_s_at	6.94525	7.69285	5.10845	5.52871
1552872_at	27.542	30.8239	20.5064	23.9284
1552873_s_at	165.339	145.456	125.55	113.721
1552875_a_at	7.45285	7.13845	5.63608	5.83587
1552876_at	7.43549	7.94131	7.59385	7.85319
1552877_s_at	43.2047	48.5306	44.7357	38.4513
1552878_at	5.80021	5.62577	5.00736	4.43693
1552879_a_at	17.3852	20.4709	18.2568	15.6807
1552880_at	14.4836	11.4379	13.418	14.4183
1552882_a_at	46.4888	29.4728	55.6587	55.2296
1552884_at	55.8181	64.0072	50.0927	43.6555
1552885_a_at	84.6548	90.0742	75.2142	74.9867
1552887_at	13.3566	18.037	12.8005	12.5089
1552889_a_at	182.425	173.326	146.675	151.608
1552890_a_at	35.3068	35.0987	27.3664	32.7366
1552892_at	102.719	87.6352	67.4999	73.0764
1552893_at	79.0655	77.2173	61.7053	77.3001
1552895_a_at	8.15494	9.26056	8.09811	8.27006
1552897_a_at	7.70488	12.3015	7.97344	8.76211
1552898_a_at	19.2298	11.0716	11.362	11.0604
1552899_at	7.24017	6.3316	6.78925	6.43961
1552900_a_at	11.2835	9.16219	11.5267	9.05086
1552902_a_at	50.3405	41.9724	25.5293	28.9358
1552903_at	26.0929	32.709	20.7175	21.9311
1552904_at	5.11607	6.28132	4.45112	4.45919
1552906_at	6.63054	5.17326	4.45652	4.81208
1552908_at	13.8824	14.7923	136.585	186.113
1552910_at	25.7335	23.0861	20.8967	25.9178
1552911_at	45.5937	35.7583	26.3252	34.296
1552912_a_at	8.40811	8.09417	9.41216	8.76211
1552913_at	5.49557	6.50241	5.30961	4.85796
1552914_a_at	57.3289	44.3092	37.7609	38.0641
1552915_at	16.8202	15.9789	12.5774	14.0795
1552917_at	40.3276	49.5636	35.1056	38.315
1552919_at	4.97448	8.74782	7.41579	6.4727
1552921_a_at	44.4191	33.3417	178.115	131.804
1552922_at	4.57288	6.1895	5.53447	5.07449
1552923_a_at	21.1144	19.5205	19.3699	23.0998
1552924_a_at	47.692	59.8752	71.8822	78.3349
1552925_at	33.6763	30.7886	25.2793	25.2426
1552927_at	20.3137	26.6909	16.5571	18.8996
1552928_s_at	31.3701	19.6632	15.2567	15.1178
1552929_at	8.52561	9.98488	10.2093	8.82283
1552930_at	128.794	181.255	78.3479	98.9284
1552931_a_at	26.5722	29.3413	28.1467	21.4276
1552932_at	42.2538	36.1493	24.3923	25.0413
1552933_at	6.05691	6.38983	4.90822	5.17729
1552935_at	30.7619	39.6463	25.166	31.324
1552937_s_at	133.425	130.05	253.465	263.158
1552938_at	16.1138	20.5241	18.0475	22.0494
1552939_at	9.5571	8.31516	8.61177	8.70438
1552940_at	15.0974	20.7364	14.0402	16.4504
1552942_at	40.8424	33.4132	28.9754	29.9979
1552943_at	5.24287	4.66441	4.29096	4.14892
1552944_a_at	100.666	120.541	64.8001	83.2168
1552946_at	23.8593	16.5527	85.6418	124.05
1552947_x_at	21.2325	21.1038	77.4251	76.9687
1552948_at	51.5598	49.136	41.1937	51.9549
1552950_at	7.58033	8.49852	6.79127	7.13522
1552952_at	6.82649	7.87254	6.093	6.68574
1552953_a_at	48.7984	48.6577	50.354	45.7828
1552954_at	9.5116	11.609	18.5449	13.4149
1552955_at	35.392	32.9931	15.7589	22.9049
1552957_at	5.86652	7.26162	5.09245	5.79972
1552960_at	40.4439	43.9175	34.9385	44.2377
1552961_at	20.7274	23.1798	20.324	24.5841
1552964_at	46.4716	59.7826	41.159	42.9156
1552965_a_at	32.5267	26.8209	19.874	25.5984
1552967_at	37.6412	46.3136	32.241	29.0385
1552969_a_at	7.26162	5.15098	5.15524	4.90208
1552970_s_at	6.64647	7.60027	6.73384	6.77185
1552971_at	9.25814	8.94337	8.9448	8.58964
1552972_at	5.02986	5.00188	4.03645	3.93057
1552973_at	16.9746	22.109	17.1724	15.711
1552974_at	4.65016	4.41225	5.92148	4.40413
1552975_x_at	6.80304	7.03911	7.42654	8.51602
1552976_at	67.6751	62.2466	38.6271	39.1028
1552977_a_at	1445.68	877.543	469.648	427.662
1552978_a_at	56.8486	71.1876	66.6553	65.992
1552979_at	13.3224	11.6499	16.1864	14.8002
1552980_at	33.1094	31.1869	35.7721	39.0763
1552982_a_at	18.9343	16.7476	13.7193	19.3477
1552985_at	16.7526	12.904	15.8246	17.4537
1552986_at	60.5651	49.679	27.1329	29.533
1552987_a_at	4.51201	4.67058	5.20042	4.47813
1552988_at	5.66734	5.92554	8.85708	6.12725
1552990_at	22.879	23.0545	15.8524	15.4468
1552991_at	31.8578	25.192	24.2678	23.7572
1552993_at	6.69922	8.27479	6.69922	6.83809
1552995_at	85.1254	88.382	57.7652	64.3733
1552997_a_at	59.7363	69.5501	59.1846	62.2206
1552998_at	18.6404	23.6129	15.1478	19.2965
1552999_a_at	22.3278	19.3802	19.89	19.6979
1553002_at	12.479	12.1601	10.7958	10.9275
1553003_at	26.913	35.223	28.9476	26.1192
1553004_at	13.7011	11.0057	9.77145	10.733
1553006_at	10.8541	14.3509	10.9072	12.3031
1553007_a_at	47.5505	75.8134	45.3786	51.2109
1553009_s_at	22.2192	32.1327	19.1903	23.0067
1553011_at	23.3146	33.3662	25.4215	23.3679
1553013_at	20.3842	20.5292	23.7448	20.9052
1553015_a_at	269.836	353.79	599.04	572.334
1553016_at	43.0712	50.0999	34.6611	37.5269
1553019_at	57.5665	70.8019	57.28	55.8635
1553020_at	19.4304	19.546	12.2871	13.2264
1553021_s_at	34.5997	22.4657	29.2317	25.278
1553022_at	7.78224	6.74276	6.69969	6.657
1553023_a_at	20.2017	16.1938	17.5206	16.4891
1553024_at	7.35134	6.3458	5.4755	6.46196
1553025_at	9.52479	8.66432	7.36425	7.90957
1553027_a_at	28.5581	27.0091	19.4252	19.6803
1553028_at	20.5858	13.975	17.7785	18.439
1553030_a_at	47.146	46.552	78.1166	64.7226
1553031_at	29.4983	32.6622	24.4873	34.1968
1553032_at	9.58428	10.8159	8.03125	9.32048
1553033_at	9.20927	7.59181	7.30509	7.26162
1553034_at	39.0767	41.4	67.7492	58.4938
1553036_at	10.8815	8.81506	8.09368	6.95216
1553037_a_at	41.9383	36.4903	23.6041	22.8897
1553039_a_at	377.238	349.893	287.853	299.075
1553041_at	34.8196	24.7423	28.4798	26.6367
1553042_a_at	117.244	97.3438	79.0877	72.7993
1553043_a_at	2017.55	2168.1	534.886	553.799
1553044_at	34.4928	31.2562	23.3903	22.4979
1553045_at	27.8086	47.0193	34.2191	34.1263
1553046_s_at	49.1263	50.4105	47.9793	59.67
1553047_at	157.43	139.675	95.181	116.523
1553048_a_at	61.7016	62.1998	181.995	200.015
1553051_s_at	25.6122	33.0268	25.0156	30.1915
1553052_at	16.5634	16.2987	13.8163	14.7923
1553053_at	28.3814	29.977	21.9152	27.0484
1553055_a_at	13.2596	7.82264	9.03242	7.63842
1553057_at	34.3318	26.2481	22.8531	23.8114
1553058_at	24.5875	23.8862	21.3549	19.2589
1553059_at	18.0693	12.6149	11.5597	15.0274
1553060_at	45.8417	49.8028	38.3867	38.4356
1553061_at	24.4755	19.1146	18.6051	19.0083
1553062_at	79.7064	57.505	48.8763	44.2165
1553063_at	41.6015	56.615	53.0814	54.5648
1553064_at	36.8843	43.3642	31.8459	35.8082
1553066_at	28.5339	28.9129	22.2449	18.6471
1553067_a_at	44.6842	49.4467	48.1032	44.9975
1553069_at	33.7949	25.6425	16.0343	19.2698
1553070_a_at	22.441	26.0498	29.9141	27.2434
1553071_a_at	36.4865	36.3298	41.351	35.4779
1553072_at	17.5452	19.8211	17.743	19.128
1553074_at	18.5963	19.0642	17.8242	17.7286
1553075_a_at	5.28013	5.62582	5.04684	5.13141
1553076_at	12.7874	12.0994	11.7382	14.014
1553077_at	16.0392	13.2772	16.243	16.3471
1553078_at	51.5388	39.2892	39.6911	48.1072
1553079_at	14.0738	16.7548	13.1326	9.75527
1553080_at	8.67486	11.697	8.22453	7.95755
1553081_at	119.794	125.966	83.2411	107.743
1553082_at	21.4634	24.2525	20.858	19.4999
1553083_at	39.8953	41.177	27.7522	26.9028
1553084_at	6.55166	6.23369	7.26121	5.85147
1553086_at	11.4324	12.813	8.31945	8.63635
1553087_at	23.4122	27.2578	20.3885	19.7865
1553088_a_at	159.75	151.846	124.927	123.016
1553089_a_at	21.3716	16.4945	17.6111	18.6979
1553093_a_at	17.7863	19.8322	15.081	15.9218
1553094_at	44.6842	83.7896	38.0906	55.9652
1553096_s_at	112.553	124.795	120.642	117.623
1553099_at	70.0748	106.607	110.714	121.155
1553101_a_at	443.309	363.186	696.06	731.399
1553102_a_at	472.778	473.092	324.286	382.508
1553103_at	195.707	181.15	290.263	271.273
1553105_s_at	13.3015	14.8971	96.1144	56.2174
1553106_at	21.5804	17.8087	29.3409	38.035
1553107_s_at	65.0281	55.1922	75.2585	78.5386
1553108_at	19.7835	32.6627	39.1543	35.9384
1553111_a_at	48.3362	56.9525	58.507	51.3324
1553112_s_at	67.2927	52.7571	122.662	117.264
1553113_s_at	60.5551	64.0501	203.89	206.697
1553114_a_at	102.17	78.4751	62.0564	62.831
1553115_at	62.936	63.7073	59.809	71.9732
1553117_a_at	346.905	161.2	108.502	79.6203
1553118_at	99.5507	64.0501	471.534	324.287
1553120_at	9.24574	7.69845	13.923	11.2308
1553122_s_at	10.9894	13.4309	10.8199	13.4042
1553123_at	21.6319	24.5242	17.5127	20.1016
1553125_x_at	48.1406	55.0508	53.7993	46.757
1553126_a_at	7.15273	7.10786	6.69654	5.76103
1553127_a_at	9.24574	10.6755	8.42195	9.90836
1553129_at	5.57102	6.07073	4.64427	4.94902
1553130_at	97.3464	84.4853	76.8775	74.1527
1553131_a_at	60.0069	37.7177	43.6835	48.6334
1553132_a_at	7.23572	6.78167	7.12869	6.17703
1553133_at	631.326	685.894	96.8473	101.605
1553134_s_at	58.6068	65.7419	15.768	12.914
1553136_at	155.205	183.364	136.26	145.559
1553137_s_at	20.1664	11.9223	13.2604	13.6962
1553138_a_at	76.5729	57.7509	301.015	319.802
1553139_s_at	36.0859	32.6301	44.6267	36.7076
1553140_at	12.0948	8.41838	10.669	9.45558
1553141_at	15.7218	21.167	12.3716	13.9829
1553142_at	6.27819	6.15592	14.8331	10.6613
1553145_at	124.551	117.238	59.4477	66.2452
1553146_at	7.18129	8.07083	7.10688	7.04767
1553147_at	7.223	6.15428	6.08586	5.78377
1553148_a_at	34.7241	28.0877	17.0125	22.1442
1553150_at	17.4636	12.3509	8.21384	8.4584
1553151_at	16.6556	13.9867	11.6935	13.5655
1553153_at	91.3556	96.8963	66.8836	73.0133
1553155_x_at	70.4253	51.1652	47.9045	54.3886
1553156_at	58.6289	52.4373	51.417	63.4329
1553157_at	24.1615	39.6969	32.6373	24.0205
1553158_at	348.426	474.405	95.868	119.004
1553159_at	59.5464	50.6652	42.9862	51.677
1553162_x_at	168.251	129.437	164.749	155.3
1553163_at	79.2929	61.793	53.3617	50.0288
1553165_at	52.1768	45.9047	32.0052	31.4011
1553166_at	77.2876	62.3598	65.7312	61.3151
1553167_a_at	21.2165	21.1645	75.1583	82.9251
1553168_at	73.2448	64.0501	44.0344	47.14
1553169_at	58.3316	86.9958	36.8776	30.0351
1553171_x_at	34.5997	32.7187	15.7385	18.191
1553172_at	49.1743	87.2596	167.603	231.814
1553174_at	55.8503	59.6852	49.3028	56.851
1553175_s_at	19.5182	26.4632	19.6642	22.2335
1553176_at	18.3238	10.1283	10.0336	10.5107
1553177_at	46.6823	44.8473	12.1327	20.2675
1553178_a_at	116.355	90.7044	88.8375	81.9364
1553179_at	17.4452	17.141	12.5839	16.1934
1553180_at	4.55198	4.52495	5.07465	5.26798
1553181_at	28.3884	32.4996	25.3266	29.718
1553183_at	8.10644	7.15858	14.1899	6.50054
1553185_at	1310.34	833.53	202.096	141.06
1553186_x_at	551.06	370.777	100.727	74.0378
1553188_s_at	12.1242	13.0193	11.6489	12.9084
1553190_s_at	29.9141	47.0755	40.6759	38.5243
1553191_at	6.74822	7.75934	7.78236	7.09338
1553192_at	5.58866	5.9865	7.54342	6.08869
1553193_at	6.14997	7.53757	9.70373	8.67574
1553194_at	12.1357	11.3256	8.92292	9.73306
1553196_a_at	8.0422	9.76263	9.83812	9.1042
1553197_at	7.07755	7.41405	7.20914	7.445
1553199_at	4.76812	5.2773	5.4966	5.75726
1553202_at	10.9726	12.8436	14.8774	14.6219
1553204_at	47.4868	36.7679	55.4127	53.3012
1553205_at	102.677	112.002	81.2298	81.7839
1553207_at	92.5538	104.894	72.6107	71.0034
1553208_s_at	24.097	17.9567	14.541	16.1732
1553209_at	40.4439	27.7142	36.637	37.6132
1553211_at	26.0648	18.9406	19.641	22.7019
1553212_at	124.546	106.489	76.2892	79.9459
1553213_a_at	17.1216	19.628	11.6022	15.2713
1553214_a_at	4.91959	5.02281	4.56567	4.33707
1553215_s_at	31.0571	18.4867	16.1096	13.7316
1553216_at	21.9476	26.9267	41.2708	32.8174
1553217_s_at	35.8712	42.4584	44.5976	49.0596
1553218_a_at	239.77	193.511	443.595	456.626
1553219_a_at	13.3201	15.0108	19.402	13.3722
1553220_at	101.175	67.797	66.3499	85.8762
1553221_at	11.9489	13.557	24.8449	26.178
1553222_at	648.962	609.282	279.658	282.396
1553224_at	9.60735	10.2506	11.4445	9.11034
1553225_s_at	59.9252	37.9675	34.748	35.8487
1553226_at	12.5038	14.2013	10.7277	13.2866
1553227_s_at	41.9345	38.5794	36.7286	34.4172
1553228_at	9.56233	6.80016	7.39599	7.11388
1553229_at	35.1628	17.9857	33.7145	42.5209
1553232_at	24.4087	26.4441	25.8758	30.2019
1553234_at	30.8576	31.3809	29.7048	31.493
1553235_at	81.8001	59.8403	68.4465	81.237
1553237_x_at	63.6436	49.744	60.2986	65.616
1553238_a_at	153.525	158.354	122.147	136.881
1553239_at	55.6222	66.1684	48.2184	45.3788
1553241_at	20.4315	17.6011	18.6714	17.8153
1553243_at	7.4611	6.36668	6.06199	5.05414
1553244_at	17.4452	20.6598	38	39.1104
1553246_a_at	66.2337	60.9565	55.9982	60.1826
1553247_a_at	9.67352	6.63671	15.6031	10.0977
1553248_at	30.1935	24.9508	27.0574	29.6648
1553249_at	12.6257	15.1997	10.6969	12.3135
1553252_a_at	89.732	80.1807	58.7218	50.3723
1553253_at	85.7501	81.2664	77.7936	81.7557
1553254_at	10.2493	9.57387	9.44479	8.73106
1553255_at	17.1099	17.6995	11.9943	14.7443
1553257_at	53.5947	63.649	44.4296	49.7394
1553258_at	46.7568	64.2436	49.3042	45.8273
1553260_s_at	5.78079	4.72481	4.51156	5.06631
1553261_x_at	4.02502	4.76153	4.79664	4.84801
1553262_a_at	248.419	206.357	182.865	195.302
1553263_at	229.539	173.898	176.652	190.551
1553264_a_at	62.949	53.7479	39.624	43.6164
1553265_at	8.86436	24.9006	12.8369	12.0593
1553266_at	4.26423	4.38406	5.25026	4.28426
1553267_a_at	16.8961	14.3037	18.5724	12.9152
1553268_at	50.5798	61.8986	46.5432	46.8053
1553269_at	22.7474	51.5518	69.5814	118.143
1553271_at	6.19196	10.2733	6.60688	5.50985
1553272_at	66.0501	93.3183	71.3165	71.3018
1553274_a_at	222.058	236.466	212.05	225.248
1553275_s_at	7.98508	4.89388	5.47972	4.87815
1553276_at	7.28636	5.21574	5.48693	6.878
1553277_at	5.23098	6.39958	5.30077	4.78093
1553279_at	108.003	108.635	92.1917	89.4513
1553280_at	32.5177	45.885	34.2672	37.6585
1553281_at	64.5138	72.8933	48.4171	60.6913
1553282_at	39.2644	39.225	34.8497	30.7669
1553284_s_at	22.331	23.9452	27.5265	24.6043
1553285_s_at	15.53	19.7608	19.7608	19.8954
1553286_at	79.0081	50.9925	122.536	121.845
1553288_a_at	37.3768	37.8301	31.5126	32.8666
1553292_s_at	188.19	222.229	156.917	130.105
1553293_at	16.0042	14.9965	16.7952	18.8961
1553295_at	18.9856	54.8735	5.49232	4.70302
1553296_at	13.6266	9.91737	8.44841	9.53614
1553297_a_at	5578.25	6883.44	371.435	319.05
1553298_at	6.00925	7.00046	4.97927	4.65629
1553299_at	8.5383	9.59217	14.6877	12.6542
1553300_a_at	13.7907	20.2287	19.9756	16.6884
1553301_a_at	12.1454	11.0618	17.534	11.9615
1553303_at	106.275	96.3476	59.0277	54.0482
1553304_at	53.9259	54.7846	64.9609	64.4023
1553306_at	51.9408	41.7718	25.5966	27.9824
1553310_at	18.0749	39.7919	14.7062	11.7813
1553311_at	32.8666	43.9541	120.8	100.435
1553313_s_at	29.342	32.6209	41.9125	35.1187
1553314_a_at	10.5586	11.7158	10.9935	11.844
1553315_at	9.19072	6.83688	7.79741	10.2218
1553316_at	37.336	31.5428	86.8093	119.28
1553317_s_at	11.036	8.59067	44.1571	32.8666
1553318_at	26.4668	35.6076	28.9208	24.6208
1553319_at	11.3995	11.8943	10.5863	9.73306
1553320_s_at	6.56006	6.10619	5.33926	5.10599
1553321_a_at	10.6965	9.83461	10.3064	10.1016
1553322_s_at	7.02527	10.003	6.13467	6.34104
1553323_a_at	36.8122	29.2225	44.9356	39.639
1553325_at	33.2308	37.9118	33.4767	27.7962
1553326_at	10.0145	8.43973	5.71056	6.46375
1553327_a_at	20.1421	15.122	17.3112	17.6057
1553328_a_at	23.9367	36.9611	109.234	97.9251
1553329_at	5.86816	8.06494	5.06631	5.37829
1553330_at	7.02413	5.8943	5.86176	5.73615
1553333_at	7.51274	7.47047	5.79754	5.13905
1553335_x_at	18.4274	20.6751	15.6757	14.551
1553336_a_at	14.8747	14.7366	15.447	19.1796
1553338_at	111.177	98.758	52.1816	66.4251
1553340_s_at	130.511	140.784	102.075	113.932
1553341_at	15.1364	13.6512	15.1934	12.843
1553344_at	4.99322	5.09994	4.82209	4.8535
1553346_a_at	54.5996	42.511	42.0625	49.0662
1553347_s_at	46.1001	23.5174	30.7644	27.6969
1553348_a_at	43.1882	33.3662	46.7173	49.7545
1553349_at	148.225	120.56	57.7311	36.952
1553350_at	23.7194	26.2864	23.9454	24.9487
1553351_at	16.5008	18.4498	18.7135	17.4265
1553352_x_at	17.3085	27.7142	23.773	24.1972
1553354_a_at	52.022	66.918	50.4659	47.8042
1553355_at	19.2346	15.8132	13.8703	12.5274
1553356_at	9.39136	10.7492	5.78079	7.98214
1553357_at	10.0541	9.09159	7.8114	7.54966
1553359_at	176.736	173.793	144.175	148.101
1553361_x_at	197.587	289.691	205.906	243.023
1553362_at	5.17314	5.5539	4.65697	5.27555
1553363_at	16.3017	23.7857	14.5505	12.9919
1553364_at	71.9936	63.7791	16.744	18.6138
1553365_at	10.8176	12.5567	12.3168	11.6093
1553366_s_at	85.8579	77.4826	85.764	91.5335
1553367_a_at	52.2153	48.5193	37.211	45.69
1553369_at	52.509	52.509	38.3591	45.9931
1553371_at	19.8146	12.5418	9.83942	12.1094
1553372_at	35.3804	29.2165	25.9446	27.3369
1553373_at	18.8996	21.2689	14.862	16.1433
1553374_at	5.26402	6.58887	7.36751	5.65045
1553375_at	34.4832	30.3102	30.3521	22.7869
1553376_a_at	5.4414	8.13699	6.37466	6.18124
1553378_a_at	13.0178	10.7796	12.945	16.5319
1553380_at	9.67873	8.46741	14.4442	11.2077
1553383_at	4.21889	4.78642	5.17604	5.34519
1553385_at	58.8045	63.7994	46.6008	54.389
1553386_at	96.2277	71.0139	46.7036	52.6969
1553387_at	20.284	22.878	18.1208	17.1938
1553388_at	7.55519	6.88902	7.12422	7.89848
1553389_at	35.5115	28.2771	17.4452	15.7682
1553390_at	11.3267	13.5731	11.3415	12.1922
1553391_at	19.2552	15.6183	15.4956	16.8026
1553392_at	8.03858	6.48066	13.4395	9.40649
1553394_a_at	9.09373	8.17997	6.05955	7.47311
1553395_a_at	94.8611	90.3065	39.701	34.7488
1553396_a_at	47.113	70.4059	43.4587	41.6435
1553397_at	192.571	163.181	112.271	126.279
1553398_at	8.56889	8.81506	5.78079	7.13011
1553399_a_at	117.689	159.675	97.8041	121.36
1553400_a_at	28.4473	21.3525	34.2885	32.585
1553401_at	10.8901	10.6879	9.26834	8.9112
1553402_a_at	6.36748	5.58468	7.84244	6.86122
1553403_at	26.9632	23.8255	30.8889	21.119
1553405_a_at	23.8202	26.8191	15.4639	20.3871
1553407_at	37.8293	43.3781	41.2419	42.3541
1553409_at	6.91247	9.29798	6.69922	7.02169
1553410_a_at	20.6603	15.677	12.5172	13.8255
1553411_s_at	10.3992	9.29603	8.24973	9.74989
1553412_at	34.7196	46.5058	43.8737	39.4049
1553413_at	21.3807	24.3478	21.9076	18.8717
1553415_at	5.50005	6.80383	5.50722	5.31465
1553417_at	30.9211	23.3322	22.3664	23.4041
1553418_a_at	21.6931	20.9412	19.9681	20.4747
1553420_at	11.3761	12.3866	9.00565	9.48529
1553422_s_at	55.9174	48.9724	43.8195	42.7801
1553423_a_at	21.7745	29.1067	35.2405	28.0804
1553424_at	8.59172	10.8159	6.54746	7.55129
1553425_at	15.3401	14.7923	14.4951	14.3571
1553426_at	8.0342	8.05802	7.70435	8.68059
1553427_at	29.4038	33.7222	30.1589	27.1601
1553428_at	8.56707	7.54441	7.25382	7.4918
1553429_at	56.994	52.8843	47.9504	57.5078
1553430_a_at	31.523	28.9059	40.9033	44.9104
1553432_s_at	39.5688	34.0451	32.5109	29.7767
1553433_at	5.5431	6.35272	5.27195	5.51561
1553434_at	11.3853	8.09652	7.27537	8.22334
1553435_at	40.9352	46.6731	32.1043	37.3189
1553436_at	15.7987	15.8679	15.789	12.4425
1553437_at	31.3956	30.4455	19.4347	23.0237
1553438_at	184.273	199.068	123.107	156.453
1553439_at	77.4743	71.485	66.8565	59.0309
1553440_at	4.79477	5.64771	5.13388	5.06362
1553441_at	4.21047	5.44793	4.63759	4.11297
1553442_a_at	15.2243	17.8098	12.8413	12.5994
1553443_at	12.3225	11.1447	10.6305	13.7328
1553444_a_at	119.266	125.121	87.8639	80.0813
1553446_at	9.18577	8.42872	6.17178	7.56525
1553447_at	17.8031	14.1335	14.6741	14.0731
1553448_at	8.00122	8.98985	6.06897	6.98114
1553449_at	50.9268	35.4737	25.5009	27.1952
1553450_s_at	11.4162	11.9154	9.80151	11.1504
1553451_at	14.6115	10.8159	15.0767	14.0795
1553452_at	9.27265	8.0138	7.56872	8.62173
1553453_at	9.44335	10.7811	10.0353	8.01497
1553454_at	6.41454	5.90769	5.74434	5.17539
1553456_at	14.0635	15.8513	11.095	11.8522
1553457_at	106.411	81.1706	65.7769	64.6751
1553458_at	52.0414	55.4857	35.9937	36.5507
1553459_at	32.6069	29.6064	30.7261	31.3744
1553460_at	25.7606	19.1732	22.7615	26.431
1553461_at	12.508	10.8333	11.2589	10.9113
1553462_at	5.1721	6.0343	5.7515	5.31359
1553464_at	105.867	96.8788	75.2419	88.9477
1553465_a_at	46.4375	39.541	34.7437	37.3638
1553466_at	38.0152	35.4737	35.2273	34.3906
1553467_at	21.01	19.8966	17.3016	23.5847
1553468_at	9.24574	9.39121	8.5967	7.95579
1553470_at	25.7881	22.5944	19.711	20.1797
1553471_at	15.0801	17.876	16.0672	13.8629
1553472_at	7.47229	8.95572	7.90712	8.36546
1553474_at	5.59694	5.44984	5.46737	5.68748
1553475_at	11.3241	11.6156	9.28341	11.0062
1553478_at	17.9067	21.8205	17.5796	18.8646
1553479_at	35.2899	35.8498	39.2436	40.7343
1553482_at	8.35127	11.8477	9.53909	9.50196
1553483_at	56.5102	64.0501	59.3534	53.3748
1553484_at	13.4179	20.2781	11.1492	12.5786
1553485_at	12.409	8.73634	9.52883	8.75042
1553486_a_at	8.24056	8.90933	7.28181	8.43448
1553488_at	37.8698	63.8995	48.2171	43.2286
1553489_a_at	38.8007	62.3944	38.6954	35.8087
1553491_at	17.5321	15.7627	16.4535	15.8963
1553492_a_at	9.24434	8.70652	8.33773	7.98171
1553493_a_at	25.4705	26.2481	23.3304	23.6386
1553494_at	7.36132	5.02637	5.46015	4.82731
1553497_at	5.9529	6.48462	5.25437	5.33978
1553498_at	19.881	19.8036	14.491	16.0393
1553499_s_at	80.2976	88.3316	57.018	73.8328
1553500_at	13.6644	15.4736	12.5341	12.9342
1553502_a_at	7.79864	11.4365	8.76211	11.4365
1553504_at	28.4948	23.088	28.4159	24.5972
1553505_at	11.7038	10.9857	11.1446	11.2671
1553506_at	26.988	23.7097	28.0022	23.7097
1553507_a_at	89.9658	82.6478	83.8928	81.6568
1553508_at	20.3947	18.034	16.1365	16.0386
1553510_s_at	123.153	111.944	447.986	507.669
1553511_at	78.6751	46.9355	54.0425	53.9634
1553512_at	22.879	22.3943	23.2938	23.3679
1553513_at	20.0517	23.4107	7.21399	7.21008
1553514_a_at	104.606	92.2139	15.9998	15.7454
1553515_at	22.6518	31.0572	26.4271	25.7922
1553517_at	44.6842	42.4553	34.8497	41.4317
1553518_at	508.045	2644.28	27.1602	35.9785
1553519_at	6.32569	6.81063	5.64008	6.27783
1553521_at	13.7534	15.0558	12.5353	14.9534
1553523_at	57.2678	63.1583	55.1516	56.81
1553524_at	7.20591	4.80564	5.71144	5.43225
1553525_at	80.9835	79.9432	48.8352	74.9849
1553526_at	70.0522	58.8959	53.8076	54.0371
1553527_at	38.1217	42.4064	39.0248	37.942
1553528_a_at	162.392	122.624	460.904	489.991
1553529_at	20.5436	15.4724	13.1725	17.9497
1553530_a_at	116.663	64.9179	236.237	195.537
1553531_at	25.2583	21.1038	18.8996	18.1465
1553532_a_at	49.3028	50.4654	48.7311	49.5827
1553533_at	13.954	12.6625	13.5939	13.8491
1553534_at	21.4634	21.7132	19.1403	17.7751
1553535_a_at	175.636	170.574	308.865	385.988
1553536_at	14.2757	24.5538	11.9826	14.086
1553537_at	13.6271	11.653	12.2925	11.9428
1553538_s_at	14698.4	17286.4	10758.5	10309.4
1553539_at	26.2111	30.2063	27.0911	28.0072
1553540_a_at	63.9928	54.831	79.8275	86.2133
1553541_at	15.3383	10.5974	7.55029	10.9364
1553542_at	196.834	165.425	104.975	101.829
1553544_at	60.4793	44.8007	37.0157	42.9382
1553545_at	30.9545	44.1067	28.248	26.9306
1553546_at	4.59984	4.725	4.64706	4.67216
1553547_at	6.94301	9.80526	8.18839	6.0458
1553549_at	22.8517	29.1335	20.8082	22.6312
1553550_at	17.7923	19.9648	11.1859	16.679
1553551_s_at	16153.5	18049.6	16288.6	16992.9
1553552_at	27.8064	32.864	31.1243	25.8315
1553553_at	21.5151	28.6518	11.4027	15.4288
1553555_at	33.2055	28.8235	22.284	28.6831
1553556_at	9.40777	11.2519	9.43948	9.25703
1553558_at	21.0506	24.4255	16.0393	20.7868
1553559_at	46.0936	47.1383	34.8497	41.4514
1553560_at	15.8044	15.1981	14.2421	12.1217
1553561_at	10.6268	10.067	8.77162	9.15081
1553562_at	39.0307	37.725	34.0162	33.6162
1553564_at	20.8993	26.5563	17.5043	25.3207
1553565_s_at	24.1838	23.9867	26.3572	24.4913
1553566_at	41.9383	46.8683	34.8246	35.3848
1553567_s_at	18569.3	20579.1	18229.1	18246.2
1553568_a_at	59.9807	45.1522	33.6741	41.8033
1553569_at	20511.8	21363.2	19453.2	21713.5
1553570_x_at	21670.5	23818.3	20626.9	22549.9
1553572_a_at	84.6903	97.0984	64.3001	67.8358
1553573_s_at	14.3908	16.1392	13.745	14.7578
1553574_at	11.4124	11.0744	8.97373	7.23809
1553575_at	347.535	258.384	1112.43	793.073
1553579_a_at	7.02674	6.03126	5.89226	5.85689
1553581_s_at	844.383	933.543	1083.57	1045.56
1553582_a_at	19.1302	21.1614	14.5789	16.6058
1553583_a_at	31.9405	39.6693	26.2552	27.7929
1553584_at	50.8645	59.177	42.9382	44.2569
1553585_a_at	11.2652	11.2052	7.50275	9.57503
1553586_at	43.1546	28.627	27.4904	30.1071
1553587_a_at	548.723	471.743	346.577	451.473
1553588_at	24830.8	27817.9	23915.7	23281.5
1553589_a_at	38.7263	36.6855	48.3045	40.9451
1553590_at	40.6976	57.3669	44.9849	49.7932
1553591_at	27.0253	35.7386	34.7976	27.4349
1553592_x_at	31.7418	33.3116	32.557	33.3955
1553593_a_at	30.0521	35.922	38.0054	35.0251
1553594_a_at	65.2508	64.4055	53.3375	55.1758
1553599_a_at	11.0995	10.8135	10.8846	10.1687
1553600_at	65.2092	64.9878	61.4293	51.6742
1553601_a_at	7.51622	9.24915	7.62333	7.26815
1553602_at	44.3903	27.8018	22.9783	21.832
1553603_s_at	40.9891	28.5227	48.1906	37.0529
1553604_at	35.7237	157.55	4.39892	3.5527
1553605_a_at	297.3	743.687	5.09838	5.90803
1553607_at	5.98154	10.2082	5.58083	6.20541
1553608_a_at	16.5501	18.0429	12.7595	13.6463
1553611_s_at	56.8005	75.3427	59.2284	62.058
1553612_at	47.4806	40.9873	50.5706	49.8497
1553613_s_at	21.7706	45.1384	12.7555	11.812
1553614_a_at	12.2507	8.91734	7.25353	8.97805
1553618_at	16.9376	17.9132	18.2375	19.319
1553619_a_at	16.7609	17.3436	15.1907	10.5199
1553620_at	12.9439	12.1808	10.2453	9.49979
1553622_a_at	8.79909	15.0052	11.1932	15.3971
1553623_at	15.4046	18.8926	16.9801	18.5864
1553625_at	4.21719	4.58135	4.62442	4.31972
1553626_a_at	13.0809	10.2518	12.5728	12.9977
1553627_s_at	7.81963	7.9352	8.2103	6.15785
1553629_a_at	39.9199	50.4125	28.6325	38.8266
1553630_at	6.5503	9.8532	7.18754	6.44773
1553633_s_at	20.2017	24.1305	26.3442	27.7018
1553634_a_at	19.6585	16.603	16.5757	17.4793
1553635_s_at	59.1137	85.3861	50.6365	52.8296
1553636_at	10.1317	8.7451	7.97836	7.5949
1553637_s_at	31.9193	35.7622	24.5991	26.6137
1553639_a_at	71.5387	46.1557	62.0562	80.4932
1553640_at	31.9462	34.3766	43.0091	37.6112
1553641_a_at	13.4891	18.0615	16.1287	17.4656
1553642_at	88.9806	80.9089	73.3333	72.3097
1553644_at	49.0969	49.4227	29.0949	35.1551
1553645_at	9.24574	8.99694	9.27573	10.6364
1553646_at	8.34728	8.48713	9.95559	10.782
1553647_at	97.4736	79.1693	74.1561	84.1551
1553651_at	15.9991	12.1564	14.0346	12.4918
1553652_a_at	11.244	10.4876	14.1266	11.0512
1553654_at	6.71212	4.51475	5.78079	5.46043
1553655_at	32.575	20.9012	15.7304	19.4627
1553656_at	48.8442	52.9045	38.6238	41.9235
1553657_at	41.583	34.4425	31.9308	31.9218
1553658_at	27.8679	24.5538	21.6288	24.169
1553660_at	29.5746	40.5689	24.4325	25.3643
1553661_a_at	15.7269	14.7923	12.6458	12.889
1553663_a_at	125.81	125.795	71.3048	87.0582
1553666_at	14.416	18.2613	15.4543	17.5254
1553668_at	60.3036	36.9611	50.8799	47.4522
1553670_at	9.80179	8.18464	10.8212	13.5263
1553672_at	17.4452	10.7087	14.3261	17.9779
1553673_at	39.398	43.2628	29.9171	33.7496
1553674_at	5.06803	7.0968	7.68393	7.37581
1553675_at	17.7127	28.0733	22.384	16.8797
1553677_a_at	200.467	171.55	455.544	439.175
1553678_a_at	286.414	175.747	517.675	516.94
1553679_s_at	12.0095	10.0401	18.0207	23.9121
1553681_a_at	136.8	63.6528	96.3001	88.5866
1553682_at	23.4877	18.9339	18.5983	22.2437
1553683_s_at	18.5872	17.0861	12.6889	15.8083
1553684_at	13.9773	14.9392	16.593	14.9216
1553685_s_at	37.336	29.2876	25.637	26.1036
1553686_at	76.0899	68.4915	62.6751	78.1116
1553688_at	35.7503	36.9611	21.7889	28.0869
1553689_s_at	75.7844	106.712	234.282	287.214
1553690_at	44.0603	49.3332	59.7549	94.3439
1553691_at	17.3372	21.184	19.381	23.3663
1553693_s_at	64.7804	76.7555	80.3308	64.551
1553694_a_at	26.4841	16.6373	26.6927	28.9726
1553695_a_at	161.659	215.925	121.025	126.77
1553696_s_at	22.8931	17.9132	65.7862	66.9191
1553697_at	6.01085	5.94311	7.42654	6.40544
1553698_a_at	9.24574	9.22841	14.4321	9.33009
1553701_a_at	67.5596	57.6847	60.4939	48.952
1553702_at	47.1072	53.6384	40.4215	44.7095
1553703_at	359.567	307.284	315.704	282.845
1553704_x_at	311.434	288.945	288.792	253.693
1553705_a_at	25.0651	35.8852	33.1871	33.9717
1553706_at	35.8445	25.4642	12.6341	12.584
1553708_at	7.19815	8.81506	7.55699	7.22924
1553709_a_at	418.546	408.046	744.129	814.812
1553710_at	7.33558	8.337	6.325	4.98944
1553711_a_at	7.50239	9.76408	10.3409	9.36488
1553713_a_at	118.604	64.3349	117.43	138.522
1553715_s_at	376.898	352.731	729.55	721.383
1553717_at	36.968	41.6152	33.8518	30.512
1553718_at	139.799	128.975	180.175	202.05
1553719_s_at	37.4048	46.7273	87.4845	68.6262
1553720_a_at	50.6421	39.3971	44.8926	44.3187
1553721_at	7.42762	6.58057	6.18795	5.80972
1553722_s_at	8.68847	7.72718	7.72718	7.62913
1553723_at	952.96	1725.82	115.715	90.5666
1553725_s_at	28.8723	23.8222	23.0808	28.0611
1553726_s_at	7.31076	7.99931	24.5448	17.7055
1553727_at	88.3001	102.83	80.7317	72.9457
1553728_at	446.971	467.195	363.655	386.575
1553729_s_at	19.0243	19.4968	22.647	19.9391
1553730_x_at	202.688	196.484	194.446	183.633
1553732_s_at	115.427	84.0497	100.05	104.911
1553734_at	13.6994	11.2228	31.8329	35.8583
1553736_at	23.2294	27.5291	5.66891	6.19543
1553739_at	6.57084	4.78659	5.86711	5.43133
1553740_a_at	22.6394	18.6089	22.6828	18.9279
1553741_at	11.4645	8.77727	11.348	10.9995
1553743_at	134.883	94.4456	138.401	118.032
1553746_a_at	8.19467	9.46867	6.7706	7.5949
1553747_at	11.7539	10.8687	7.66014	9.13072
1553749_at	64.6764	62.3798	208.27	225.248
1553750_a_at	57.5129	77.0501	39.564	29.1308
1553752_at	38.8354	41.4917	39.5752	34.8843
1553755_at	256.818	180.409	177.051	185.342
1553756_at	34.514	28.9649	21.0556	28.0908
1553757_at	17.1203	16.8084	12.5396	11.8706
1553759_at	8.94308	11.2183	7.18434	7.48131
1553761_at	49.3028	29.9839	29.419	29.2377
1553764_a_at	8.22871	10.6023	24.2018	15.1288
1553765_a_at	4.37758	6.81649	5.5184	5.99518
1553768_a_at	24.1838	33.3662	18.8854	19.4601
1553769_at	57.5615	47.5246	42.2489	45.8942
1553770_a_at	68.9825	78.9251	65.7463	71.1751
1553772_at	14.0029	15.7141	13.2578	12.3788
1553775_at	25.7508	31.7988	27.4711	23.0354
1553776_at	5.70332	6.0343	4.63896	5.00794
1553778_at	66.0501	73.3001	72.4544	71.039
1553780_at	99.7365	88.5416	86.3696	90.9969
1553781_at	5.62556	6.25166	8.18579	6.17979
1553785_at	9.53184	9.34505	8.31945	8.07376
1553787_at	10.5184	8.04226	16.6658	20.4922
1553789_a_at	47.8604	41.9809	82.9083	90.6696
1553792_at	5.13342	7.2926	5.32742	5.02142
1553793_a_at	20.7955	19.2366	15.3018	11.583
1553794_at	17.4903	16.6501	16.1326	15.6089
1553796_at	15.2119	16.1499	12.9293	15.5961
1553797_a_at	8.24153	6.76973	7.67109	8.16317
1553798_a_at	71.964	131.714	11.0534	11.3228
1553799_at	5.15805	8.11223	6.06897	5.75438
1553801_a_at	9.12092	27.1127	61.6751	66.2387
1553802_a_at	35.7237	38.5264	32.8235	44.57
1553803_at	164.981	213.584	123.419	115.747
1553804_a_at	21.9034	25.4597	22.0176	20.9357
1553805_at	35.0575	34.459	30.467	35.7917
1553808_a_at	10.8225	13.3357	29.9141	22.6176
1553809_a_at	33.6417	27.5363	12.0943	12.608
1553810_a_at	19.6789	20.4692	79.4536	119.108
1553811_at	13.3828	12.8684	8.35379	10.7393
1553812_at	31.0192	29.8322	30.5913	30.5861
1553813_s_at	36.0507	39.3875	26.869	29.6834
1553815_a_at	33.8396	33.3662	33.2886	34.0317
1553817_at	46.7521	69.9036	43.2441	46.1813
1553818_x_at	46.3411	48.7247	43.5651	42.1752
1553821_at	20.0909	17.6942	15.1512	14.5923
1553822_at	6.16669	6.83085	6.38633	6.66762
1553823_a_at	12.1066	8.83796	8.79298	10.0787
1553826_a_at	190.662	163.027	139.984	133.022
1553828_at	19.6706	17.1547	14.5707	14.841
1553829_at	15.3127	9.7549	8.23	6.81009
1553830_s_at	7.31467	6.45566	8.23399	11.0837
1553831_at	82.8443	89.9121	71.221	82.9251
1553832_at	53.8012	64.0661	49.4022	51.7527
1553834_at	7.18017	4.53485	8.37727	6.26617
1553835_a_at	11.717	8.80138	8.77711	10.3813
1553837_at	60.0477	72.3449	53.7807	71.7781
1553838_at	8.03902	10.2559	8.70078	6.50314
1553839_at	90.4657	79.3791	62.0995	66.0239
1553840_a_at	80.1842	84.7203	61.9875	64.5517
1553842_at	8.42219	11.1215	7.21321	8.09092
1553843_at	107.662	85.2567	83.3184	104.48
1553844_a_at	27.1583	18.9725	22.281	25.3586
1553845_x_at	137.588	133.826	122.566	126.3
1553846_at	41.1685	38.4632	31.0699	32.9047
1553847_a_at	17.4208	19.7241	17.4841	13.6625
1553849_at	22.879	22.8584	99.262	58.4536
1553850_at	12.0037	8.8242	11.517	10.3758
1553851_at	7.85311	5.89197	5.31108	5.58356
1553852_at	16.2065	14.7514	18.9209	18.8473
1553856_s_at	42.027	52.5222	49.082	58.0631
1553857_at	84.3063	81.348	71.5102	73.4447
1553858_at	130.623	111.787	194.047	177.271
1553859_at	14.6672	13.9112	14.2426	13.2173
1553860_at	51.9153	40.2403	37.488	27.6865
1553861_at	98.3389	257.67	19.7813	28.3774
1553863_at	19.79	21.7494	23.805	21.3592
1553864_at	8.00947	7.16507	7.1033	6.22403
1553865_a_at	41.7759	42.1035	32.3425	36.4074
1553868_a_at	4.80221	5.74376	4.98502	4.34881
1553869_at	11.1855	11.2298	7.61655	9.00438
1553871_at	65.3756	58.5186	45.5076	55.3788
1553872_at	95.2763	92.405	59.0061	72.5453
1553873_at	8.2257	10.4873	6.89366	7.75268
1553874_a_at	39.8203	27.2704	37.4179	31.377
1553875_s_at	65.2241	65.7875	48.6823	56.7368
1553876_at	13.1797	17.1545	11.6939	11.9511
1553878_at	13.6011	16.5303	10.058	10.9814
1553879_a_at	22.1726	30.5082	25.6954	17.732
1553880_at	33.6402	34.2572	32.2917	32.1097
1553881_at	16.4656	13.7378	14.5232	14.7923
1553882_at	9.71872	10.3322	9.62735	12.3768
1553883_at	4.9014	5.19347	5.29829	5.59791
1553885_x_at	6.0107	5.65856	5.7709	5.84306
1553886_at	5.45593	5.28089	4.84797	5.06631
1553887_at	11.3021	9.77522	8.16235	8.11763
1553888_at	9.76276	7.9138	6.62079	7.36046
1553889_at	30.8617	39.607	32.1621	31.2943
1553890_s_at	48.675	71.8612	67.0926	64.4398
1553891_at	35.3145	36.234	32.9027	23.0233
1553893_at	60.0726	44.4502	40.733	46.121
1553894_at	9.39577	8.03511	7.38153	6.49118
1553895_at	27.45	25.1989	27.9199	24.8459
1553898_a_at	11.1188	10.454	8.74211	7.91438
1553900_s_at	59.9845	70.935	51.1454	48.7031
1553901_x_at	8.93381	8.13008	8.59957	8.80589
1553905_at	5.66868	7.17506	8.10339	7.41904
1553906_s_at	6112.41	3804.12	1053.62	856.462
1553907_a_at	6.28458	6.92034	6.65506	5.89465
1553909_x_at	78.467	72.7733	70.6751	59.3484
1553910_at	6.59223	11.8067	8.25864	7.94131
1553911_at	12.2853	8.49206	9.26606	8.87685
1553912_at	13.6198	15.0988	12.5628	12.2996
1553914_at	25.4631	26.0114	21.4197	23.6937
1553915_at	5.52042	5.29519	3.81583	4.46585
1553917_at	37.3863	31.3877	26.4662	26.648
1553918_at	36.0577	29.4255	21.0918	23.859
1553919_at	69.6353	49.9289	46.0542	48.5179
1553920_at	7.21519	19.7214	5.64221	5.34343
1553923_at	24.263	24.134	17.6118	24.4556
1553924_at	7.17873	7.26162	6.26976	6.86556
1553927_at	24.725	21.8531	21.0423	21.0516
1553928_at	126.425	177.029	124.8	124.8
1553929_at	59.6989	37.8151	44.3031	46.1845
1553930_at	5.40997	4.75036	5.38353	4.58056
1553931_at	6.87321	6.76314	6.49517	6.70091
1553934_at	7.58905	6.66968	7.2552	8.11146
1553935_at	9.60112	9.06739	6.38736	7.29723
1553936_a_at	15.9351	14.955	14.3199	16.1197
1553938_a_at	12.4491	14.893	12.4829	10.7057
1553940_a_at	65.8682	40.5689	94.8903	76.4391
1553943_at	68.3922	85.3703	65.2636	61.8595
1553944_at	9.59043	7.94131	7.23244	9.73689
1553945_at	42.6558	47.4872	37.6741	42.549
1553946_at	34.8796	40.4448	25.5902	28.6812
1553947_at	75.7165	67.5927	119.391	120.688
1553949_at	16.1886	20.1372	13.597	13.954
1553952_at	98.5331	124.912	71.7191	88.1894
1553954_at	120.86	95.5501	330.86	352.902
1553955_at	751.763	989.615	584.433	537.505
1553956_at	18.6975	23.4395	212.128	246.714
1553957_at	157.061	199.45	180.283	171.773
1553959_a_at	282.891	220.441	711.187	767.754
1553960_at	30.5724	33.4177	10.7436	12.5506
1553961_s_at	92.8362	73.0039	43.1909	47.6349
1553962_s_at	113.304	86.392	38.3652	42.5733
1553963_at	5.75769	6.57278	5.02181	5.53326
1553965_x_at	8.82136	9.42231	5.20837	7.56119
1553967_at	51.9802	52.8017	53.1018	63.3893
1553968_a_at	252.108	262.715	248.054	269.166
1553970_s_at	31.1548	48.3099	86.7104	66.227
1553971_a_at	177.654	157.55	62.0213	62.5256
1553972_a_at	66.8061	99.3005	596.544	524.805
1553973_a_at	32.5354	27.919	24.4898	22.3684
1553974_at	305.336	322.764	488.112	473.223
1553976_a_at	111.359	113.722	651.175	630.634
1553977_a_at	35.9367	31.4657	21.8701	28.7537
1553978_at	546.506	607.183	269.899	264.915
1553979_at	379.799	381.478	1615.94	1670.53
1553982_a_at	32.1182	43.9577	138.313	177.732
1553983_at	89.2753	69.8573	73.7655	108.877
1553984_s_at	295.006	353.552	1374.54	1557.34
1553986_at	22.8145	16.1294	14.093	15.8262
1553987_at	527.687	342.912	613.419	590.245
1553989_a_at	102.8	84.0573	47.5355	48.4671
1553990_at	230.21	277.214	112.525	110.675
1553991_s_at	59.1997	60.9325	62.6784	62.7272
1553992_s_at	121.547	103.15	151.835	116.17
1553993_s_at	1292.09	1443.25	609.814	606.463
1553994_at	5.51458	6.96604	5.80023	5.55336
1553995_a_at	8.69039	9.3532	8.20355	8.49905
1553997_a_at	103.032	99.4251	98.7209	98.9794
1553998_at	15.143	14.3093	12.7517	13.4131
1554001_at	51.5195	53.5339	116.664	92.617
1554003_at	49.5363	37.8817	36.4854	38.3355
1554004_a_at	9.51426	8.4424	7.09838	9.00955
1554006_a_at	52.6539	43.2509	46.7362	49.6859
1554007_at	21.5556	16.4313	120.131	125.441
1554008_at	22.4488	23.936	16.9329	16.6058
1554010_at	118.696	124.488	114.837	124.951
1554012_at	5.66692	5.76436	5.19813	5.57066
1554014_at	288.854	479.299	228.996	242.357
1554015_a_at	131.379	189.105	103.586	108.175
1554016_a_at	735.973	1087.7	341.757	386.922
1554017_at	68.3073	55.5127	54.5462	59.9188
1554018_at	5.16748	6.50235	4.7847	5.33702
1554019_s_at	10.3114	13.3357	58.9496	64.2554
1554020_at	21.489	38.5331	146.675	135.941
1554021_a_at	174.763	197.789	168.245	170.939
1554022_at	13.4904	8.89829	10.23	11.8561
1554023_s_at	96.8555	99.0544	66.7976	88.6129
1554026_a_at	98.2569	313.55	20.5844	22.3901
1554027_a_at	5.70953	6.1134	6.96362	7.10599
1554029_a_at	11.7539	7.98284	22.53	18.8024
1554030_at	47.6808	79.1428	100.05	76.1001
1554032_at	8.34926	7.96892	8.73717	8.8988
1554033_at	11.6771	12.649	11.7702	14.0096
1554034_a_at	11.9786	10.0993	10.2432	9.83701
1554036_at	102.39	91.8001	137.503	133.31
1554037_a_at	28.3203	27.8618	32.7428	41.2968
1554038_at	43.1882	51.0716	50.9268	48.6792
1554039_at	85.3887	89.9251	70.5382	75.3241
1554041_at	27.784	25.6404	22.7044	19.2654
1554042_s_at	49.1123	56.9702	51.7826	48.0706
1554043_a_at	46.1525	48.0111	61.5258	52.2456
1554044_a_at	55.3864	61.9083	46.4289	42.5172
1554045_at	41.9383	51.0008	30.6552	29.1615
1554047_at	27.5182	23.0169	52.3018	46.9017
1554049_s_at	45.4099	38.0183	43.2919	59.6396
1554050_at	105.626	94.2749	88.1567	99.1333
1554052_at	77.9744	68.3394	112.467	145.526
1554053_at	34.4937	38.8263	54.6364	56.3817
1554057_at	121.125	149.558	246.176	270.361
1554059_at	63.0916	84.0657	53.7105	60.0815
1554060_s_at	20.022	24.5764	38.8728	42.0699
1554062_at	15.6335	18.1893	16.456	20.9638
1554063_at	72.4251	70.5101	86.7526	104.287
1554065_at	55.0373	62.3552	47.8042	49.6208
1554067_at	23.7452	41.479	168.652	126.235
1554068_s_at	28.1778	33.5819	84.6751	67.1751
1554069_at	58.484	42.6142	45.423	39.1065
1554071_at	5.24922	5.49879	4.48846	4.99936
1554072_s_at	4.71602	5.06215	4.19038	5.585
1554074_s_at	126.397	133.513	93.9475	89.4251
1554076_s_at	37.2316	47.8042	57.0505	61.91
1554077_a_at	86.0809	58.7387	167.851	153.8
1554078_s_at	407.05	364.732	1192.83	1386.13
1554079_at	60.4288	35.4737	178.479	184.315
1554080_at	60.435	62.6522	289.273	334.536
1554082_a_at	64.7948	56.729	119.038	119.892
1554084_a_at	95.8024	90.1041	151.05	141.925
1554085_at	77.9356	92.6274	167.03	176.932
1554086_at	121.22	148.786	158.175	143.883
1554089_s_at	285.472	201.913	289.77	278.573
1554091_a_at	104.821	87.1436	50.0915	63.648
1554093_a_at	452.175	333.883	541.635	605.052
1554094_at	31.399	52.0791	47.145	48.6792
1554095_at	155.727	161.152	114.133	122.274
1554096_a_at	33.3137	36.5403	30.2148	31.3966
1554097_a_at	34.1395	34.1329	27.049	31.6691
1554098_at	18.6563	17.2079	19.3739	18.611
1554099_a_at	32.8666	20.8315	31.7299	31.7027
1554101_a_at	42.853	20.8706	107.468	100.649
1554102_a_at	62.8001	51.9769	100.185	82.6668
1554103_at	93.6996	77.5009	80.3129	73.8926
1554105_at	104.927	127.297	141.574	156.416
1554106_at	58.7094	49.8209	62.6811	59.3965
1554108_at	11.5846	12.5054	15.5289	15.8197
1554110_at	50.1349	36.4349	48.0389	48.9701
1554112_a_at	55.5425	43.645	49.7975	39.7027
1554113_a_at	57.5167	49.6388	45.3323	49.3505
1554114_s_at	173.55	142.283	43.2651	36.0827
1554115_at	44.4293	41.6383	42.962	43.7984
1554116_s_at	40.4439	33.576	29.6699	31.4297
1554117_at	66.7944	70.6152	48.4297	54.1888
1554119_at	76.1906	83.7265	81.6217	73.1564
1554121_at	9.59283	10.863	13.9867	13.8509
1554122_a_at	24.6068	29.38	41.956	48.1865
1554125_a_at	7.37022	10.9595	7.53923	7.94131
1554126_at	372.486	379.03	450.216	480.967
1554127_s_at	245.11	305.759	307.668	297.3
1554128_at	114.77	136.196	129.475	144.336
1554129_a_at	46.4151	58.9524	52.4864	40.0128
1554131_at	5.02491	4.78642	4.87368	4.40612
1554132_a_at	37.2684	49.3128	59.4959	47.6231
1554133_at	3.75411	5.03169	4.51973	4.80458
1554140_at	8.81096	11.2609	6.75598	8.61543
1554141_s_at	7.90226	7.76171	7.62661	7.96847
1554142_at	4.24775	4.36414	4.68621	4.27488
1554143_a_at	10.6766	13.0747	17.1156	13.9337
1554145_a_at	144.05	107.657	116.495	115.254
1554147_s_at	10.9029	12.2244	10.5057	10.6114
1554148_a_at	170.624	135.851	201.55	178.121
1554149_at	470.287	470.011	845.8	779.841
1554151_at	166.168	153.525	74.9597	92.9623
1554152_a_at	67.802	53.7985	40.003	49.2909
1554153_a_at	580.616	729.035	169.673	133.596
1554154_at	187.675	124.734	106.536	106.675
1554155_at	18.6485	22.754	93.7356	94.0501
1554156_a_at	9.87378	9.68729	9.13845	10.5371
1554157_a_at	51.6594	37.0256	47.1422	46.1813
1554158_at	16.0077	26.1047	24.4325	30.5372
1554159_a_at	38.4222	47.7127	48.2811	51.2432
1554160_a_at	172.05	172.435	135.3	134.902
1554161_at	6.48476	6.65478	6.34735	5.90658
1554163_at	15.4016	13.4167	12.335	13.4956
1554165_at	14.0129	14.9608	11.6176	10.851
1554167_a_at	523.651	417.383	413.962	376.476
1554168_a_at	1893.43	1975.18	1260.86	1226.66
1554170_a_at	131.021	135.171	142.73	144.175
1554171_at	63.1995	79.5332	118.191	126.584
1554172_a_at	95.3513	106.068	114.937	118.266
1554173_at	456.488	255.641	105.153	118.16
1554175_at	158.441	122.377	63.4306	67.7819
1554176_a_at	4.23476	4.97629	13.9785	12.6708
1554177_a_at	81.8001	78.9123	134.828	118.512
1554178_a_at	378.145	858.689	141.29	102.857
1554179_s_at	93.6504	132.468	97.4619	108.782
1554181_at	45.7821	50.1459	44.8417	42.9392
1554182_at	15.2049	24.4616	20.3798	12.808
1554183_s_at	146.055	148.876	116.691	115.039
1554185_at	30.5213	29.7517	32.7631	29.6172
1554187_at	9.77669	10.3502	9.62938	10.0206
1554188_at	49.2669	66.0098	51.4206	55.1758
1554190_s_at	4.12595	6.0796	5.2806	5.48641
1554192_s_at	152.872	145.331	135.362	135.175
1554193_s_at	23.3437	23.2451	25.9933	24.2506
1554194_at	14.2554	13.8644	12.6663	12.5803
1554195_a_at	22.9167	26.4975	25.8856	27.7332
1554196_at	15.7846	25.854	9.57896	17.2802
1554198_at	51.0029	47.6345	49.7506	54.8935
1554199_at	8.56488	7.94131	8.90949	7.70141
1554201_at	86.1113	75.5836	52.2653	63.0865
1554202_x_at	89.0423	93.7232	63.1782	74.5482
1554203_at	29.1733	25.2381	18.1277	21.1106
1554205_s_at	62.331	80.5501	59.5894	71.4104
1554206_at	80.3477	81.8215	53.3881	52.7588
1554208_at	158.319	164.111	164.358	152.05
1554210_at	20.0525	23.8607	20.0525	23.649
1554212_s_at	39.7302	30.2067	24.6668	31.0476
1554213_at	30.3644	29.7862	29.2368	22.9835
1554214_at	21.3101	17.7289	17.5673	18.263
1554216_at	7.24909	7.84313	8.27991	9.18634
1554217_a_at	27.4567	21.1038	33.744	32.5165
1554219_at	68.0316	78.3039	65.5368	63.4741
1554220_a_at	11.808	10.8159	7.53216	8.97372
1554222_at	77.8338	74.197	50.3433	51.8704
1554224_at	11.1822	12.9752	11.6543	10.4602
1554225_a_at	7.86813	7.68748	5.44151	6.36172
1554228_a_at	42.9549	39.6795	37.1629	35.7124
1554229_at	218.076	305.55	39.0928	34.9438
1554231_a_at	60.973	59.0185	56.8066	49.2078
1554232_a_at	16.2515	16.5702	15.3319	15.6747
1554233_at	10.1317	8.0858	7.35147	7.30647
1554234_at	28.2926	33.1976	32.9959	35.5519
1554235_at	6.49222	6.93398	5.89271	5.9445
1554237_at	85.9208	100.747	80.2735	82.6807
1554239_s_at	274.962	275.811	266.05	276.935
1554240_a_at	2282.74	1673.34	711.742	577.591
1554241_at	174.471	151.806	227.135	231.234
1554242_a_at	18.6883	15.2333	123.29	68.4092
1554245_x_at	140.774	145.203	180.786	199.174
1554246_at	9.90522	11.8767	9.37038	8.88053
1554248_at	377.675	477.885	116.106	102.743
1554249_a_at	52.0188	45.0512	23.4395	27.2436
1554250_s_at	205.566	205.861	305.545	216.746
1554251_at	229.722	235.751	428.006	460.607
1554252_a_at	7.54838	6.964	7.83412	7.1015
1554253_a_at	46.3266	39.4283	31.6456	37.7885
1554256_a_at	40.4302	31.237	39.4441	40.5156
1554258_a_at	57.8347	44.1562	40.3105	49.4551
1554259_at	76.308	59.8891	58.7118	60.1658
1554260_a_at	122.966	89.5645	126.035	93.0033
1554261_at	41.9383	23.8007	27.7841	32.3465
1554262_s_at	17.2184	20.5738	15.5845	14.0587
1554264_at	13.8533	14.3572	31.5882	25.6854
1554266_at	29.5045	35.5696	36.4617	32.6246
1554268_at	18.2328	33.3662	23.1278	22.8177
1554271_a_at	45.3001	44.0648	200.925	217.55
1554272_at	5.43113	4.6832	5.21752	5.89765
1554273_a_at	13.8572	20.4781	18.5988	14.7973
1554274_a_at	47.4804	44.6733	39.0345	39.5474
1554276_at	23.654	16.2864	11.9885	16.2859
1554277_s_at	7.29009	10.2556	16.7431	18.3403
1554279_a_at	67.1661	51.686	62.598	65.3214
1554280_a_at	41.0034	60.6427	80.464	64.8381
1554281_at	5.17801	5.09994	4.71481	5.48641
1554283_at	48.0751	71.8687	72.4045	71.1751
1554285_at	77.1828	55.6118	77.7848	73.6768
1554286_at	86.7879	92.4337	54.7854	76.1363
1554287_at	129.352	112.618	89.5673	91.1965
1554288_at	22.9969	37.2562	16.5433	16.6005
1554290_at	39.6172	55.0212	21.3779	27.3581
1554291_at	104.671	97.8664	39.5913	30.0017
1554292_a_at	25.9171	22.2607	21.3356	18.7661
1554293_at	6.84509	6.94634	6.61342	6.94103
1554294_s_at	15.6733	15.9571	13.9107	13.7823
1554295_x_at	24.8364	31.6503	23.48	19.6987
1554296_at	4.58122	7.49242	5.56044	4.98321
1554298_a_at	9.93058	16.3073	5.60881	6.36797
1554299_at	28.4473	30.6127	18.3094	21.289
1554300_a_at	52.4019	42.4383	340.941	404.517
1554301_at	6.10761	5.71779	5.4704	5.93402
1554302_s_at	13.1389	11.3873	11.2148	9.7387
1554303_at	66.0501	60.3501	48.5806	47.0033
1554305_at	60.9028	87.0289	64.4527	83.8559
1554306_at	49.7749	44.3092	27.7231	28.0866
1554307_at	18.0709	11.8842	14.4283	14.6786
1554308_s_at	6.77884	6.657	6.38451	6.20899
1554309_at	29.0621	25.5656	15.9133	11.7539
1554310_a_at	52.5796	47.5394	40.3053	43.3009
1554311_a_at	11.1709	8.90981	11.5012	8.37487
1554312_at	84.4901	116.451	68.2268	74.6081
1554314_at	5.45148	5.30615	5.13751	5.16141
1554316_at	118.798	89.0673	67.2066	70.2826
1554317_s_at	84.9251	60.4252	124.052	123.284
1554318_at	48.384	32.548	39.1165	39.9421
1554319_at	5.53364	7.66352	5.79265	5.59301
1554321_a_at	39.2223	35.4998	49.5205	53.9333
1554322_a_at	138.867	192.365	58.8783	65.8391
1554324_s_at	5.82654	5.15987	13.402	10.7758
1554325_at	25.2818	34.527	12.8525	13.8348
1554327_a_at	64.5501	71.3001	67.9315	68.4615
1554328_at	4.52469	6.50747	14.2919	9.06276
1554329_x_at	5.2046	7.48583	12.7949	9.90135
1554331_a_at	31.546	33.7616	26.5219	32.1495
1554332_a_at	33.0713	42.8646	33.8528	37.8485
1554333_at	12.0471	7.19301	7.11682	9.06227
1554334_a_at	253.89	124.78	109.175	128.303
1554335_at	408.418	395.742	101.118	102.675
1554337_at	17.9107	13.8989	14.7116	15.3342
1554339_a_at	11.2545	12.626	9.56333	11.7338
1554340_a_at	8.30604	7.99332	5.23428	6.88992
1554341_a_at	55.0693	64.9861	94.795	73.9862
1554342_s_at	137.416	113.605	156.703	152.05
1554343_a_at	49.708	55.0508	673.124	625.107
1554344_s_at	310.129	464.271	310.267	350.779
1554345_a_at	83.242	75.6529	129.657	114.291
1554346_at	71.1534	81.4046	63.8893	71.7953
1554348_s_at	51.9421	59.5292	62.0748	67.5202
1554349_at	74.031	82.7958	62.1229	62.3271
1554351_a_at	184.175	174.071	455.883	498.067
1554352_s_at	322.545	287.887	264.153	263.245
1554354_at	5.36519	5.30881	4.82209	4.92358
1554355_a_at	12.6566	10.2047	19.1217	19.984
1554356_at	45.6187	49.3779	46.7557	45.8608
1554360_at	139.74	131.903	99.0249	95.5784
1554362_at	5.82692	6.47798	5.33452	6.34142
1554364_at	28.738	31.748	25.6499	23.1689
1554365_a_at	461.175	420.683	706.163	673.591
1554367_at	41.771	37.8554	38.0763	28.7814
1554368_at	6.45578	7.9619	7.07391	6.42343
1554371_at	21.3331	23.106	19.4941	24.1268
1554372_at	13.9028	12.9965	12.085	10.6008
1554374_at	22.83	27.6899	19.0735	17.7468
1554375_a_at	15.0394	13.4231	9.66609	10.6613
1554376_s_at	22.5563	36.9475	35.2839	37.0644
1554377_a_at	34.5997	35.5463	37.7365	32.8108
1554378_a_at	15.3906	15.6917	12.4119	11.5406
1554379_a_at	75.5005	83.5799	57.3258	63.0501
1554380_at	33.7247	37.5845	28.4235	26.5833
1554382_at	64.5501	78.0318	48.069	56.5402
1554383_a_at	49.9969	36.9889	43.4569	39.7427
1554384_at	22.4689	32.4713	9.56516	10.2282
1554385_a_at	109.876	112.321	54.1952	63.6996
1554386_at	35.9621	37.4758	39.2706	35.2238
1554388_at	130.05	118.3	100.802	105.256
1554390_s_at	863.813	511.207	556.024	550.662
1554391_at	28.4473	19.4968	22.0826	20.3791
1554393_a_at	57.1279	59.3084	56.9622	55.7457
1554394_at	10.9414	21.9758	13.7122	9.43374
1554396_at	109.428	103.989	80.6232	77.3513
1554397_s_at	70.9241	34.9227	58.0676	63.4692
1554398_at	37.5842	44.6365	26.8412	34.1117
1554400_at	12.1176	13.1777	12.5774	13.2057
1554401_a_at	22.5444	19.6492	17.4452	24.8028
1554403_a_at	11.3769	7.94131	8.72317	9.94769
1554404_a_at	81.8546	62.0566	43.4798	55.298
1554405_a_at	10.1844	9.56693	8.56142	8.2879
1554406_a_at	1427.85	1188.21	241.721	206.8
1554408_a_at	214.929	363.845	1185.28	1341.75
1554409_at	14.509	16.9994	13.4567	14.8519
1554410_a_at	90.95	82.6602	134.181	151.279
1554411_at	45.7749	29.9141	54.955	62.554
1554413_s_at	12.9701	12.4903	9.35573	7.5949
1554414_a_at	154.999	159.274	194.383	201.609
1554415_at	39.7125	31.5126	93.7814	125.029
1554417_s_at	154.232	86.2087	192.615	166.05
1554418_s_at	14.1773	16.2185	25.3591	21.147
1554419_x_at	16.9706	13.5065	12.5887	14.0674
1554420_at	26.643	26.4479	19.1468	23.1902
1554423_a_at	672.189	428.658	1716.07	2077.49
1554424_at	19.7224	19.4968	44.2906	42.2347
1554428_s_at	186.175	178.546	135.774	136.603
1554429_a_at	129.719	148.097	99.2542	99.5501
1554430_at	73.9251	48.3361	95.5462	91.9573
1554432_x_at	112.941	90.3843	163.76	123.204
1554433_a_at	70.5525	36.2412	241.539	246.854
1554436_a_at	9.15911	9.73306	10.6988	10.5483
1554438_at	12.5504	12.2028	15.442	15.608
1554440_at	46.7214	28.2169	14.2782	16.4653
1554441_a_at	359.035	269.219	396.3	405.598
1554442_at	438.022	513.62	161.857	213.657
1554443_s_at	171.904	201.272	39.7328	35.6338
1554444_s_at	212.117	191.441	158.884	162.621
1554445_at	27.8123	34.1156	42.723	109.966
1554447_at	78.6019	79.0312	122.324	101.755
1554448_at	13.1338	10.8159	14.7523	15.5347
1554449_at	4.50363	4.4248	6.04577	5.97042
1554450_s_at	65.2906	67.2565	89.9758	101.469
1554451_s_at	78.5587	58.6753	155.922	145.285
1554452_a_at	106.175	171.852	908.8	747.311
1554453_at	36.648	60.4568	31.5126	39.8759
1554455_at	55.4258	69.5501	65.9032	62.4251
1554456_a_at	69.6257	51.5518	78.0304	66.4242
1554459_s_at	9.28791	13.1099	10.2489	10.8137
1554460_at	7.52609	11.2439	10.3173	9.29608
1554462_a_at	37.8109	32.6228	38.7305	38.1099
1554464_a_at	221.051	90.58	260.779	224.155
1554465_s_at	25.7508	39.3744	60.7388	43.0121
1554466_a_at	220.406	171.581	669.418	791.673
1554468_s_at	82.9528	88.1938	109.127	138.14
1554469_at	44.3948	42.7398	60.3002	49.4221
1554470_s_at	103.004	71.3001	164.231	160.207
1554471_a_at	77.5578	65.063	103.353	105.035
1554472_a_at	91.1785	91.8001	95.5746	95.5746
1554473_at	9.48494	6.20553	6.78946	4.91968
1554474_a_at	35.9292	39.3633	28.8266	33.3309
1554475_a_at	73.9251	77.739	70.7007	66.9226
1554476_x_at	9.05119	15.3436	16.5283	14.7651
1554478_a_at	27.0134	15.9459	50.1264	53.4387
1554479_a_at	1778.61	2289.3	685.522	545.277
1554480_a_at	428.832	315.652	631.536	663.671
1554481_a_at	74.5372	45.9504	72.6543	94.0137
1554482_a_at	120.616	79.2813	250.38	252.425
1554483_at	241.283	208.104	183.367	174.696
1554485_s_at	9.31488	8.55507	7.99014	9.19359
1554486_a_at	30.2055	48.6406	57.0505	70.4188
1554487_a_at	90.5375	85.3224	68.419	63.6433
1554488_at	22.9242	22.0965	24.2775	22.8115
1554489_a_at	13.272	11.0748	64.6786	69.1742
1554491_a_at	14.0243	13.8225	11.4683	11.1035
1554492_at	5.30233	5.18593	5.27347	5.35317
1554493_s_at	33.9191	25.5999	53.4286	54.3378
1554494_at	5.95766	10.6379	8.08248	8.77422
1554495_s_at	21.7174	22.8235	19.8366	19.1232
1554496_at	29.6825	35.1148	26.4078	40.2377
1554499_s_at	52.1772	45.2074	51.8892	54.4009
1554500_a_at	7.48992	9.14177	6.85712	6.75216
1554501_at	354.175	413.3	80.5501	64.6887
1554503_a_at	1498.93	1766.75	126.826	96.8772
1554504_at	4.30321	4.42919	4.49555	4.20789
1554506_x_at	4.27488	4.25366	4.55147	4.75413
1554507_at	5.03485	7.113	4.27488	4.26467
1554508_at	83.6657	108.649	42.3803	30.956
1554509_a_at	117.182	119.529	127.934	159.343
1554510_s_at	513.713	419.631	1030.99	1028.8
1554511_at	44.8456	43.3855	32.403	41.2361
1554512_a_at	9.06415	9.61745	12.0235	10.5177
1554513_s_at	10.9029	8.45606	19.5878	14.6272
1554514_at	17.8735	23.3081	20.8369	21.1038
1554516_at	99.7654	85.3407	74.7025	79.2384
1554517_x_at	130.552	104.56	81.6674	84.2393
1554518_at	52.806	51.6522	59.527	61.5184
1554519_at	16.3787	17.4838	23.0383	20.236
1554520_at	75.8237	83.0252	63.3061	67.9315
1554522_at	28.504	44.16	53.8696	49.7383
1554523_a_at	66.2968	69.5165	71.1943	66.398
1554524_a_at	5.83687	7.31915	6.36573	6.2925
1554526_at	5.4414	4.25281	4.53229	4.53661
1554528_at	19.6774	19.4968	17.8587	24.1852
1554530_at	6.42449	8.36679	5.52952	5.1534
1554531_at	49.6145	49.5988	43.0945	41.3187
1554533_at	7.26664	10.9678	8.22294	7.5949
1554534_at	116.508	100.828	87.7744	76.726
1554536_at	14.4736	19.3921	9.24574	8.35722
1554537_at	20.6917	20.7313	20.1494	30.8448
1554538_at	69.8926	62.5551	71.1677	76.2115
1554539_a_at	143.059	137.104	303.633	281.733
1554540_at	7.83858	6.49024	6.27058	7.02826
1554541_a_at	57.6212	34.041	38.1162	44.7001
1554542_at	36.7556	31.273	31.4755	36.3236
1554543_at	43.361	40.6315	24.7276	27.6311
1554544_a_at	892.924	543.8	560.411	374.09
1554545_at	16.3961	14.9818	16.3181	14.736
1554547_at	5.45407	7.63737	6.10014	6.80666
1554549_a_at	16.2474	24.067	17.8236	16.4935
1554550_at	5.43299	7.23292	4.37383	5.2674
1554553_s_at	278.626	192.277	391.662	414.175
1554554_at	43.6105	48.2432	41.7021	37.3099
1554555_a_at	80.9633	87.5006	232.603	237.12
1554556_a_at	84.5049	110.202	66.0199	65.5753
1554557_at	73.1567	109.147	63.7205	79.9315
1554558_at	6.93864	11.4636	7.34258	10.694
1554559_at	123.899	106.815	79.2976	87.505
1554560_at	14.7585	13.1204	11.9236	12.6737
1554564_a_at	36.5895	50.5804	24.5612	28.3789
1554565_x_at	63.2274	65.6982	44.8262	38.4513
1554566_at	103.174	91.1262	72.3211	85.4251
1554568_at	12.6556	12.0691	13.1482	13.7849
1554569_a_at	455.944	539.221	187.609	217.296
1554571_at	153.718	125.854	65.282	57.0561
1554572_a_at	64.5501	87.3862	729.731	895.955
1554574_a_at	193.347	131.744	242.767	213.685
1554575_a_at	67.6751	43.0403	99.1082	90.0501
1554576_a_at	66.2466	72.4867	96.8644	114.59
1554577_a_at	386.012	285.848	880.236	862.425
1554578_at	98.478	126.524	95.9111	110.927
1554579_a_at	27.8561	23.9148	34.2548	31.4773
1554580_a_at	157.8	133.761	121.07	120.222
1554582_a_at	28.8503	31.5126	31.8702	40.3734
1554583_a_at	44.3421	35.744	32.7887	33.8723
1554584_at	37.1024	31.5449	41.8936	42.9059
1554586_a_at	53.5775	41.4806	43.2164	49.9363
1554588_a_at	12.1894	12.6121	49.2943	36.6697
1554589_at	75.2898	67.9246	58.9842	61.8163
1554591_at	48.9157	49.0265	36.6235	44.6344
1554592_a_at	8.13544	7.49913	6.5895	5.35511
1554593_s_at	5.10864	8.66843	6.0148	4.97118
1554594_at	107.232	243.08	32.7344	32.0404
1554595_at	461.175	372.937	398.594	388.101
1554597_at	203.215	159.592	307.31	324.839
1554599_x_at	198.25	170.158	301.108	315.953
1554600_s_at	93.0947	53.7216	443.325	626.044
1554601_at	12.3557	9.99502	7.42654	7.4041
1554602_at	300.194	274.5	81.3057	86.1177
1554604_at	14.8803	12.0113	12.2177	12.3294
1554606_at	11.8712	11.5854	10.3778	12.2091
1554607_at	13.9951	13.6599	10.2842	11.4919
1554608_at	333.097	648.696	61.7248	46.4463
1554609_at	26.228	19.5856	35.5395	34.4747
1554610_at	28.7839	30.8556	22.202	26.3736
1554612_at	14.4709	21.1038	15.6724	13.2596
1554613_a_at	72.2395	65.5066	47.9886	49.4278
1554614_a_at	9.94821	8.95456	8.79935	8.7257
1554615_at	44.1576	37.8565	32.5469	40.0689
1554616_at	132.152	131.25	102.048	114.55
1554618_at	41.8576	38.8263	41.1489	42.8056
1554619_at	4.99829	5.12168	5.86146	7.02052
1554621_at	13.1346	13.7081	13.5942	16.1916
1554623_x_at	11.8968	12.3926	12.2065	14.3052
1554624_a_at	689.757	1240.88	55.8019	38.0928
1554625_at	82.4784	73.3001	59.6936	66.1504
1554627_a_at	122.295	113.274	296.879	317.524
1554628_at	34.7072	37.0512	183.314	155.592
1554629_at	6.48307	6.0343	6.36969	6.19361
1554631_at	71.3084	67.0355	66.7194	60.3814
1554633_a_at	16.526	14.8592	19.3799	16.0757
1554634_at	5.79066	5.9113	5.67471	5.89562
1554635_a_at	49.3342	69.449	41.1937	44.348
1554636_at	7.76401	8.03653	23.5127	23.1452
1554637_a_at	105.544	89.3834	60.7013	52.9034
1554638_at	190.208	200.516	32.5527	31.2626
1554640_at	8.09496	8.78951	6.36969	6.97753
1554641_a_at	110.285	119.524	69.7502	94.2913
1554642_at	55.9608	58.0733	53.8516	48.5333
1554643_at	9.45524	10.2543	10.8134	8.76211
1554646_at	75.7285	60.7157	88.6058	58.6595
1554648_a_at	25.8034	25.6045	24.3999	21.6461
1554649_at	81.2843	74.9848	57.2417	60.5574
1554650_a_at	70.4672	78.8149	61.0502	63.3259
1554652_s_at	55.6014	51.6486	53.7328	67.4778
1554655_a_at	42.1147	41.5436	39.1926	34.0027
1554657_a_at	41.7152	50.3854	40.4016	38.782
1554659_at	49.621	42.2223	29.3835	36.5978
1554660_a_at	61.5021	54.0762	44.5592	48.3403
1554661_s_at	178.172	156.679	103.835	114.847
1554662_at	15.6519	16.0226	9.54859	12.4436
1554663_a_at	67.9005	20.2844	66.3691	13.1317
1554664_at	34.2804	27.6175	27.1534	23.579
1554665_at	23.0737	25.0919	21.4495	19.0788
1554666_at	49.3028	46.8446	44.8993	39.0906
1554667_s_at	79.8925	55.0508	308.702	328.719
1554668_a_at	35.4075	34.3014	35.5664	37.0162
1554670_at	54.8528	38.4264	51.5518	40.7936
1554671_a_at	180.071	149.425	139.782	136.864
1554672_at	10.9812	16.6987	17.3808	19.3733
1554675_a_at	11.1047	14.6743	10.2093	15.5352
1554676_at	1037.26	1088.7	22.4316	21.7996
1554677_s_at	38.6311	41.0263	28.8777	36.8404
1554678_s_at	617.101	506.227	1394.98	1543.89
1554679_a_at	45.1373	36.5342	657.625	798.947
1554680_s_at	32.9128	22.205	19.8048	22.9695
1554681_a_at	47.6423	51.9007	52.3736	44.2848
1554683_a_at	53.0504	52.5014	53.8364	63.638
1554685_a_at	52.0619	45.7426	39.7888	55.2402
1554686_at	7.52265	10.9787	12.8881	8.87579
1554689_a_at	25.6157	30.0172	27.1354	27.82
1554690_a_at	330.348	274.076	285.004	306.758
1554691_a_at	410.586	426.619	243.636	262.07
1554692_at	15.746	11.6289	10.2958	12.0733
1554694_at	25.0171	24.6701	19.7321	23.3823
1554696_s_at	500.327	359.513	4471.01	3917.02
1554697_at	14.9341	17.2588	13.238	15.8559
1554699_at	16.4738	19.9546	21.9111	17.421
1554700_at	4.95495	4.27987	4.59472	4.65007
1554701_a_at	54.0675	44.8178	71.8789	58.3003
1554702_at	16.9732	15.0497	14.4532	13.8139
1554703_at	17.0172	16.8924	26.3799	22.2573
1554704_at	119.177	202.018	381.386	216.375
1554705_at	84.8828	73.8956	76.06	60.3406
1554706_at	5.35124	6.03226	8.15031	6.51609
1554707_at	7.03999	7.22761	5.97	7.78515
1554708_s_at	13.3892	17.3951	13.6659	11.2205
1554710_at	27.897	26.2481	14.8927	16.4986
1554711_at	27.2364	27.6694	24.3394	26.7739
1554712_a_at	17.6013	14.7963	16.0869	18.7087
1554714_at	33.5491	37.8722	31.0843	33.09
1554715_at	59.1871	57.6095	43.418	45.708
1554716_s_at	27.7507	16.1499	14.3514	13.0641
1554717_a_at	27.4142	20.0736	8.97959	10.811
1554719_at	37.336	34.3124	25.166	23.3428
1554721_a_at	181.826	204.657	267.555	267.058
1554722_at	5.81889	5.81496	5.78079	5.43223
1554723_x_at	4.16099	4.4861	4.83546	4.98756
1554724_at	5.08482	5.06865	5.69857	5.06631
1554725_at	18.2432	12.4714	16.6058	12.8581
1554726_at	57.4927	33.3662	42.1596	27.6927
1554728_at	29.6238	25.6097	19.5697	23.707
1554730_at	84.5787	101.425	36.975	34.8102
1554732_at	55.5985	47.8042	38.4793	38.711
1554733_at	11.5817	9.02205	5.37294	5.46622
1554735_a_at	59.7424	60.0985	47.6747	61.8598
1554736_at	13.0862	17.8322	17.4452	13.0862
1554737_at	14.4581	24.5538	15.0023	17.7271
1554739_at	9.24574	6.38925	7.27845	7.43131
1554740_a_at	31.7912	30.8659	39.013	38.0578
1554741_s_at	4.73461	5.18795	6.72171	8.6848
1554742_at	5.98395	5.91799	6.64964	6.75942
1554743_x_at	24.1302	24.4852	35.5987	29.7373
1554744_at	12.6366	12.9036	5.88104	7.11625
1554745_at	10.4977	14.1846	12.2734	10.1682
1554747_a_at	130.684	89.8526	190.933	208.185
1554748_at	62.1274	60.2272	61.1242	61.1665
1554749_s_at	64.5501	71.1142	61.2704	60.9508
1554751_at	6.90646	6.81156	5.83459	5.77641
1554752_a_at	50.041	54.3125	50.5558	47.8042
1554755_a_at	20.4914	28.6414	19.7977	26.5597
1554757_a_at	24.5431	24.0115	19.9897	20.9063
1554758_a_at	15.0646	12.1094	17.0604	16.2841
1554759_at	43.2299	46.324	41.8434	45.3502
1554761_a_at	29.9141	17.588	120.127	113.453
1554762_a_at	46.8667	33.2327	54.9754	51.9268
1554763_at	13.123	21.0093	14.2254	15.9396
1554764_a_at	5.09994	5.24916	3.89373	4.77494
1554765_a_at	18.4093	17.8904	12.3163	12.9253
1554766_s_at	15.1364	23.7218	14.1684	16.7164
1554767_s_at	64.5501	42.7625	168.754	168.24
1554768_a_at	58.3003	55.648	1220.09	1251.84
1554769_at	43.3602	22.7871	71.7253	55.1985
1554770_x_at	26.1908	15.2365	49.9278	36.8642
1554771_at	32.6523	30.7821	48.7606	45.6871
1554772_at	29.6065	26.5826	27.0307	23.0084
1554773_at	42.7096	58.9919	50.4704	49.2188
1554774_at	39.4488	27.5631	50.9306	47.2466
1554776_at	12.8313	15.0104	12.293	11.01
1554777_at	16.8703	17.054	11.4394	14.6939
1554778_at	5.51301	4.98184	4.63524	3.96182
1554779_s_at	13.6743	9.99124	8.68591	7.46047
1554780_a_at	47.8042	36.9611	52.386	60.8883
1554781_at	5.41506	5.77523	5.6595	5.13693
1554782_at	45.8446	46.1988	45.7864	48.2337
1554783_s_at	59.9252	54.5833	50.5453	49.9372
1554784_at	6.37862	6.30313	6.3075	6.34251
1554785_at	7.53887	13.5077	10.4494	10.388
1554786_at	41.262	39.0876	16.8905	18.7106
1554787_at	14.2214	13.5408	14.1863	16.6058
1554789_a_at	9.24574	7.26162	6.98763	6.78421
1554790_at	18.5416	26.9454	33.2	31.4773
1554791_a_at	51.569	54.0402	44.0511	40.9714
1554793_at	4.88513	4.70261	4.88513	4.97363
1554794_a_at	13.4942	12.2667	17.7356	16.9353
1554795_a_at	15.044	12.3169	9.6859	9.42447
1554796_at	31.9676	35.3731	30.6037	31.1996
1554797_at	5.62947	8.74394	5.06134	6.46863
1554798_at	49.025	59.6543	44.1812	50.6307
1554800_at	48.6088	42.296	27.8003	34.4172
1554801_at	9.41889	10.4187	9.26242	9.71505
1554803_s_at	34.1911	31.2059	22.7789	23.1201
1554804_a_at	218.656	189.434	273.755	266.182
1554805_at	42.7348	47.0221	36.6344	43.7217
1554806_a_at	228.354	236.065	165.909	145.167
1554807_a_at	27.9414	22.7699	45.5992	63.0335
1554808_at	19.5623	25.4743	14.8279	16.5852
1554809_at	52.1768	63.3731	50.5003	50.2702
1554810_at	34.4484	37.4319	31.1795	31.2626
1554812_at	17.7403	21.0323	16.1602	17.0033
1554813_at	15.2138	10.5765	10.2093	12.4192
1554814_at	87.8643	108.833	86.6771	90.6376
1554816_at	5.72348	6.11259	7.58836	6.74438
1554818_s_at	14.0692	14.365	17.3493	14.987
1554819_a_at	51.3612	58.6753	47.9099	46.7359
1554820_at	4.6563	5.07342	5.20473	4.98813
1554821_a_at	210.226	103.62	239.769	230.81
1554822_at	19.3318	17.3358	20.9329	18.7621
1554824_at	25.315	38.8895	24.722	15.5481
1554825_at	9.81167	10.479	8.47205	9.98863
1554826_at	45.8842	39.5538	44.4973	37.827
1554827_a_at	66.4492	73.3001	79.9995	93.9889
1554828_at	23.8097	17.3795	15.5229	16.8384
1554830_a_at	23.2777	30.3133	41.7672	53.1784
1554831_x_at	5.26843	6.48591	6.17826	5.66798
1554833_at	253.124	381.285	49.4187	44.7806
1554834_a_at	63.8213	42.8871	36.7023	37.4391
1554835_a_at	67.1685	66.6482	52.4444	54.8085
1554836_at	16.9814	16.5458	20.8559	21.4318
1554837_a_at	66.193	79.4522	62.512	51.2851
1554839_at	55.8352	47.6512	46.9146	48.524
1554840_at	18.8996	24.7872	21.2937	17.5371
1554841_at	13.1945	21.1038	42.0633	37.9486
1554842_at	36.4872	44.2995	27.7819	25.7491
1554844_at	10.1317	10.8159	9.79051	11.8797
1554846_at	6.26416	12.2226	7.20472	7.165
1554847_at	33.9876	27.6291	22.7358	24.7922
1554849_at	15.5263	15.9598	12.5254	10.7005
1554850_at	49.0949	32.278	24.7558	32.2054
1554852_a_at	66.7684	67.4236	27.1019	29.4592
1554853_at	10.9463	15.5275	12.9112	14.5111
1554855_at	5.01841	6.16132	5.60948	5.39274
1554857_at	47.2638	69.5501	49.9542	42.1434
1554860_at	155.918	240.698	150.574	138.528
1554862_at	6.86712	6.76069	5.60387	5.82949
1554863_s_at	62.9309	91.6386	59.1527	61.5218
1554864_a_at	35.5527	38.0395	26.5828	36.7605
1554865_at	7.0183	6.36191	6.06897	8.2522
1554866_at	5.80153	6.16581	4.61318	5.31468
1554867_a_at	25.8702	30.1592	20.4945	23.0813
1554868_s_at	444.675	230.626	692.39	657.315
1554869_at	125.184	142.96	113.419	100.016
1554871_at	7.18393	8.42204	5.30028	6.2501
1554872_a_at	15.5446	13.3357	12.2466	12.6386
1554873_at	18.7799	15.9181	25.5924	19.2275
1554874_at	6.45745	7.97308	5.7929	5.67964
1554875_at	12.133	14.5031	15.2349	22.4849
1554876_a_at	252.731	143.569	216.883	170.329
1554878_a_at	23.3058	25.0474	96.9829	107.01
1554880_at	84.0941	89.5895	88.0962	76.6751
1554882_at	6.9356	5.12552	10.6556	9.11878
1554883_a_at	38.0417	27.5526	130.8	101.725
1554884_at	8.18591	7.49374	7.86221	7.81035
1554885_a_at	10.2126	12.1696	29.169	29.1524
1554886_a_at	28.8593	25.422	20.6786	26.3853
1554887_at	10.899	13.2446	23.4877	28.7866
1554889_at	6.15102	6.29894	7.14384	5.45076
1554890_a_at	112.009	100.547	106.466	104.665
1554891_at	31.5126	26.3846	25.6683	23.0011
1554892_a_at	879.958	1095.26	234.119	204.361
1554894_a_at	88.6415	87.6851	180.152	198.175
1554895_a_at	65.1857	55.2479	55.4258	58.5799
1554897_s_at	29.5455	30.8528	32.8	40.6939
1554899_s_at	7228.63	7780.93	638.152	629.451
1554901_at	10.1254	8.81506	7.49596	6.01894
1554903_at	267.175	260.901	132.708	147.425
1554905_x_at	252.978	252.731	174.693	161.972
1554906_a_at	38.5606	59.343	47.6801	65.4257
1554907_a_at	52.9782	40.6165	61.1403	62.1261
1554908_at	8.79688	10.2614	10.1154	8.31945
1554909_at	27.7564	31.7172	26.2392	32.1108
1554910_at	8.58007	9.647	9.24574	7.22966
1554911_at	66.7931	54.2769	34.2731	50.3406
1554912_at	5.62075	5.62266	4.92827	4.57674
1554914_at	45.869	55.2798	40.4477	50.3557
1554915_a_at	20.8693	31.8913	87.7697	98.8336
1554916_a_at	43.8592	21.1038	49.0562	56.6905
1554918_a_at	11.8625	11.6492	495.3	574.8
1554919_s_at	23.817	30.5036	16.6058	19.8054
1554920_at	4.76617	4.69925	4.09511	3.89347
1554921_a_at	6.38337	6.88124	5.42615	4.68538
1554922_at	5.28954	4.64854	5.57675	5.00511
1554923_at	11.2803	12.3052	19.719	19.6067
1554927_at	28.2571	19.3863	16.0393	25.7558
1554929_at	24.1398	31.2186	16.3544	19.4276
1554930_a_at	33.5873	40.8494	192.509	198.406
1554931_at	7.41083	9.63768	6.826	8.99395
1554932_at	5.3285	5.00788	4.89519	4.7254
1554933_at	43.9909	34.8172	33.0376	28.713
1554934_at	13.233	12.9851	13.6112	12.6603
1554937_x_at	126.824	122.423	106.549	103.595
1554938_a_at	36.0282	32.2005	31.0567	37.22
1554940_a_at	38.8263	31.5126	37.0056	36.8665
1554941_at	7.07709	7.115	5.36462	6.0343
1554942_a_at	49.2807	43.4188	34.6596	43.5411
1554943_at	70.1094	61.1224	59.0993	54.6278
1554945_x_at	24.1013	23.9348	20.4181	20.7134
1554946_at	7.60116	10.1078	7.42654	7.89233
1554947_at	8.43508	13.6237	10.9622	7.96972
1554948_at	119.866	51.761	73.0798	39.2394
1554949_at	35.7237	43.5409	36.2525	32.8796
1554950_at	43.7345	28.1763	29.3799	31.1292
1554951_at	19.3232	19.2861	24.8944	22.3751
1554952_s_at	787.741	578.708	58.417	68.3032
1554953_a_at	63.8092	72.9825	50.9268	74.2256
1554954_at	30.5619	26.8866	21.5829	27.7584
1554957_at	17.0176	16.752	12.9553	13.6087
1554958_at	87.8692	107.36	30.3863	30.4634
1554960_at	8.32272	7.89279	7.03963	7.26162
1554961_at	47.6949	36.5402	34.2407	40.0689
1554962_a_at	100.204	124.103	83.9235	105.956
1554963_at	12.5686	10.7279	8.03651	7.22668
1554964_x_at	11.2061	11.2061	7.96609	8.38446
1554965_at	7.95457	8.52238	6.37096	7.73364
1554966_a_at	32.8666	26.1469	110.05	82.1264
1554967_at	48.1784	49.8212	31.8451	35.8487
1554969_x_at	43.6173	46.9964	36.8981	43.6851
1554970_at	14.0243	16.1499	12.4278	12.3135
1554971_at	12.0488	8.75509	10.1882	10.5799
1554972_at	49.0923	71.71	45.7996	47.8042
1554973_a_at	24.4178	21.714	65.9945	60.7575
1554974_at	91.9019	95.5948	142.889	141.243
1554976_a_at	8.18829	8.04096	7.0115	6.86848
1554977_at	95.1695	105.115	116.987	87.3325
1554978_at	41.1214	57.8363	39.0986	36.1225
1554980_a_at	103.929	74.5948	71.5518	87.6702
1554981_at	6.06706	6.65523	6.93155	5.02662
1554982_a_at	9.77243	10.3776	7.85236	9.83053
1554983_at	22.2065	22.8812	23.5177	18.8497
1554984_a_at	35.7237	39.3571	30.8853	36.7111
1554985_at	36.7525	44.6451	25.8777	25.1659
1554986_a_at	32.1242	16.9264	19.6083	19.4541
1554987_at	34.8815	39.3356	38.8868	39.5531
1554988_at	5.3735	5.70494	5.24013	5.08483
1554989_at	92.4038	111.029	73.6751	79.5308
1554992_at	40.704	41.2353	33.8649	36.7111
1554994_at	8.91672	7.84342	9.66671	6.38257
1554996_at	10.9029	6.59848	6.77602	7.07318
1554997_a_at	310.175	224.478	29.4474	29.1868
1554999_at	16.2154	18.0429	12.8811	16.4462
1555000_at	9.32791	12.4665	10.8159	10.9032
1555001_at	6.58291	7.04212	8.25862	9.12809
1555002_at	5.14505	6.0343	4.82129	4.61176
1555003_at	9.28283	10.7855	9.65632	10.0075
1555004_a_at	28.5423	24.4862	45.1676	50.8067
1555006_at	26.3016	42.7091	26.0481	27.8328
[truncated: 52,614 more rows]

## Sheet: MEGA
	d0_MEGA_1	d0_MEGA_2	d4_MEGA_1	d4_MEGA_2
1007_s_at	119.438	115.728	88.4955	71.8761
1053_at	223.446	234.263	545.265	658.69
117_at	2017.52	1698.34	82.6171	57.7699
121_at	316.631	384.809	316.78	336.56
1255_g_at	8.516	7.67636	7.64462	7.40466
1294_at	704.091	596.291	403.829	334.071
1316_at	74.8726	83.9799	86.0919	70.4702
1320_at	41.551	34.3829	33.3674	33.8055
1405_i_at	1145.31	825.669	268.052	135.481
1431_at	18.3973	27.4456	18.9373	40.4834
1438_at	65.8914	68.5724	57.3508	54.9145
1487_at	448.982	418.117	244.444	257.212
1494_f_at	70.8597	66.9097	60.6923	63.8538
1552256_a_at	433.555	388.925	697.854	869.05
1552257_a_at	295.397	277.689	693.944	949.093
1552258_at	97.7622	110.815	83.3686	106.55
1552261_at	35.9998	31.0558	29.8066	29.9022
1552263_at	853.87	751.542	405.279	367.075
1552264_a_at	1185.11	1062.6	578.114	567.872
1552266_at	7.34516	6.43284	6.06882	6.23039
1552269_at	8.49152	8.37206	7.74772	10.2526
1552271_at	63.8224	67.4223	67.6166	82.1751
1552272_a_at	42.7121	36.386	51.7199	60.471
1552274_at	210.901	211.086	270.925	215.994
1552275_s_at	270.621	275.3	284.179	291.917
1552276_a_at	82.2978	77.6566	69.0307	77.7808
1552277_a_at	129.55	108.663	402.8	385.978
1552278_a_at	26.4237	21.1564	22.1021	30.039
1552279_a_at	103.858	111.05	99.7113	109.021
1552280_at	17.5149	25.0681	19.0097	19.5177
1552281_at	83.2513	80.1898	73.4349	75.8696
1552283_s_at	30.1258	30.7353	35.0161	31.9694
1552286_at	152.425	165.581	87.2077	105.49
1552287_s_at	398.849	352.727	252.971	305.729
1552288_at	25.1898	31.5953	33.1027	26.1133
1552289_a_at	44.2594	30.8604	39.5865	38.5285
1552291_at	169.925	164.139	199.937	160.325
1552293_at	33.1206	35.8894	26.7986	36.7648
1552295_a_at	229.721	217.866	250.574	278.908
1552296_at	14.9556	12.4287	14.1332	12.2016
1552299_at	18.5519	19.5939	33.3468	21.9462
1552301_a_at	56.7925	49.9922	67.3645	67.9425
1552302_at	36.3095	28.758	24.3791	14.283
1552303_a_at	136.465	118.466	109.335	84.7886
1552304_at	24.8028	22.1308	49.1778	62.5638
1552306_at	11.5586	13.7174	50.8154	52.6425
1552307_a_at	140.682	92.5488	80.5754	84.5359
1552309_a_at	148.323	119.772	96.5958	61.1558
1552310_at	143.604	173.513	336.26	350.663
1552311_a_at	156.607	151.854	132.111	117.012
1552312_a_at	39.9553	54.1231	92.4512	101.425
1552314_a_at	62.5252	65.6718	65.521	63.3097
1552315_at	1038.99	1202.4	50.5155	80.9366
1552316_a_at	1168.56	1268.63	33.8649	38.1493
1552318_at	737.374	718.785	24.6781	28.9528
1552319_a_at	21.1269	18.8996	14.4417	19.8773
1552320_a_at	8.93645	9.54342	8.31773	8.58216
1552321_a_at	7.78308	7.33992	8.8625	6.5891
1552322_at	12.2293	10.9574	7.78807	7.07373
1552323_s_at	83.4627	83.6898	39.803	36.8175
1552325_at	7.20843	7.41229	7.58403	6.4201
1552326_a_at	25.8758	21.1874	25.2093	18.7497
1552327_at	17.6893	13.345	10.5946	8.14925
1552329_at	249.15	245.529	87.612	92.5106
1552330_at	98.9251	86.4528	93.0632	90.688
1552332_at	305.621	297.249	178.251	196.992
1552334_at	106.301	90.7712	62.7792	45.9841
1552335_at	252.344	264.952	185.323	175.01
1552337_s_at	28.6187	24.7526	27.9843	25.237
1552338_at	17.1915	19.4312	16.8497	17.7676
1552340_at	38.0964	34.2831	31.4568	37.6048
1552343_s_at	63.5501	50.6612	58.0995	44.3608
1552344_s_at	53.823	70.1481	163.244	164.938
1552347_at	400.526	391.259	318.11	252.207
1552348_at	1353.55	467.455	42.3652	39.6612
1552349_a_at	369.765	103.188	20.743	20.6371
1552354_at	24.1101	25.0529	18.6379	24.4962
1552355_s_at	70.0012	62.6062	57.3256	58.422
1552359_at	5.46306	7.41425	5.38032	6.16926
1552360_a_at	98.8396	114.175	45.0845	41.6425
1552362_a_at	169.249	129.23	122.082	136.916
1552364_s_at	68.9034	46.9035	84.8055	83.411
1552365_at	6.30928	6.72148	10.2124	10.3798
1552367_a_at	6.4827	6.81446	6.39648	7.99052
1552368_at	6.88246	9.01777	7.3713	7.26702
1552370_at	202.805	228.036	179.8	198.207
1552372_at	5.85586	4.83025	3.9845	5.33461
1552373_s_at	4.97057	6.71538	5.20505	5.17395
1552375_at	156.948	156.175	55.1312	42.2315
1552377_s_at	151.599	167.367	205.92	147.337
1552378_s_at	25.7666	27.8849	34.0546	27.3801
1552379_at	4.20303	4.37962	4.57387	4.32921
1552381_at	17.3583	18.8553	28.5764	25.3885
1552383_at	88.769	99.228	73.2665	73.5494
1552384_a_at	35.8416	38.3249	27.8589	27.8194
1552386_at	1392.45	1159.04	882.311	919.685
1552388_at	109.908	105.316	87.2885	92.6752
1552389_at	6.48295	6.36633	5.8221	6.45813
1552390_a_at	6.73338	5.67578	5.61986	6.21452
1552391_at	18.8925	26.4414	19.5155	21.9826
1552393_at	5.12492	5.83469	6.02712	5.8859
1552394_a_at	8.91625	8.74538	8.87352	8.22632
1552395_at	170.588	200.592	173.785	192.3
1552396_at	16.1132	19.3007	13.8398	15.1523
1552398_a_at	4804.92	4930.94	227.658	195.242
1552399_a_at	20.0242	23.5077	23.0307	17.672
1552400_a_at	20.4875	17.9443	21.7099	16.2371
1552401_a_at	21.3285	19.0839	13.0188	10.2734
1552402_at	16.6058	22.5419	19.1959	19.4783
1552405_at	24.5437	28.5908	24.3528	21.4634
1552408_at	9.50015	8.94276	8.32342	9.24574
1552409_a_at	77.1751	75.0943	66.8103	68.9251
1552410_at	87.5501	132.3	38.1403	25.126
1552411_at	145.928	165.03	140.487	112.926
1552412_a_at	16.1348	16.5874	17.2436	15.3293
1552414_at	16.741	16.1574	16.9494	15.7342
1552415_a_at	40.4648	46.9707	46.4845	38.5384
1552417_a_at	17.9738	15.3648	45.1842	33.0185
1552418_at	45.3269	44.939	47.3472	47.9632
1552419_s_at	62.0172	72.2211	56.4475	59.0244
1552421_a_at	12.823	13.3381	15.3378	14.8331
1552422_at	27.4701	27.2771	41.0643	41.8887
1552423_at	117.418	96.6908	51.7858	40.9699
1552424_at	6.47874	8.35202	9.0583	12.7142
1552425_a_at	13.6749	15.5119	16.1992	12.6297
1552426_a_at	415.113	400.752	615.729	539.851
1552427_at	10.3395	9.5034	21.0579	28.1514
1552430_at	7.16016	7.25262	8.75707	7.64868
1552432_at	88.5262	96.287	77.356	62.2268
1552436_a_at	36.9911	41.1537	31.7184	26.326
1552438_a_at	23.9373	23.1603	24.2538	21.813
1552439_s_at	8.09296	7.27516	5.66187	5.9473
1552440_at	18.4199	23.9784	15.4402	20.0938
1552445_a_at	14.6654	14.1218	16.7232	15.9372
1552448_a_at	17.921	17.1545	14.7873	14.1435
1552449_a_at	9.63357	12.5907	10.1793	9.90647
1552450_a_at	42.1956	39.1378	39.152	39.0159
1552452_at	13.4079	13.5603	12.3646	12.8076
1552453_a_at	18.3072	23.4143	16.5805	17.1384
1552455_at	8.15069	8.15949	7.20758	8.40648
1552456_a_at	29.1205	34.1897	42.5623	33.3662
1552457_a_at	15.2068	14.6691	14.4343	18.2296
1552458_at	7.76183	7.76183	6.73425	6.73425
1552459_a_at	43.8493	36.7503	37.0861	33.9803
1552461_at	7.34308	8.2243	6.05156	6.90326
1552463_at	12.3847	9.58738	10.8159	10.0532
1552466_x_at	5.42753	5.08127	4.41414	5.35842
1552467_at	60.6401	60.796	57.7865	52.3841
1552468_a_at	55.229	63.6751	64.8637	62.743
1552470_a_at	15.4157	18.7969	23.0167	37.1734
1552472_a_at	552.079	532.659	145.928	160.65
1552473_at	161.152	159.701	220.014	280.862
1552474_a_at	159.222	165.962	462.888	694.533
1552476_s_at	32.1106	45.5525	25.8866	31.3597
1552477_a_at	9.90123	7.80268	12.9446	16.486
1552478_a_at	17.1115	20.9656	15.6591	16.9623
1552480_s_at	68.5757	71.8819	5.54354	5.27634
1552481_s_at	13.0048	14.5049	13.0229	14.3378
1552482_at	12.1482	11.0697	12.6628	10.4695
1552484_at	80.5661	88.6609	97.0239	71.4662
1552485_at	203.963	211.422	104.319	80.4188
1552486_s_at	437.314	626.702	154.194	118.006
1552487_a_at	5.60813	5.34471	5.06733	5.25524
1552489_s_at	5.57544	5.19577	5.17743	6.32008
1552490_at	17.5719	24.8605	22.1621	31.1833
1552491_at	35.6923	37.9535	42.2266	43.1209
1552493_s_at	35.9815	35.053	29.1276	27.1218
1552494_at	28.356	27.2686	25.8913	24.822
1552496_a_at	18.3732	19.1318	21.6841	19.0114
1552497_a_at	90.3588	57.0655	53.9346	44.22
1552498_at	24.4325	21.6864	24.6781	24.648
1552499_a_at	23.7354	14.772	29.8903	21.1337
1552501_a_at	590.127	563.255	80.3618	76.9803
1552502_s_at	8.31945	7.29421	11.1784	6.57436
1552503_at	70.0301	65.8093	57.5926	71.7722
1552504_a_at	62.8702	48.7618	41.3218	34.1055
1552506_at	19.5391	20.9262	14.2817	15.6149
1552507_at	17.9587	19.5717	19.2736	16.6165
1552508_at	22.2261	28.4473	23.9373	21.3503
1552509_a_at	7.80985	8.80248	7.14247	8.2635
1552510_at	606.675	702.195	564.3	484.308
1552511_a_at	5.31894	5.5303	5.91084	6.14955
1552514_at	10.8358	9.73306	7.94138	7.60599
1552515_at	17.5035	21.9538	18.3077	18.4998
1552516_a_at	41.2832	49.8997	32.843	37.114
1552518_s_at	20.275	22.6618	40.983	35.7351
1552519_at	21.7181	14.5901	14.1651	18.0309
1552520_at	12.6779	10.7855	12.3068	17.7968
1552521_a_at	5.62744	5.69166	6.254	6.58363
1552522_at	4.18319	5.10202	4.29865	3.95594
1552523_a_at	12.7438	12.684	16.2046	20.5064
1552524_at	139.138	126.163	98.5052	89.2987
1552526_at	25.4711	27.1671	23.9126	28.2119
1552528_at	150.203	126.559	114.398	125.031
1552531_a_at	18.664	21.4271	16.8195	14.1121
1552532_a_at	10.6443	10.3871	9.74019	7.20471
1552535_at	63.0159	59.0412	58.1753	56.8082
1552536_at	38.7111	41.0515	21.939	20.9695
1552538_a_at	8.9044	10.358	7.83019	8.12136
1552540_s_at	76.1272	75.1751	79.6076	75.9859
1552541_at	187.55	172.876	124.037	119.635
1552542_s_at	420.76	306.671	67.1434	75.8093
1552543_a_at	24.6947	23.2973	26.7367	25.7473
1552544_at	14.3258	14.481	12.7123	16.823
1552546_a_at	48.0774	54.0575	24.1833	22.6684
1552548_at	47.8042	49.0528	44.3651	34.4558
1552549_a_at	53.8657	55.9905	39.7023	40.6359
1552552_s_at	17.5195	18.6622	9.11142	13.6546
1552553_a_at	586.206	658.344	58.3869	42.8912
1552554_a_at	22.7381	25.7508	14.9669	16.082
1552555_at	74.7116	69.3229	51.0965	59.4088
1552557_a_at	6.81135	7.68634	8.41227	12.7272
1552558_a_at	87.1701	78.7562	76.4955	72.0501
1552559_a_at	34.5997	36.6765	30.4084	31.1144
1552562_at	35.6519	46.6314	41.2362	43.226
1552563_a_at	9.80235	9.92243	8.58232	8.92031
1552564_at	16.336	16.1559	14.6692	20.4442
1552566_at	22.3007	21.3651	15.833	19.122
1552568_at	30.023	40.9297	32.5739	31.5771
1552569_a_at	80.2564	72.9229	73.7932	68.4783
1552570_at	13.5059	14.9838	10.7858	10.9366
1552572_a_at	5.05627	4.12604	5.22782	5.24595
1552573_s_at	6.12959	5.71205	6.5939	6.53839
1552575_a_at	12.0238	13.9016	15.4402	14.545
1552576_at	31.4577	31.231	28.7878	27.7577
1552578_a_at	6.32761	5.89834	6.65666	6.79706
1552579_a_at	29.8466	20.0592	28.4328	34.3647
1552580_at	25.1793	30.6596	23.3592	21.5566
1552582_at	6.64531	9.98588	5.46493	6.16846
1552583_s_at	22.4888	21.7599	17.8027	18.6945
1552584_at	300.95	267.794	81.2344	91.566
1552585_s_at	5.80908	5.89007	5.67614	4.39609
1552586_at	41.9292	44.1701	44.1176	47.514
1552587_at	5.8025	6.64168	6.64168	6.30831
1552588_a_at	6.73851	6.16321	6.66592	6.89874
1552590_a_at	6.00981	6.38428	5.83478	7.77967
1552592_at	8.08635	9.09703	7.68844	7.79593
1552594_at	116.601	122.914	100.348	108.22
1552596_at	96.5703	111.091	87.3869	91.6382
1552598_at	23.4926	29.0115	21.1038	21.4634
1552599_at	12.6018	14.1902	12.7319	10.9319
1552602_at	32.5471	38.2583	31.6974	33.3662
1552604_at	40.4775	44.6893	33.4476	33.2333
1552605_s_at	11.685	14.1004	12.8109	11.6105
1552607_at	117.138	92.2193	37.3321	29.3455
1552608_at	17.8069	17.1723	20.4747	17.0108
1552609_s_at	20.441	21.5931	16.1277	14.6348
1552610_a_at	157.331	156.973	121.969	134.232
1552611_a_at	688.681	643.16	433.458	378.701
1552612_at	260.121	247.014	293.527	311.816
1552613_s_at	175.367	174.662	241.854	232.201
1552615_at	245.209	255.66	211.345	202.652
1552616_a_at	30.8403	35.6123	29.5352	31.787
1552617_a_at	559.893	595.3	497.646	610.764
1552618_at	370.935	386.521	232.731	246.855
1552619_a_at	20.2607	16.8672	258.132	223.436
1552620_at	147.473	165.594	130.579	140.673
1552621_at	233.844	319.296	272.573	366.116
1552622_s_at	105.309	169.297	126.514	160.818
1552623_at	260.099	198.69	295.652	276.307
1552625_a_at	86.3419	84.6532	219.225	187.297
1552626_a_at	52.0458	40.1222	398.875	406.068
1552627_a_at	19.3096	19.8981	32.5353	24.6805
1552628_a_at	830.336	768.079	399.261	297.8
1552629_a_at	11.8207	14.2401	12.1453	13.277
1552630_a_at	117.429	125.155	110.043	112.465
1552631_a_at	81.4557	88.4839	50.9138	53.4225
1552632_a_at	117.101	122.395	29.7306	34.005
1552633_at	94.5045	103.361	89.6895	95.5523
1552634_a_at	83.255	63.9894	81.329	78.5576
1552637_at	8.57955	8.85435	8.5067	8.39977
1552639_at	86.0772	91.0501	68.6751	53.1762
1552641_s_at	172.661	136.18	286.346	394.061
1552643_at	56.8359	69.1802	113.577	127.088
1552644_a_at	122.796	100.685	43.4015	54.4648
1552646_at	123.164	121.812	90.3344	66.4524
1552648_a_at	152.693	184.799	181.613	187.863
1552649_a_at	45.7461	47.6142	36.0525	41.3178
1552651_a_at	62.372	63.2668	32.8379	45.9913
1552652_at	162.561	141.925	162.193	132.506
1552656_s_at	39.0731	32.6166	44.8954	45.3447
1552657_a_at	49.9552	60.491	55.7914	41.5134
1552658_a_at	8.26191	6.98487	7.99452	7.03849
1552660_a_at	36.7452	31.5028	34.8881	39.1583
1552661_at	4.69611	4.39482	3.93021	3.80896
1552662_a_at	34.974	34.3934	41.0049	43.1938
1552663_a_at	97.0349	83.1145	89.4945	75.5677
1552664_at	268.514	326.748	142.675	156.13
1552665_at	43.343	40.8388	44.8543	40.1667
1552666_a_at	7.01249	6.27815	5.96525	6.02924
1552667_a_at	494.034	449.986	209.045	213.594
1552669_at	29.9493	29.3296	24.4437	22.0442
1552670_a_at	73.9702	95.2348	58.2092	55.8013
1552671_a_at	42.0633	50.7294	88.0698	88.6751
1552672_a_at	49.1441	56.0347	50.7053	52.9559
1552673_at	7.85014	10.6161	9.87155	8.75087
1552674_at	5.24473	5.23731	4.24757	5.04451
1552675_at	4.76257	5.25182	5.32928	4.76257
1552676_at	40.9955	46.619	40.0698	41.678
1552677_a_at	32.8688	40.4419	29.9672	31.6375
1552678_a_at	42.9708	43.3969	65.9943	71.4063
1552680_a_at	18.403	17.617	136.447	102.3
1552682_a_at	15.3673	13.223	67.4745	89.1367
1552684_a_at	37.6933	27.0346	60.7955	48.8909
1552685_a_at	38.4302	52.1768	42.8132	36.8825
1552686_at	20.0281	30.6362	16.8614	17.2436
1552687_a_at	16.6058	21.1219	18.823	16.6683
1552689_at	86.3355	94.2949	102.108	97.1162
1552690_a_at	75.1317	92.0501	50.5048	53.7419
1552691_at	218.925	257.3	96.4638	65.3304
1552693_at	10.489	10.2839	6.3686	6.31351
1552694_at	5.22962	4.45404	4.30396	4.74181
1552695_a_at	20.4492	22.6608	16.2312	16.8066
1552696_at	17.5982	16.5309	37.5942	36.7688
1552698_at	71.8766	65.9988	78.7435	71.9453
1552701_a_at	3774.18	3892.78	241.425	197.747
1552703_s_at	2981.68	3529.3	257.988	206.988
1552705_at	4.56207	4.69056	8.45348	8.07383
1552708_a_at	9.85076	11.9514	24.8087	21.2528
1552711_a_at	173.505	130.217	226.11	260.283
1552712_a_at	29.2975	23.136	18.2418	20.1521
1552713_a_at	47.8042	30.0891	11.6525	14.5171
1552714_at	12.4947	11.5439	13.8774	11.8141
1552715_a_at	6.48735	6.74984	6.42473	6.44033
1552716_at	34.0914	42.5272	73.2272	61.7659
1552717_s_at	73.6127	73.5453	90.4135	70.0172
1552718_at	43.4342	44.4761	52.6552	50.6801
1552719_at	99.2644	105.919	48.2499	53.5607
1552721_a_at	6.38611	6.38611	6.71824	4.82866
1552722_at	4.97355	5.93316	5.22084	5.4414
1552724_at	55.0213	48.4943	51.0267	41.3918
1552725_s_at	33.1557	32.8087	33.7565	26.6137
1552726_at	29.3263	38.4437	37.5455	38.3987
1552727_s_at	7.2864	8.12272	7.7093	8.10258
1552729_at	112.28	100.692	112.559	130.637
1552730_at	44.4068	35.9292	28.0686	34.2324
1552731_at	6.86455	7.95845	7.65366	7.20078
1552732_at	8.03782	6.33715	5.00247	4.71511
1552733_at	69.3134	69.3807	56.4333	41.1937
1552734_at	17.0379	14.383	11.1784	12.3867
1552735_at	5.36033	5.6433	5.9368	4.75911
1552736_a_at	9.90076	9.94894	11.1723	10.6535
1552737_s_at	38.8263	35.4821	28.6032	29.7928
1552738_a_at	16.092	19.669	14.6151	13.589
1552739_s_at	34.1754	27.4122	35.1056	36.2368
1552740_at	6.45931	6.77112	7.69636	7.29099
1552742_at	5.34464	6.61545	9.83753	6.68453
1552743_at	36.9366	30.536	25.8799	23.9373
1552745_at	8.38882	6.74984	7.34291	6.72831
1552747_a_at	5.45735	4.74331	5.43665	5.4414
1552749_a_at	148.763	156.175	138.718	128.248
1552750_at	11.2419	10.3822	13.9239	10.8551
1552751_a_at	57.8629	50.5818	75.0954	75.4947
1552752_a_at	13.95	15.2662	10.2821	11.6882
1552754_a_at	5.70407	5.57021	5.99021	5.75602
1552755_at	85.8198	107.925	45.7099	39.2342
1552757_s_at	23.3863	16.5059	12.9095	13.3456
1552758_at	8.83361	9.25851	7.03849	6.94251
1552760_at	10.0056	12.3135	10.0027	10.6408
1552761_at	59.1298	86.4757	64.4113	67.5375
1552763_at	4.83834	4.59507	4.65714	4.82779
1552765_x_at	5.29512	4.9752	6.47357	6.99724
1552766_at	5.66637	5.01484	5.31032	5.29559
1552767_a_at	6.22814	5.47439	6.66265	5.8229
1552768_at	69.2889	71.3153	64.8182	52.491
1552769_at	35.9911	34.3811	39.9402	35.7118
1552770_s_at	18.2394	20.8827	21.8468	16.9652
1552771_a_at	9.18439	7.61292	9.43474	7.46772
1552772_at	965.808	989.844	49.0545	31.432
1552773_at	707.521	919.388	55.5508	26.7589
1552774_a_at	19.5647	35.6353	26.3862	27.8376
1552775_at	51.5171	44.3372	43.6842	46.6844
1552777_a_at	23.5721	22.1707	20.5207	20.5207
1552779_a_at	6.75041	7.22809	6.5457	6.22067
1552782_at	8.30546	9.83612	7.28079	9.24574
1552783_at	5.0826	5.63081	5.25661	4.72843
1552785_at	6.65885	5.84637	5.58912	5.86532
1552787_at	49.0167	42.8775	42.0633	33.3662
1552788_a_at	56.5759	61.7004	55.8038	46.4741
1552789_at	27.5819	31.9134	43.9348	39.6777
1552790_a_at	165.6	175.438	245.497	266.007
1552791_a_at	7.51273	6.37448	6.50397	7.43935
1552792_at	12.2041	9.57962	14.9237	14.3928
1552793_at	30.6767	29.9794	20.9767	20.7243
1552794_a_at	13.9033	17.2711	20.6807	21.723
1552796_a_at	12.7897	15.5991	15.2198	13.0129
1552797_s_at	9.50396	9.03516	11.0432	9.32637
1552798_a_at	359.421	410.323	67.0997	75.3563
1552799_at	46.7476	44.1783	37.3932	39.5587
1552800_at	107.856	103.924	84.5712	82.4747
1552801_at	9.30665	8.81145	8.3037	8.87542
1552803_a_at	15.2026	14.2928	16.8485	16.1223
1552804_a_at	116.35	124.447	87.5396	102.512
1552806_a_at	437.964	322.175	99.4251	121.039
1552807_a_at	3220.29	2235.9	505.915	486.836
1552808_at	7.94793	7.14731	7.11009	8.36383
1552809_at	7.80985	6.70104	5.64428	6.79124
1552811_at	127.993	125.282	83.6702	88.1259
1552812_a_at	27.3525	30.0963	44.5946	57.6594
1552813_at	32.8473	32.6166	27.669	34.0322
1552814_a_at	23.2119	19.7	17.6303	18.9811
1552816_at	5.35323	5.88352	6.33071	5.83343
1552818_a_at	7.4851	7.10802	7.47576	6.37432
1552819_at	32.4597	29.4089	26.3735	24.5421
1552822_at	13.4334	17.3604	13.5034	16.378
1552825_at	6.79465	8.2146	6.66717	5.78254
1552826_at	4.69504	4.78586	4.49621	5.00931
1552827_s_at	25.4181	28.2138	22.6446	22.0332
1552828_at	89.316	95.064	39.2788	33.9825
1552829_at	50.3072	57.4115	51.5518	40.4439
1552830_at	10.0313	8.44356	8.62506	9.15532
1552833_at	65.756	67.6259	67.0991	60.0961
1552834_at	65.559	59.8608	71.4093	68.8797
1552835_at	12.9373	13.7971	13.9386	16.0059
1552836_at	105.972	98.9138	88.6687	96.8653
1552837_at	4.96953	4.5466	4.54782	4.74956
1552839_at	9.93103	9.73306	8.55165	9.73306
1552841_s_at	17.554	13.4992	8.05576	9.21578
1552842_at	25.3358	26.9049	28.6176	27.2225
1552843_at	13.7163	19.8377	15.124	15.5332
1552845_at	134.819	121.988	103.064	120.871
1552846_s_at	62.4521	73.696	122.55	128.504
1552848_a_at	16.2683	14.5982	14.9892	18.2014
1552849_at	4.72519	7.56577	6.26469	8.31945
1552851_at	6.57392	7.00372	5.58511	7.49196
1552852_a_at	11.4341	11.295	10.2689	13.0703
1552853_at	31.7036	23.9153	21.5945	20.6088
1552854_a_at	32.581	46.6361	42.2832	42.4891
1552856_at	13.1175	12.4018	13.1175	9.02116
1552857_a_at	18.2034	22.5693	18.7452	19.9467
1552858_at	4.53872	5.39271	3.96567	4.31212
1552860_at	12.4472	11.9683	10.2511	9.62219
1552862_at	49.8483	47.5271	80.566	69.5501
1552863_a_at	297.067	283.05	238.118	228.55
1552865_a_at	51.0429	44.8803	38.7013	35.7389
1552867_at	72.1629	101.318	58.1126	56.4692
1552868_at	95.2316	103.735	72.7931	92.2236
1552870_s_at	5.99239	5.24267	5.71691	5.53049
1552872_at	39.4354	33.5086	23.6256	23.1635
1552873_s_at	157.6	143.512	138.466	114.05
1552875_a_at	5.98101	5.98827	6.27479	5.2175
1552876_at	8.27638	8.72266	7.70884	9.24574
1552877_s_at	35.5604	40.5369	40.1673	47.8042
1552878_at	5.44702	4.87945	4.8362	5.00736
1552879_a_at	18.1919	15.2776	15.3987	15.8591
1552880_at	14.5735	11.6995	11.9227	12.5479
1552882_a_at	37.4984	43.0199	43.5355	48.8042
1552884_at	56.8209	54.3357	54.4539	46.4863
1552885_a_at	103.993	96.7467	70.5786	73.0626
1552887_at	15.4691	13.9379	14.375	12.2783
1552889_a_at	212.341	220.677	192.05	194.74
1552890_a_at	37.711	39.7795	28.2569	29.3345
1552892_at	73.6999	81.8647	72.1434	72.8686
1552893_at	80.3285	77.5845	67.4459	66.7987
1552895_a_at	7.81815	8.61885	7.52763	8.96325
1552897_a_at	8.72147	7.13787	6.93497	7.85836
1552898_a_at	10.8217	11.4991	11.6161	9.87232
1552899_at	8.37766	6.74984	5.6304	5.20955
1552900_a_at	9.96921	9.41273	7.48239	8.58473
1552902_a_at	33.793	48.0878	27.0009	33.9564
1552903_at	20.6643	28.3076	20.575	23.9373
1552904_at	4.97238	4.95069	4.47462	4.82537
1552906_at	4.56957	4.78593	4.94998	5.0313
1552908_at	16.0419	13.5194	314.427	251.558
1552910_at	24.8028	37.5626	21.4253	21.1145
1552911_at	32.4895	37.1542	27.8475	32.5579
1552912_a_at	8.70856	6.91869	6.90658	9.12366
1552913_at	5.718	4.652	5.06096	5.83594
1552914_a_at	43.0356	46.4496	40.0108	35.959
1552915_at	15.0598	12.9669	13.5034	12.9152
1552917_at	39.1935	33.0275	40.2583	32.5407
1552919_at	6.25797	7.05424	6.25797	6.30226
1552921_a_at	35.5525	34.6099	202.15	170.015
1552922_at	5.02725	5.302	5.302	5.52987
1552923_a_at	20.3993	20.5509	21.1826	22.313
1552924_a_at	60.7404	51.8017	74.308	66.8044
1552925_at	24.7794	31.1589	25.9028	23.6926
1552927_at	23.1128	29.5466	16.521	17.0438
1552928_s_at	36.2868	40.5847	14.8226	20.4492
1552929_at	9.1394	9.6224	8.88055	9.778
1552930_at	154.091	150.404	114.175	118.311
1552931_a_at	34.5162	41.0062	23.5099	21.3765
1552932_at	26.5485	22.0659	20.5554	22.7814
1552933_at	5.36518	5.37666	4.97007	5.30832
1552935_at	37.711	43.5846	23.4057	32.5154
1552937_s_at	133.175	96.4088	193.022	242.355
1552938_at	24.45	23.4389	24.9077	17.872
1552939_at	8.87513	5.75049	9.89623	14.8159
1552940_at	14.4799	15.6712	13.5262	13.6988
1552942_at	31.8396	23.3486	25.8874	26.6091
1552943_at	5.50955	4.51371	4.56252	4.50363
1552944_a_at	98.3927	110.319	81.9086	65.5978
1552946_at	15.6359	23.8133	79.6751	114.59
1552947_x_at	17.3138	21.3236	59.1331	76.805
1552948_at	54.6758	53.7737	48.2829	42.3375
1552950_at	13.971	9.80983	8.38664	9.13398
1552952_at	6.10653	7.32361	7.68169	6.17269
1552953_a_at	53.4703	52.9969	48.3552	42.6172
1552954_at	12.3135	9.44949	13.3823	11.0688
1552955_at	24.138	26.46	23.1132	23.6209
1552957_at	5.54718	6.36969	6.79633	6.61273
1552960_at	37.0569	43.0643	44.5921	44.1081
1552961_at	19.5282	19.8545	22.6121	21.5167
1552964_at	43.0093	50.1778	42.26	38.6001
1552965_a_at	23.6636	23.2662	21.0396	24.0791
1552967_at	33.0581	35.4953	27.1682	29.1999
1552969_a_at	4.83416	6.83928	4.28802	4.53781
1552970_s_at	7.18648	9.65641	7.33299	7.81582
1552971_at	11.8916	9.31722	10.5248	8.41498
1552972_at	6.41012	4.11306	4.29865	4.72843
1552973_at	16.6405	20.3872	15.4657	15.3304
1552974_at	4.19675	4.5462	4.37543	5.07081
1552975_x_at	5.4824	5.67258	7.14456	7.60949
1552976_at	49.8685	56.7535	47.8881	39.3473
1552977_a_at	1656.65	1752.81	449.523	523.724
1552978_a_at	64.5612	53.114	67.0501	69.6515
1552979_at	9.43959	9.91101	14.7675	14.057
1552980_at	35.9404	34.8976	42.4692	35.9404
1552982_a_at	18.5041	19.032	18.5525	18.5687
1552985_at	17.0143	16.368	16.9149	12.5376
1552986_at	35.4987	39.8389	27.6928	26.382
1552987_a_at	5.0073	4.45947	3.70975	4.88761
1552988_at	6.36969	4.87531	5.88071	7.13004
1552990_at	17.6189	18.975	16.2932	17.1116
1552991_at	22.879	20.8297	23.1418	19.7823
1552993_at	6.12307	7.35272	7.32063	6.8565
1552995_at	80.7155	110.858	74.9748	67.0592
1552997_a_at	77.9145	73.5734	61.5501	62.6982
1552998_at	16.2008	15.9471	16.2205	15.0776
1552999_a_at	18.8996	19.1463	14.1535	22.3786
1553002_at	12.324	10.746	9.36597	10.4571
1553003_at	26.4149	26.8909	24.3767	25.3287
1553004_at	10.6932	12.384	11.7539	14.4393
1553006_at	10.2882	10.7903	9.5687	10.5157
1553007_a_at	36.6577	46.2258	39.0589	45.4984
1553009_s_at	16.9744	23.6695	20.4033	14.3957
1553011_at	23.7714	25.7508	24.1142	28.0219
1553013_at	22.879	23.8257	20.0916	19.7129
1553015_a_at	233.591	139.958	536.737	605.925
1553016_at	40.1849	36.5356	33.6741	35.3385
1553019_at	56.0495	65.4166	53.8603	61.6307
1553020_at	14.6919	13.3801	12.9095	16.9218
1553021_s_at	26.7808	36.5523	23.9373	28.2579
1553022_at	5.03618	6.1801	6.20951	5.67996
1553023_a_at	14.7923	20.3297	17.7577	15.6098
1553024_at	6.61717	6.16024	6.24681	6.77072
1553025_at	7.93436	8.66281	7.91416	7.03334
1553027_a_at	25.3957	31.7706	19.0075	21.4582
1553028_at	22.1247	18.3771	15.075	18.3276
1553030_a_at	68.452	69.7487	67.8385	72.1029
1553031_at	28.4711	29.0661	30.2249	27.326
1553032_at	8.56672	9.96822	8.09903	7.61784
1553033_at	6.90512	7.53844	8.14254	8.904
1553034_at	57.523	68.7966	57.7091	56.1556
1553036_at	6.48423	6.84578	7.83042	6.69922
1553037_a_at	29.1009	32.971	20.2017	20.888
1553039_a_at	296.205	352.675	282.425	280.199
1553041_at	26.7741	32.319	28.6082	30.1659
1553042_a_at	94.6246	104.407	82.2701	71.1855
1553043_a_at	2863.73	2959.51	372.174	496.619
1553044_at	25.6462	32.7462	23.2752	24.1491
1553045_at	36.5987	35.4973	31.224	32.6426
1553046_s_at	54.1918	71.0445	54.1272	52.9171
1553047_at	119.583	116.283	127.258	108.569
1553048_a_at	81.1208	77.1388	167.771	207.694
1553051_s_at	27.8147	29.1323	27.575	26.4231
1553052_at	14.9271	16.8842	13.7721	15.8541
1553053_at	27.7536	28.3388	23.3198	23.1891
1553055_a_at	12.8035	12.7219	8.7521	9.32641
1553057_at	25.2687	29.2856	25.1785	24.8028
1553058_at	25.1011	27.1365	17.9122	20.3221
1553059_at	20.6223	17.2534	15.4499	16.2759
1553060_at	42.9553	54.6831	40.5983	38.8045
1553061_at	19.7132	21.0889	19.0108	18.1365
1553062_at	59.8006	49.6735	49.9835	51.5695
1553063_at	59.1172	48.0086	46.2893	52.0214
1553064_at	45.3889	41.1804	36.6769	36.3039
1553066_at	26.0895	27.7897	20.8728	21.1623
1553067_a_at	43.9595	37.1956	50.8285	38.5037
1553069_at	26.0247	20.2938	20.1337	20.7104
1553070_a_at	24.6195	22.8327	21.4336	30.0129
1553071_a_at	35.1273	35.766	44.1316	44.5477
1553072_at	17.4213	14.3895	17.9696	23.6122
1553074_at	19.0106	18.5963	20.9203	16.7994
1553075_a_at	5.24117	5.25489	5.16856	5.28013
1553076_at	12.4032	12.3619	10.2013	11.6692
1553077_at	14.9376	16.462	18.1524	23.8496
1553078_at	45.7627	45.668	47.6253	41.4799
1553079_at	14.7923	15.27	13.1968	12.8105
1553080_at	9.73053	11.3224	9.23661	9.24574
1553081_at	107.908	115.381	100.925	77.1751
1553082_at	21.0463	28.8461	16.707	21.4634
1553083_at	34.9055	29.797	28.2286	22.8639
1553084_at	5.74153	5.50294	5.53163	6.04361
1553086_at	9.72881	8.67362	11.2142	9.73306
1553087_at	24.001	24.9789	20.7334	18.485
1553088_a_at	157.142	171.732	135.983	132.693
1553089_a_at	22.3143	20.9267	20.1088	27.5249
1553093_a_at	20.2866	16.9752	15.8532	14.7434
1553094_at	60.2414	41.9586	50.5254	38.2069
1553096_s_at	166.842	193.632	96.4034	121.009
1553099_at	105.921	89.3803	95.5829	100.898
1553101_a_at	550.591	606.422	731.947	736.223
1553102_a_at	790.841	978.703	345.044	322.497
1553103_at	224.527	203.359	311.77	294.232
1553105_s_at	9.00987	8.20866	59.1727	54.2533
1553106_at	27.1996	32.3777	38.6222	32.424
1553107_s_at	64.6733	57.5823	84.3575	74.8156
1553108_at	31.9418	24.6446	44.421	43.1384
1553111_a_at	27.8915	21.4119	45.5164	45.878
1553112_s_at	59.439	89.7051	97.8928	128.408
1553113_s_at	92.2256	95.3384	178.406	182.683
1553114_a_at	83.1665	103.897	67.9673	59.8793
1553115_at	64.5501	55.1509	73.3669	63.7039
1553117_a_at	318.655	385.53	94.0974	110.197
1553118_at	83.8001	40.6939	378.409	417.203
1553120_at	8.92805	7.88755	9.34358	9.92023
1553122_s_at	12.0302	16.8536	14.6861	10.0643
1553123_at	21.1353	21.5406	18.3105	17.3966
1553125_x_at	47.1364	53.1847	46.2511	46.25
1553126_a_at	6.18396	5.90905	5.92003	6.21553
1553127_a_at	11.5144	12.992	10.8159	10.2526
1553129_at	5.34225	6.32508	5.79046	4.63939
1553130_at	96.5482	90.0626	84.7832	81.4007
1553131_a_at	51.4706	51.277	45.3081	44.2587
1553132_a_at	13.1195	9.59865	12.2946	9.16719
1553133_at	1114.38	1167.8	74.3265	78.4303
1553134_s_at	139.161	121.642	11.0507	10.3934
1553136_at	158.366	168.169	154.767	186.29
1553137_s_at	26.0795	24.8876	15.3575	14.2029
1553138_a_at	77.7306	70.8789	264.8	324.218
1553139_s_at	38.8343	43.6598	42.3885	40.6666
1553140_at	10.2271	10.9063	11.4654	10.3701
1553141_at	17.0188	16.368	14.9213	12.3843
1553142_at	8.92604	8.74798	8.18195	11.1609
1553145_at	123.025	110.236	67.0501	62.5211
1553146_at	7.44611	8.12272	6.66274	7.03849
1553147_at	5.69234	5.94706	4.83615	5.69234
1553148_a_at	24.5237	28.1948	21.7254	20.2577
1553150_at	12.5376	13.5655	8.49363	9.16447
1553151_at	11.4035	19.284	12.7509	13.0058
1553153_at	84.1402	78.7175	71.6813	64.9047
1553155_x_at	61.7651	58.9203	52.1726	48.4061
1553156_at	51.7452	53.354	55.7588	44.6618
1553157_at	28.8397	37.5762	31.4089	26.7521
1553158_at	153.382	190.672	81.1891	117.821
1553159_at	53.5517	45.479	46.3288	55.4258
1553162_x_at	110.512	110.05	159.55	120.33
1553163_at	62.1206	66.319	49.3961	56.7344
1553165_at	60.8694	47.8495	47.2007	34.7616
1553166_at	66.6095	59.4439	59.4292	57.4729
1553167_a_at	32.5004	30.4503	63.9444	72.9849
1553168_at	70.5577	53.499	47.6805	45.1886
1553169_at	46.5813	50.2047	34.5997	42.8951
1553171_x_at	24.8028	20.3773	16.3336	20.4965
1553172_at	137.004	125.25	161.891	173.475
1553174_at	53.162	53.9467	56.851	52.2465
1553175_s_at	23.346	20.2121	23.0066	20.5297
1553176_at	11.1088	10.7852	11.7901	10.6463
1553177_at	48.2998	46.5375	18.8014	15.8041
1553178_a_at	91.8726	97.6268	90.3564	77.0833
1553179_at	16.796	17.5257	13.0609	12.2066
1553180_at	4.47428	4.75387	6.52044	5.46702
1553181_at	18.8877	31.5126	32.945	26.0748
1553183_at	7.81832	8.12272	11.7838	8.69791
1553185_at	845.204	664.925	252.886	189.363
1553186_x_at	410.187	336.839	124.247	92.6109
1553188_s_at	11.2614	11.1564	11.1293	9.43155
1553190_s_at	37.4912	34.9774	39.8541	38.7013
1553191_at	6.16467	7.86275	5.5016	7.45484
1553192_at	6.35844	5.9865	5.24411	5.54059
1553193_at	6.10533	5.92485	10.456	7.76335
1553194_at	8.87513	7.59287	8.41227	7.80985
1553196_a_at	10.151	12.5209	8.71807	8.82078
1553197_at	9.48435	8.02227	8.17948	8.09199
1553199_at	4.38844	4.50555	5.62965	5.36945
1553202_at	10.247	11.5945	13.9461	16.2669
1553204_at	48.9279	49.0137	60.4988	58.1753
1553205_at	97.2448	99.244	75.3388	73.0218
1553207_at	83.8223	86.0309	74.3425	79.4625
1553208_s_at	18.0134	17.3398	13.1282	17.0376
1553209_at	36.3708	36.4464	30.0592	30.0592
1553211_at	22.2954	22.4567	23.6529	23.1876
1553212_at	94.5982	133.734	88.619	65.7018
1553213_a_at	14.3359	15.9307	12.4806	12.9149
1553214_a_at	4.56207	4.1619	4.14671	4.41825
1553215_s_at	17.6039	18.8026	14.2971	16.6531
1553216_at	28.1323	35.3598	42.9534	35.7299
1553217_s_at	55.2539	54.6375	55.5975	48.8042
1553218_a_at	186.583	194.931	468.295	484.505
1553219_a_at	13.5003	14.1044	19.4474	18.8996
1553220_at	183.934	150.675	54.0688	75.2496
1553221_at	15.3833	14.6209	21.0788	26.008
1553222_at	523.166	425.165	268.05	278.923
1553224_at	14.603	8.26303	9.55483	11.8215
1553225_s_at	52.8923	47.9704	31.6375	43.7845
1553226_at	12.6208	15.101	13.5218	11.4321
1553227_s_at	46.855	51.2298	39.6495	35.6158
1553228_at	7.505	6.91832	5.63184	8.21659
1553229_at	19.5111	17.9857	51.2309	36.1392
1553232_at	28.166	35.0293	26.8027	27.9963
1553234_at	27.7697	33.1827	33.6113	27.8482
1553235_at	67.3222	81.8169	83.8001	60.9833
1553237_x_at	59.2348	65.3681	65.0045	53.4693
1553238_a_at	127.312	158.734	125.8	136.384
1553239_at	58.0447	70.1738	54.0256	51.5489
1553241_at	17.2739	19.1497	16.0393	19.4992
1553243_at	5.75159	6.15493	5.78337	5.3133
1553244_at	13.4953	11.8097	42.9704	37.826
1553246_a_at	55.5508	71.2923	49.1324	57.5775
1553247_a_at	9.74359	8.1218	11.6696	13.1468
1553248_at	29.3132	24.9681	31.5333	23.3426
1553249_at	12.2966	13.8113	9.91155	11.9027
1553252_a_at	79.7767	76.3202	67.5514	57.5773
1553253_at	79.1851	97.8528	81.4559	77.9914
1553254_at	8.64853	12.3135	9.73306	7.08434
1553255_at	14.8642	13.4354	15.7522	13.2569
1553257_at	54.0154	51.4992	45.1357	53.0955
1553258_at	48.0365	49.9422	45.0772	49.3375
1553260_s_at	4.14971	4.84819	4.29865	5.09359
1553261_x_at	3.54963	6.10327	4.00768	4.41452
1553262_a_at	229.425	204.05	189.653	176.039
1553263_at	212.304	220.831	200.396	191.238
1553264_a_at	58.1285	59.6517	40.0541	37.2519
1553265_at	15.2545	13.9458	9.17147	15.2554
1553266_at	4.4598	5.22789	3.91558	3.96461
1553267_a_at	13.3495	13.2491	14.3838	17.1414
1553268_at	47.2299	51.0933	47.7363	46.6508
1553269_at	25.5363	31.9173	56.4974	71.2292
1553271_at	8.59941	11.4113	5.74987	6.9442
1553272_at	76.1066	90.3017	73.5136	66.48
1553274_a_at	191.492	170.855	216.075	203.309
1553275_s_at	7.10722	6.25779	5.19668	5.24734
1553276_at	4.91044	5.60132	6.6659	6.42495
1553277_at	4.90273	5.40217	5.33024	6.08562
1553279_at	94.4753	96.9211	87.9	78.853
1553280_at	38.8066	35.8769	36.6005	32.7948
1553281_at	62.951	63.0731	50.6397	49.7834
1553282_at	30.6853	32.1498	34.6322	31.9777
1553284_s_at	27.343	25.5289	27.5844	28.3329
1553285_s_at	15.3735	14.8262	20.1396	19.0258
1553286_at	95.1179	92.4203	114.263	127.444
1553288_a_at	36.6212	36.8785	36.699	32.9055
1553292_s_at	245.675	223.157	152.108	127.791
1553293_at	16.3784	16.7766	14.9571	17.4452
1553295_at	5.63165	8.12272	5.34086	5.34086
1553296_at	14.0243	8.44182	7.43354	7.60258
1553297_a_at	3968.1	3998.16	346.922	283.532
1553298_at	4.81	5.04356	4.82114	6.13629
1553299_at	6.67507	6.68658	11.1507	14.8552
1553300_a_at	20.0481	21.7975	20.5121	15.7197
1553301_a_at	11.259	9.15977	12.9881	16.1572
1553303_at	78.3931	82.3343	60.0158	66.0285
1553304_at	51.0518	52.5655	69.7086	53.9262
1553306_at	41.6944	31.754	26.3663	32.1328
1553310_at	29.0632	21.4104	10.9258	12.0905
1553311_at	42.3981	43.6976	111.867	105.776
1553313_s_at	34.6399	33.6528	34.397	32.1001
1553314_a_at	12.8143	13.9238	11.9092	9.26725
1553315_at	7.16919	7.20434	9.07709	8.94575
1553316_at	58.9371	50.8073	46.0563	50.7454
1553317_s_at	15.7353	9.18446	11.9883	11.3582
1553318_at	35.3973	35.3276	29.6095	26.6535
1553319_at	10.9418	12.3135	10.2093	10.6472
1553320_s_at	5.23284	5.49212	4.74997	5.9007
1553321_a_at	9.81986	9.73306	8.29541	10.3607
1553322_s_at	6.06897	7.94504	6.46968	5.92148
1553323_a_at	40.8214	38.1824	48.8587	46.4254
1553325_at	37.0848	31.0344	29.3257	31.3181
1553326_at	7.10638	7.14157	7.17117	6.19479
1553327_a_at	19.2252	21.821	16.0129	16.9293
1553328_a_at	34.662	34.8331	175.43	155.675
1553329_at	5.67351	5.8584	5.8221	5.70247
1553330_at	6.36969	7.5109	7.32356	6.3873
1553333_at	4.84765	6.38763	6.53958	6.02932
1553335_x_at	18.5912	19.8377	14.4427	14.8943
1553336_a_at	16.809	12.7447	14.9567	16.3484
1553338_at	126.489	109.05	54.2955	77.9656
1553340_s_at	132.077	140.307	119.026	111.461
1553341_at	16.2213	15.2452	11.8193	13.6652
1553344_at	4.92329	5.09994	5.63768	4.75242
1553346_a_at	49.2101	49.045	48.8901	46.3994
1553347_s_at	29.2809	26.8703	29.2125	24.7156
1553348_a_at	42.3589	49.0528	62.0568	53.0674
1553349_at	137.119	133.381	61.9095	59.5993
1553350_at	23.1632	23.7194	22.054	23.4955
1553351_at	16.9703	16.6913	17.544	17.2114
1553352_x_at	24.6502	23.6238	19.4893	21.7179
1553354_a_at	40.1939	48.8973	50.7158	54.2016
1553355_at	12.9149	14.4798	11.6277	12.8236
1553356_at	8.26724	9.29001	6.95229	7.05801
1553357_at	6.86797	7.74513	8.19529	7.37662
1553359_at	167.404	177.431	160.3	142.691
1553361_x_at	231.331	220.637	199.221	198.456
1553362_at	5.09994	4.35088	4.12938	5.40256
1553363_at	13.4976	16.3852	18.907	17.0166
1553364_at	43.3536	33.35	18.9013	21.9636
1553365_at	10.8959	9.38001	12.6231	10.6595
1553366_s_at	94.1751	94.2061	90.2323	77.8892
1553367_a_at	52.1056	45.9313	46.8063	41.7132
1553369_at	62.6544	58.0399	43.1334	46.0973
1553371_at	11.0528	15.2036	10.5913	11.6579
1553372_at	25.086	26.1	22.4037	26.124
1553373_at	21.5527	30.0668	16.1679	18.0309
1553374_at	5.71113	5.83703	5.67586	4.98039
1553375_at	29.1692	35.1406	26.7226	27.5412
1553376_a_at	6.89877	7.11749	6.71854	7.03665
1553378_a_at	13.6723	14.4484	13.974	11.7372
1553380_at	9.41804	9.85287	11.3989	13.3586
1553383_at	4.1257	5.47429	5.61872	6.16072
1553385_at	53.0463	54.8951	56.2255	52.1617
1553386_at	81.4946	83.6632	47.9038	57.0939
1553387_at	23.0902	20.1942	17.2154	18.3024
1553388_at	6.65903	5.15969	5.36518	6.73746
1553389_at	22.1062	20.5314	17.9048	16.8088
1553390_at	19.7129	13.1237	11.8489	14.6772
1553391_at	14.7853	16.3602	19.7267	12.9114
1553392_at	5.59173	7.09074	14.2309	9.87198
1553394_a_at	7.4553	7.35049	6.06897	7.36942
1553395_a_at	86.0974	61.5501	48.1761	48.5797
1553396_a_at	52.2125	64.2883	50.6603	36.0482
1553397_at	164.524	165.514	126.345	116.293
1553398_at	8.01836	7.36731	7.10019	7.4551
1553399_a_at	101.877	139.225	123.3	101.004
1553400_a_at	20.7534	22.7195	37.0861	36.138
1553401_at	9.3619	9.248	9.91295	8.64099
1553402_a_at	7.81839	9.7673	5.50107	6.69922
1553403_at	25.3027	23.4708	26.1329	25.9671
1553405_a_at	23.0496	25.9581	18.8591	19.5576
1553407_at	44.3984	46.6948	49.9433	53.872
1553409_at	6.84718	6.93164	6.36969	7.40558
1553410_a_at	16.2303	17.1681	15.0662	15.1919
1553411_s_at	10.5934	10.2911	10.1941	8.52337
1553412_at	44.0408	49.0528	36.9904	38.551
1553413_at	20.132	18.2472	19.7721	22.7509
1553415_at	6.51372	4.89506	4.94565	4.60977
1553417_at	29.5541	24.9253	22.8465	21.1032
1553418_a_at	16.505	20.1296	16.0002	16.8911
1553420_at	8.18422	9.77877	10.8331	10.8277
1553422_s_at	39.8279	40.7634	38.3632	36.734
1553423_a_at	7.76595	11.8757	35.9203	25.0312
1553424_at	6.78585	8.12272	7.57111	7.03849
1553425_at	17.8883	13.9212	13.1013	14.4369
1553426_at	8.31945	7.84369	7.40685	7.88345
1553427_at	29.5925	33.6162	28.3418	27.6851
1553428_at	7.49104	8.5108	6.17318	5.9998
1553429_at	53.4262	49.0232	51.9248	47.0542
1553430_a_at	34.7801	28.5577	47.3337	44.0532
1553432_s_at	28.9977	32.007	29.2561	29.256
1553433_at	6.22982	6.83328	5.25795	5.48288
1553434_at	9.54409	10.239	7.74926	8.98203
1553435_at	37.9276	36.3849	32.4775	41.6426
1553436_at	13.1307	13.1307	10.8491	18.6284
1553437_at	28.6128	25.9573	23.4922	21.9422
1553438_at	141.562	174.363	138.047	148.27
1553439_at	55.7203	60.2178	58.1157	58.3659
1553440_at	5.06466	5.5496	4.99978	6.1457
1553441_at	3.97767	4.43587	4.34336	4.3476
1553442_a_at	17.7966	14.1495	13.3988	10.8777
1553443_at	13.2082	14.1135	10.4778	12.769
1553444_a_at	111.391	112.454	84.8425	72.6213
1553446_at	9.57287	8.57176	6.9651	7.66968
1553447_at	17.7088	17.5873	15.6387	11.3551
1553448_at	7.49307	8.01987	6.58036	6.91923
1553449_at	63.3004	60.1457	29.6485	23.5624
1553450_s_at	11.9361	13.585	10.9837	12.1743
1553451_at	9.27305	16.0905	13.8855	14.1079
1553452_at	9.94755	8.76628	7.63555	7.954
1553453_at	7.84519	10.2006	9.38389	8.97502
1553454_at	6.49777	6.47162	5.54081	5.48496
1553456_at	12.3135	14.7923	13.3083	16.4791
1553457_at	67.7622	84.8856	66.0029	70.7962
1553458_at	41.562	51.5674	38.2864	35.4114
1553459_at	23.6361	32.3908	37.2682	35.7121
1553460_at	32.181	30.5385	25.0236	28.2397
1553461_at	10.3006	9.45665	8.83152	11.7354
1553462_at	6.76852	5.48073	5.78654	5.4414
1553464_at	101.175	91.0501	90.3159	93.5576
1553465_a_at	31.6232	39.3746	35.3607	39.5511
1553466_at	35.7237	37.1508	38.0563	32.0205
1553467_at	23.5365	22.754	18.1034	19.4595
1553468_at	7.11844	8.2608	7.46016	9.0698
1553470_at	20.3065	18.5314	25.4926	17.0156
1553471_at	18.7269	16.3893	14.4321	15.0798
1553472_at	7.8294	9.23745	8.11032	10.0316
1553474_at	5.19556	5.75211	5.2937	5.81472
1553475_at	11.2048	10.4303	8.87488	11.8088
1553478_at	18.9213	18.6084	18.2559	17.5544
1553479_at	37.5856	38.9248	38.7013	45.2379
1553482_at	10.8991	9.73306	9.24574	7.88157
1553483_at	62.6592	60.5557	61.448	56.057
1553484_at	11.2112	14.2968	13.6335	11.6366
1553485_at	12.4695	9.08487	10.0567	9.08487
1553486_a_at	7.34902	8.21548	7.45586	7.61701
1553488_at	61.8391	54.147	55.1996	48.2171
1553489_a_at	34.2108	37.6034	38.3302	41.7043
1553491_at	11.9951	17.0074	14.6746	15.7367
1553492_a_at	10.6412	10.8067	7.99856	7.71371
1553493_a_at	28.6461	26.5656	22.2541	23.2369
1553494_at	5.16806	6.34442	5.50925	6.05841
1553497_at	5.79336	5.56176	5.04539	5.72317
1553498_at	18.1878	18.5404	13.1251	12.848
1553499_s_at	67.5872	69.1059	80.4414	76.3259
1553500_at	13.068	12.0247	13.9801	12.9661
1553502_a_at	9.16302	13.3285	9.55821	8.19404
1553504_at	26.3242	30.3926	22.806	24.713
1553505_at	10.2093	13.5896	13.5034	10.9282
1553506_at	27.1804	29.2636	23.2942	20.5935
1553507_a_at	74.4669	76.6593	81.6654	77.5765
1553508_at	19.8799	17.4002	17.4928	13.9373
1553510_s_at	145.829	151.619	360.721	562.569
1553511_at	66.159	54.4387	51.9355	56.8394
1553512_at	22.0161	21.8079	21.1764	30.3603
1553513_at	19.5959	25.0368	6.66956	9.52458
1553514_a_at	54.7032	45.0203	17.84	15.9229
1553515_at	26.5736	26.7684	25.2497	21.8631
1553517_at	46.9397	47.4764	34.9361	38.0744
1553518_at	89.9645	91.6663	28.806	33.8458
1553519_at	5.69331	5.79338	7.23577	6.25115
1553521_at	11.6579	15.1251	12.8988	13.4742
1553523_at	61.7548	69.2985	55.1173	53.235
1553524_at	6.20315	5.72747	5.54233	5.63837
1553525_at	104.268	81.2677	83.6799	55.9072
1553526_at	58.8693	63.9471	61.8097	59.7055
1553527_at	38.1217	39.5518	45.3652	32.1321
1553528_a_at	203.372	175.825	448.903	437.55
1553529_at	20.904	14.3694	17.1748	16.894
1553530_a_at	154.897	214.012	264.345	273.05
1553531_at	19.2986	19.1577	19.4909	19.6522
1553532_a_at	44.8453	56.4939	41.5224	46.9577
1553533_at	14.6402	15.3755	12.3643	16.171
1553534_at	15.6739	23.3278	16.6637	21.4272
1553535_a_at	150.962	178.915	351.813	419.675
1553536_at	17.8993	19.2137	15.717	14.4893
1553537_at	12.4077	12.2232	14.0779	11.5039
1553538_s_at	17130.5	18657.3	12040.5	10567.7
1553539_at	28.0733	32.8021	18.9674	20.7949
1553540_a_at	48.8368	56.8363	69.9949	80.4911
1553541_at	13.0488	11.5328	10.2173	9.31488
1553542_at	83.1759	66.4796	103.46	93.4536
1553544_at	44.8178	53.2038	42.0813	35.1937
1553545_at	36.0921	36.9824	31.5041	25.6129
1553546_at	4.39048	4.5868	4.5868	4.49898
1553547_at	7.32063	6.36969	6.409	6.14436
1553549_at	20.9001	21.8721	20.9767	21.51
1553550_at	10.6578	15.2222	17.5077	13.6988
1553551_s_at	19442.4	19708.3	18353.1	15772.1
1553552_at	27.5551	28.7746	24.7553	28.134
1553553_at	17.1374	17.6061	15.8993	13.4067
1553555_at	29.2947	27.7299	25.5773	22.3678
1553556_at	8.18695	7.55176	7.88685	8.39113
1553558_at	25.1039	22.4295	20.2017	19.8524
1553559_at	41.7508	46.6389	40.4892	37.9423
1553560_at	14.3663	14.2227	12.2141	12.5998
1553561_at	9.31232	11.3288	7.8283	8.71574
1553562_at	43.3976	41.9703	36.006	26.7778
1553564_at	20.0772	19.3687	20.947	20.1898
1553565_s_at	24.6383	24.4913	25.5776	21.8516
1553566_at	44.0667	40.6939	34.0144	33.4931
1553567_s_at	22521.5	21713.8	20448	16294.2
1553568_a_at	45.2678	44.422	29.4417	35.1796
1553569_at	21927.5	21929	21109.3	21476.6
1553570_x_at	24008.2	24142.4	22689.2	21870.6
1553572_a_at	75.9251	90.0793	74.2109	72.2243
1553573_s_at	17.1703	16.1865	13.5034	13.6149
1553574_at	8.46367	8.12272	6.71531	6.85321
1553575_at	298.851	282.175	1066.7	917.81
1553579_a_at	7.54982	6.42161	5.2038	5.68002
1553581_s_at	970.268	947.199	1134.39	1021.76
1553582_a_at	20.249	19.9576	16.2989	18.5164
1553583_a_at	31.1077	32.9389	27.0859	24.5607
1553584_at	43.4377	44.9858	45.354	43.1301
1553585_a_at	7.54996	12.5662	9.12474	7.93984
1553586_at	30.1706	30.6946	27.7789	30.7162
1553587_a_at	585.61	620.978	321.167	471.05
1553588_at	28302.8	26866.1	25565.7	23210.4
1553589_a_at	88.8844	70.867	49.311	38.1682
1553590_at	43.7383	45.2138	46.6767	44.1954
1553591_at	34.7976	28.3967	35.068	27.4557
1553592_x_at	23.8367	35.2045	28.139	30.242
1553593_a_at	46.3731	33.7668	33.686	35.9737
1553594_a_at	75.1024	67.3951	57.4683	47.054
1553599_a_at	12.5405	10.0372	9.95468	9.36824
1553600_at	58.9253	64.693	62.6743	60.1589
1553601_a_at	8.23201	7.62333	8.26268	7.6278
1553602_at	29.169	33.9574	28.1087	23.2642
1553603_s_at	38.5842	33.6975	50.143	42.8688
1553604_at	6.32857	6.72641	4.22275	4.14671
1553605_a_at	19.4398	20.6372	7.44057	8.32353
1553607_at	6.56451	6.77354	6.36969	5.98154
1553608_a_at	66.6431	26.4726	11.3424	15.1974
1553611_s_at	70.0468	64.434	64.4858	56.7076
1553612_at	44.3604	44.8558	46.8324	46.7542
1553613_s_at	17.4519	20.3107	13.6104	15.9182
1553614_a_at	9.55917	9.73306	7.31374	6.44573
1553618_at	16.7178	18.8727	16.1094	15.9372
1553619_a_at	17.8384	15.4553	15.9967	14.166
1553620_at	10.2001	9.6173	9.87137	9.28813
1553622_a_at	10.461	9.47563	10.2093	19.7129
1553623_at	21.3074	13.3794	15.0991	19.1147
1553625_at	3.92587	4.14439	4.14979	4.44861
1553626_a_at	7.57443	15.5776	14.654	11.1096
1553627_s_at	9.50479	8.74138	7.92101	7.03849
1553629_a_at	42.8279	43.4364	40.1128	32.6166
1553630_at	7.70865	8.39286	6.36969	6.46779
1553633_s_at	20.7534	18.8634	33.2413	24.6673
1553634_a_at	15.5732	17.7411	15.2235	17.7146
1553635_s_at	15.0449	13.0483	55.6678	55.5715
1553636_at	9.03127	7.67383	6.888	8.45875
1553637_s_at	29.169	31.0355	27.8628	31.1531
1553639_a_at	76.9868	72.551	60.9517	74.7505
1553640_at	33.7153	39.3992	42.6469	37.6112
1553641_a_at	21.1367	14.275	16.2397	21.1455
1553642_at	77.6158	80.5501	75.5384	77.1751
1553644_at	61.0366	46.6078	29.2567	38.8336
1553645_at	4.84214	7.15861	8.83885	13.24
1553646_at	10.853	8.08923	9.14777	9.0493
1553647_at	98.3365	101.748	80.5501	88.4806
1553651_at	10.3866	11.4287	15.8853	14.5166
1553652_a_at	8.28139	11.4416	13.2759	10.9029
1553654_at	5.23456	5.70577	5.225	5.70577
1553655_at	18.6969	16.4387	16.0938	20.4012
1553656_at	39.2429	48.411	36.4862	51.0224
1553657_at	32.5939	32.9125	29.7163	29.6195
1553658_at	23.2821	22.884	23.127	21.831
1553660_at	30.7324	36.3014	32.9717	26.9504
1553661_a_at	15.2545	17.0273	12.3135	11.4933
1553663_a_at	112.079	101.77	89.5407	81.4537
1553666_at	14.0196	14.6337	15.4478	15.8614
1553668_at	50.9097	50.8799	52.4362	57.1755
1553670_at	8.22266	8.65657	12.6713	13.1332
1553672_at	12.7655	14.8689	12.4472	17.8802
1553673_at	36.0213	40.6939	32.3637	30.1013
1553674_at	5.53634	6.45731	6.96365	9.71886
1553675_at	20.2608	22.4126	20.5417	16.6149
1553677_a_at	196.142	176.8	453.383	413.127
1553678_a_at	569.764	716.781	661.925	588.814
1553679_s_at	13.4086	12.8341	18.8565	19.4964
1553681_a_at	185.269	164.493	108.758	83.7871
1553682_at	25.6975	25.0051	21.2983	18.0332
1553683_s_at	21.6311	20.1368	16.9237	14.4595
1553684_at	13.3574	15.0121	11.6951	14.0788
1553685_s_at	36.324	40.6939	24.6781	22.6444
1553686_at	69.9885	71.5004	79.5661	66.8272
1553688_at	35.4652	32.0386	31.2881	33.0312
1553689_s_at	80.9174	90.9425	219.234	225.115
1553690_at	24.4341	40.5393	72.7171	89.0132
1553691_at	16.5934	18.9172	15.4402	19.3819
1553693_s_at	62.4488	59.8659	85.9372	63.7136
1553694_a_at	24.56	36.5194	27.345	24.5875
1553695_a_at	161.659	140.186	152.203	130.808
1553696_s_at	21.6725	17.848	58.3393	53.6613
1553697_at	7.80985	9.24928	8.14069	6.43479
1553698_a_at	10.1214	11.1702	13.1814	10.9029
1553701_a_at	57.0939	68.8138	50.5538	37.469
1553702_at	46.1416	47.3901	41.7212	37.7075
1553703_at	309	291.849	305.365	345.516
1553704_x_at	277.7	250.853	271.671	260.278
1553705_a_at	30.5641	32.4861	37.711	39.3265
1553706_at	18.811	11.2485	13.9333	15.5884
1553708_at	8.92079	7.26048	8.02281	7.40716
1553709_a_at	345.367	372.309	665.761	874.728
1553710_at	6.14398	6.50336	5.31453	7.03849
1553711_a_at	7.27113	7.7699	9.73306	9.3057
1553713_a_at	102.954	89.0409	148.526	142.656
1553715_s_at	368.769	383.217	754.239	877.968
1553717_at	52.1835	34.0765	27.3515	28.5975
1553718_at	127.553	155.288	193.731	182.666
1553719_s_at	51.0082	55.8098	86.3774	74.9663
1553720_a_at	43.0801	42.8435	40.7732	48.1138
1553721_at	6.32676	6.0343	5.53476	6.77624
1553722_s_at	7.93052	8.99769	8.47693	6.42731
1553723_at	212.925	163.675	130.3	91.052
1553725_s_at	33.2983	32.4313	29.3169	25.8562
1553726_s_at	8.31945	6.74923	25.2923	12.588
1553727_at	86.1751	94.3888	74.5021	84.6751
1553728_at	410.607	423.794	392.329	357.774
1553729_s_at	18.2407	18.2679	20.3129	18.0309
1553730_x_at	194.18	186.006	188.449	189.897
1553732_s_at	117.357	109.595	104.922	98.5244
1553734_at	11.615	12.9688	26.5269	20.0361
1553736_at	33.8187	31.8944	6.52759	7.03849
1553739_at	4.65084	5.1242	5.09893	6.38418
1553740_a_at	15.937	20.5686	17.5355	17.7454
1553741_at	9.28057	9.11792	10.3462	9.88438
1553743_at	218.662	146.915	123.864	105.675
1553746_a_at	6.27241	7.2032	6.92137	7.36942
1553747_at	9.77241	13.9766	8.72439	8.32078
1553749_at	109.72	106.099	197.121	161.28
1553750_a_at	74.7499	80.9005	24.5198	29.4911
1553752_at	37.711	50.1778	40.763	40.3581
1553755_at	213.259	227.926	152.751	227.001
1553756_at	27.8816	32.5203	26.6947	26.8097
1553757_at	13.4507	16.4351	13.8747	13.9994
1553759_at	8.82702	8.7525	7.4204	7.48131
1553761_at	28.9403	27.7584	30.9496	31.834
1553764_a_at	8.4247	6.39915	16.5603	14.9179
1553765_a_at	4.77018	4.73116	4.87077	5.36603
1553768_a_at	28.2706	25.9169	19.5624	17.6034
1553769_at	52.5927	55.0911	39.6311	40.9311
1553770_a_at	71.6545	65.9531	67.9752	66.3154
1553772_at	15.6774	12.1303	13.7692	13.4666
1553775_at	23.9373	25.7713	24.0522	21.0681
1553776_at	5.74807	6.19865	4.69662	5.28785
1553778_at	84.7946	91.0775	76.3191	69.3901
1553780_at	82.8712	97.3952	79.0045	88.4901
1553781_at	6.23905	5.80792	7.74889	7.84926
1553785_at	8.29367	8.24599	7.14656	8.64228
1553787_at	9.50511	7.1283	22.6462	22.8778
1553789_a_at	39.6361	38.8818	88.6255	87.8193
1553792_at	5.38807	5.2691	5.88476	4.89835
1553793_a_at	12.6755	16.6267	12.6835	12.9719
1553794_at	19.6442	16.0717	14.7923	16.1326
1553796_at	16.3967	11.6579	13.0184	13.6149
1553797_a_at	7.70872	7.46732	7.36481	5.73229
1553798_a_at	23.0951	19.1028	14.0628	9.51483
1553799_at	5.70577	5.666	5.93801	5.50544
1553801_a_at	18.5402	20.6436	49.969	56.4468
1553802_a_at	34.2081	40.1497	37.5231	37.5554
1553803_at	161.034	184.409	137.618	116.56
1553804_a_at	26.3719	24.6638	16.456	18.5438
1553805_at	34.8408	38.7013	34.0391	34.1771
1553808_a_at	12.2178	10.3643	28.1616	32.7761
1553809_a_at	20.0805	21.7444	13.7903	12.4544
1553810_a_at	12.7863	12.5886	101.909	100.758
1553811_at	11.4489	9.35215	8.467	11.4532
1553812_at	30.2687	27.6909	30.6125	28.6301
1553813_s_at	29.6834	31.0168	25.6829	28.9045
1553815_a_at	40.1939	38.8431	33.8396	32.5308
1553817_at	49.5451	52.4729	49.8146	40.4166
1553818_x_at	41.1937	50.0055	45.4712	51.0352
1553821_at	22.1791	16.3684	15.3419	15.7024
1553822_at	5.94626	6.14697	5.52509	5.45561
1553823_a_at	9.04988	11.9152	9.48142	12.3489
1553826_a_at	159.959	159.054	163.714	134.174
1553828_at	23.931	20.3184	17.6028	14.9982
1553829_at	18.0834	21.8445	6.84795	7.34493
1553830_s_at	7.18981	7.91818	8.05576	7.6391
1553831_at	88.8193	107.952	68.0153	72.0501
1553832_at	52.3996	54.5239	48.8158	54.3031
1553834_at	7.45991	7.31452	6.32193	6.69651
1553835_a_at	9.47177	7.727	8.81599	10.7731
1553837_at	67.9251	59.3725	56.6396	54.3672
1553838_at	7.79999	6.92831	6.24212	7.1752
1553839_at	101.241	104.43	64.8164	64.2274
1553840_a_at	89.8175	86.5262	66.8072	64.4634
1553842_at	13.4884	11.4209	6.77145	7.73427
1553843_at	95.6618	97.0382	80.2282	99.2366
1553844_a_at	26.4499	23.7136	23.6981	23.9033
1553845_x_at	122.8	126.057	121.52	126.947
1553846_at	37.5666	31.3834	32.3646	33.2198
1553847_a_at	18.4766	21.4723	16.5404	17.3433
1553849_at	11.6982	13.3461	46.6809	25.164
1553850_at	10.8047	11.3973	11.9958	11.6141
1553851_at	5.90925	6.66119	5.11815	5.65282
1553852_at	12.8486	16.3227	14.8442	17.3969
1553856_s_at	49.2686	44.1465	40.9573	45.2844
1553857_at	72.4251	76.8405	76.4632	78.2842
1553858_at	162.665	141.091	179.888	137.873
1553859_at	14.6672	12.3135	15.6315	13.9112
1553860_at	32.1498	40.2243	28.4124	32.6237
1553861_at	112.688	155.819	19.0851	19.5653
1553863_at	22.6648	29.2481	22.047	24.3783
1553864_at	6.66259	7.94006	7.45388	7.56488
1553865_a_at	36.0092	33.777	41.9418	37.1092
1553868_a_at	4.71802	5.58425	3.98789	4.218
1553869_at	9.69441	8.62197	7.90386	11.0716
1553871_at	58.795	57.0319	47.449	57.4709
1553872_at	75.7736	81.0222	66.6921	72.333
1553873_at	6.77405	8.4898	8.05576	7.48216
1553874_a_at	31.5841	36.9226	27.3596	39.4204
1553875_s_at	56.5105	56.9672	56.8654	65.1313
1553876_at	13.8755	12.9377	14.7732	11.6364
1553878_at	12.9277	10.1559	11.4194	11.6404
1553879_a_at	18.8721	24.1661	21.4503	19.1999
1553880_at	37.6656	31.9567	31.7489	30.8767
1553881_at	13.8523	13.1812	10.4593	12.5346
1553882_at	9.53171	10.4988	8.56351	8.93179
1553883_at	5.20901	5.19347	5.61538	6.32215
1553885_x_at	4.87604	6.0107	6.10221	7.87439
1553886_at	4.72069	4.64286	5.09994	5.27039
1553887_at	11.204	7.34401	6.96097	8.49405
1553888_at	6.68102	6.80749	7.14822	6.22206
1553889_at	31.174	43.3062	36.7394	31.74
1553890_s_at	62.1934	74.9505	64.8736	70.4168
1553891_at	25.2105	28.5261	30.2632	24.8028
1553893_at	46.1214	48.6222	37.1651	43.6559
1553894_at	5.36518	7.05954	6.84822	8.54501
1553895_at	29.5172	29.5394	27.0103	25.8577
1553898_a_at	10.0988	8.62145	8.62862	7.08044
1553900_s_at	60.0883	54.4489	52.6466	47.7226
1553901_x_at	8.0072	8.83246	8.83246	9.78169
1553905_at	9.73008	6.85342	7.17437	7.30309
1553906_s_at	8541.71	6512.56	668.315	617.931
1553907_a_at	7.14245	6.6925	5.76219	4.82754
1553909_x_at	70.1397	60.4252	57.8043	61.4674
1553910_at	9.86543	8.08616	9.24574	7.02752
1553911_at	8.65124	8.59724	9.45536	7.672
1553912_at	12.6623	11.8731	11.2732	9.87668
1553914_at	32.7844	22.5618	20.0293	22.5277
1553915_at	4.53072	4.51245	4.68964	4.52388
1553917_at	35.7237	39.4703	26.3459	25.7508
1553918_at	30.1636	27.7301	30.039	29.6742
1553919_at	45.377	55.6815	44.2632	44.4343
1553920_at	6.16824	7.8584	5.46945	4.55331
1553923_at	23.0521	25.8775	21.2084	18.7299
1553924_at	6.85596	7.10561	7.35591	7.67339
1553927_at	21.3478	19.6199	23.9373	23.9373
1553928_at	138.683	116.3	127.922	114.736
1553929_at	42.7418	41.2005	36.1027	41.2711
1553930_at	5.12867	4.67101	4.67163	4.82566
1553931_at	6.15572	5.82688	6.53129	6.4357
1553934_at	7.8152	8.64433	8.23323	6.49019
1553935_at	7.51158	6.88709	6.55983	6.64101
1553936_a_at	16.5385	16.4437	14.0795	14.3051
1553938_a_at	10.1466	15.4018	12.3111	14.9045
1553940_a_at	58.0791	73.471	82.9251	104.946
1553943_at	73.2377	74.7923	59.3546	53.2205
1553944_at	7.34457	6.50579	7.19166	6.98612
1553945_at	42.3921	37.0363	37.7579	47.6783
1553946_at	38.8263	34.5997	21.6743	32.9514
1553947_at	92.0501	107.39	102.783	113.667
1553949_at	14.0376	17.2191	15.3811	15.1434
1553952_at	88.4895	93.5846	83.9893	88.8714
1553954_at	118.144	119.537	246.413	301.117
1553955_at	877.003	814.101	516.27	465.96
1553956_at	15.9622	13.0311	172.143	209.566
1553957_at	151.997	124.556	164.32	163.964
1553959_a_at	353.545	326.603	728.568	645.369
1553960_at	82.6466	92.1774	15.7428	15.594
1553961_s_at	115.016	121.833	41.3478	46.968
1553962_s_at	113.304	131.604	36.9446	40.5554
1553963_at	5.1492	4.90386	5.36518	5.31911
1553965_x_at	7.77304	8.27119	7.03849	7.24202
1553967_at	52.4033	52.3029	53.3012	56.1542
1553968_a_at	251.675	245.358	223.574	291.8
1553970_s_at	60.4534	44.5867	119.55	86.0454
1553971_a_at	113.468	101.445	72.6738	67.2888
1553972_a_at	33.0198	25.3998	452.599	487.853
1553973_a_at	26.1459	21.7421	22.7857	28.0453
1553974_at	340.313	360.203	442.069	451.711
1553976_a_at	189.535	200.1	563.675	640.93
1553977_a_at	27.3264	40.4713	21.0044	29.0685
1553978_at	463.334	370.153	228.032	262.04
1553979_at	464.558	427.237	1652.9	1336.35
1553982_a_at	33.8942	49.1799	74.4969	87.6412
1553983_at	66.5891	79.8235	94.2363	113.254
1553984_s_at	259.558	198.942	1218.91	1682.81
1553986_at	16.6058	16.368	15.3907	19.4533
1553987_at	745.418	747.187	552.457	698.308
1553989_a_at	46.5563	44.0822	45.9197	42.6318
1553990_at	221.175	213.546	114.207	107.754
1553991_s_at	52.4426	45.0874	57.1755	70.4007
1553992_s_at	120.097	111.071	136.36	104.77
1553993_s_at	1086.81	920.895	544.631	545.226
1553994_at	5.76701	7.55146	6.75988	6.03831
1553995_a_at	8.80124	8.74644	8.64252	9.84675
1553997_a_at	86.5678	103.64	107.896	95.4494
1553998_at	12.3135	13.159	13.0184	13.3634
1554001_at	69.91	68.4734	113.354	78.9251
1554003_at	37.4794	37.8177	37.711	39.7791
1554004_a_at	8.13366	8.30846	7.8284	8.77258
1554006_a_at	46.5224	42.9382	43.4137	48.3562
1554007_at	12.4568	11.2097	121.556	152.179
1554008_at	23.3913	21.4956	22.4488	20.3253
1554010_at	149.028	177.064	113.927	116.4
1554012_at	5.01622	5.93996	4.85868	4.63388
1554014_at	454.3	453.771	240.675	239.077
1554015_a_at	160.02	173.948	109.55	99.052
1554016_a_at	687.848	743.425	317.091	367.069
1554017_at	58.9253	49.0528	63.8001	57.8652
1554018_at	4.84331	6.61724	5.91741	6.11421
1554019_s_at	13.4324	10.1826	50.9268	42.2775
1554020_at	38.5179	34.7733	141.414	152.205
1554021_a_at	176.065	168.05	176.261	144.809
1554022_at	9.24979	10.8815	9.73306	9.66433
1554023_s_at	68.7382	95.3717	78.0272	73.442
1554026_a_at	45.7034	77.4707	19.5697	28.4658
1554027_a_at	6.54441	6.63142	6.20593	6.87254
1554029_a_at	10.2735	12.0313	16.0868	15.1514
1554030_at	49.9236	56.9349	75.6665	74.5954
1554032_at	8.42684	8.96906	8.84571	7.64088
1554033_at	14.2698	14.7895	14.0289	11.4515
1554034_a_at	11.0665	9.62874	9.68372	10.6246
1554036_at	151.833	131.655	93.2486	163.583
1554037_a_at	38.5458	33.2494	35.3395	34.7947
1554038_at	44.3407	40.6939	44.5733	59.8002
1554039_at	99.7201	78.9284	78.3001	63.5829
1554041_at	28.2037	27.656	24.1462	22.5982
1554042_s_at	51.6592	53.2842	52.6335	50.2564
1554043_a_at	41.6721	40.9191	61.8679	60.159
1554044_a_at	67.1761	73.3091	51.7987	52.1276
1554045_at	73.8453	94.0893	31.6375	32.6166
1554047_at	29.0905	19.4631	49.1778	47.8042
1554049_s_at	48.5734	45.6035	36.4991	66.2864
1554050_at	96.6751	102.433	84.0573	91.1892
1554052_at	62.5562	67.2052	101.343	138.547
1554053_at	32.0138	26.7569	50.2455	53.7698
1554057_at	138.802	133.845	222.996	270.321
1554059_at	69.5188	61.3803	56.7001	58.4684
1554060_s_at	13.8559	21.0141	36.178	37.3904
1554062_at	18.7086	17.6267	17.848	16.4347
1554063_at	74.2688	79.3028	84.3276	99.5501
1554065_at	50.2549	54.3008	51.0226	47.9697
1554067_at	54.8772	54.9755	175.763	100.543
1554068_s_at	28.7342	33.6252	67.8955	65.3273
1554069_at	42.097	41.1411	35.5887	37.7899
1554071_at	6.16461	5.58692	4.12537	4.53978
1554072_s_at	5.13591	6.9459	4.38558	5.43607
1554074_s_at	119.067	98.0839	90.7928	88.8882
1554076_s_at	37.1629	39.7962	59.6339	66.6738
1554077_a_at	126.611	97.7249	185.068	195.314
1554078_s_at	367.537	344.299	944.55	1356.92
1554079_at	52.1254	51.0747	111.076	105.718
1554080_at	77.3622	71.2144	225.8	312.496
1554082_a_at	66.8173	69.5212	96.2675	121.052
1554084_a_at	93.5674	101.004	126.68	116.617
1554085_at	88.3671	105.177	134.144	170.059
1554086_at	154.96	163.933	159.018	159.765
1554089_s_at	335.45	313.408	290.462	322.705
1554091_a_at	85.8849	85.1032	56.115	61.5337
1554093_a_at	407.994	457.55	465.55	553.425
1554094_at	37.9043	48.7943	38.5147	58.9382
1554095_at	129.691	114.237	109.176	118.137
1554096_a_at	34.3193	38.2627	29.1692	32.6348
1554097_a_at	32.1596	28.2352	26.8252	30.1523
1554098_at	18.7941	15.4627	18.6217	20.1647
1554099_a_at	37.7806	30.5385	29.6086	36.0401
1554101_a_at	40.3682	52.1768	87.8314	89.2443
1554102_a_at	70.3001	73.1286	89.3567	75.2841
1554103_at	73.1288	85.4808	67.2766	80.4579
1554105_at	124.491	135.614	153.645	180.19
1554106_at	71.9873	62.1433	57.5537	59.6036
1554108_at	13.2228	15.772	18.1044	20.5899
1554110_at	34.2543	40.8979	61.6672	62.6309
1554112_a_at	125.281	93.5926	49.7594	53.1925
1554113_a_at	45.7479	48.2485	41.1972	49.1596
1554114_s_at	167.326	180.05	36.5157	35.9981
1554115_at	39.0577	42.129	45.031	37.711
1554116_s_at	35.246	33.6162	29.2973	27.9923
1554117_at	66.3452	79.5993	61.1699	59.205
1554119_at	83.7265	81.6771	80.171	79.9032
1554121_at	12.6768	12.0591	12.6056	16.3851
1554122_a_at	24.8979	27.4981	34.5004	59.4872
1554125_a_at	9.59816	7.93084	6.8225	8.45004
1554126_at	294.332	278.55	436.995	439.63
1554127_s_at	60.7157	60.4252	278.55	335.227
1554128_at	115.876	128.774	114.769	126.691
1554129_a_at	45.3727	50.6245	46.454	41.2179
1554131_at	6.1079	5.88661	5.05285	5.19097
1554132_a_at	70.556	83.134	50.5097	42.278
1554133_at	3.45846	5.81564	4.50363	4.24071
1554140_at	8.49501	7.70859	7.90925	7.36942
1554141_s_at	7.96648	7.13088	8.44448	8.93367
1554142_at	4.44594	4.45416	4.35609	4.50363
1554143_a_at	8.38038	10.9089	13.0424	17.2774
1554145_a_at	110.848	128.003	108.861	112.26
1554147_s_at	8.81713	9.60669	11.7946	10.8365
1554148_a_at	190.007	214.05	206.009	177.337
1554149_at	497.998	533.647	792.449	633.385
1554151_at	152.105	167.098	87.0741	89.1664
1554152_a_at	65.242	71.0778	47.6747	48.2998
1554153_a_at	450.515	565.994	171.143	140.888
1554154_at	155.814	195.419	93.1751	97.0501
1554155_at	24.7015	28.4473	77.3851	91.7916
1554156_a_at	9.42998	12.7617	10.2093	9.8917
1554157_a_at	48.4452	49.0528	47.134	50.1026
1554158_at	17.0812	27.0906	27.0162	35.4807
1554159_a_at	40.1115	52.7013	51.8767	65.4761
1554160_a_at	165.823	168.558	142.675	126.158
1554161_at	4.71967	7.5601	6.42768	5.8506
1554163_at	16.6866	14.5259	8.93276	12.4294
1554165_at	16.2959	12.6755	12.3738	11.5289
1554167_a_at	505.941	545.819	378.312	366.85
1554168_a_at	2164.54	2120.21	1214	988.965
1554170_a_at	126.628	109.05	130.61	145.445
1554171_at	120.682	120.184	120.483	134.567
1554172_a_at	107.344	120.675	110.08	119.486
1554173_at	527.498	565.8	98.8861	104.489
1554175_at	242.419	291.035	81.8768	67.2469
1554176_a_at	6.39443	5.38699	11.0108	10.3032
1554177_a_at	71.3001	86.6764	124.759	113.4
1554178_a_at	241.622	248.314	148.672	107.412
1554179_s_at	103.26	99.6921	90.3472	94.492
1554181_at	43.8644	48.6077	46.3158	43.0987
1554182_at	16.4824	16.5583	17.3062	12.5922
1554183_s_at	137.549	139.438	123.96	119.988
1554185_at	32.1839	34.4488	31.1867	30.2679
1554187_at	9.45086	10.4355	9.13544	9.75356
1554188_at	52.9738	52.1804	49.9278	45.9935
1554190_s_at	5.01848	4.82549	5.17036	5.4414
1554192_s_at	127.19	133.728	127.93	140.537
1554193_s_at	24.1809	27.6288	19.436	26.8541
1554194_at	14.0275	16.0391	13.0184	13.2121
1554195_a_at	21.6619	26.1198	25.1299	31.4799
1554196_at	16.7479	20.3146	16.1918	14.7638
1554198_at	43.7036	51.2758	50.6349	45.1022
1554199_at	6.97198	7.68709	7.20667	7.51875
1554201_at	64.5501	65.6683	69.1199	64.3377
1554202_x_at	69.8989	84.4924	85.5206	67.6239
1554203_at	19.2824	23.1765	23.3609	25.4219
1554205_s_at	55.2087	67.8224	82.0501	57.5141
1554206_at	86.1751	81.935	54.5173	52.6109
1554208_at	179.44	167.459	161.479	198.387
1554210_at	28.1935	27.4648	22.4649	21.896
1554212_s_at	41.0541	31.5126	33.4384	31.0129
1554213_at	28.2706	27.5955	28.2706	28.8299
1554214_at	17.6839	16.3458	14.8056	19.9381
1554216_at	9.50479	12.0761	8.33385	7.36942
1554217_a_at	38.7941	42.9382	30.8884	33.0315
1554219_at	72.6346	74.7581	75.2918	66.6664
1554220_a_at	9.08788	9.77343	8.68975	8.83419
1554222_at	69.9178	66.7882	60.8578	58.1045
1554224_at	11.137	11.16	9.85694	10.5216
1554225_a_at	8.25323	7.62313	6.16899	6.13839
1554228_a_at	30.3276	37.0573	33.8853	33.7179
1554229_at	265.939	313.679	34.5877	56.4255
1554231_a_at	65.0908	52.47	46.6355	49.9159
1554232_a_at	13.935	14.9043	15.4337	14.6081
1554233_at	6.81049	7.78406	8.01191	8.13184
1554234_at	22.7505	34.6308	31.8957	34.7307
1554235_at	5.87625	6.5772	5.58575	6.7072
1554237_at	103.204	117.904	69.9748	77.3446
1554239_s_at	302.879	292.793	257.334	299.185
1554240_a_at	2718.1	2134.17	646.83	509.259
1554241_at	186.269	163.368	242.099	248.03
1554242_a_at	16.4266	11.3923	114.288	112.743
1554245_x_at	113.512	119.55	147.741	205.388
1554246_at	7.80164	9.85395	9.46882	8.15101
1554248_at	402.298	428.966	104.394	139.925
1554249_a_at	58.231	73.6561	30.6758	26.9789
1554250_s_at	223.214	188.013	342.124	256.186
1554251_at	258.55	250.241	464.55	462.484
1554252_a_at	7.28979	7.84568	6.98884	7.86248
1554253_a_at	52.7138	42.5423	42.1173	40.1959
1554256_a_at	32.2224	31.9305	36.5154	44.2345
1554258_a_at	39.9341	45.7466	48.713	44.3328
1554259_at	68.815	69.5006	54.0512	50.4828
1554260_a_at	101.331	92.1285	115.859	103.514
1554261_at	23.5516	26.7387	25.2787	30.579
1554262_s_at	13.3294	20.1284	18.7861	15.7622
1554264_at	17.6793	15.179	37.1453	24.7036
1554266_at	35.8037	33.2906	31.7073	37.647
1554268_at	21.1751	19.8478	19.7109	24.9599
1554271_a_at	24.8494	27.2749	211.456	200.635
1554272_at	5.46562	6.34156	5.9844	5.68963
1554273_a_at	12.9132	15.505	14.9348	13.8572
1554274_a_at	57.0342	52.5211	44.1104	36.0204
1554276_at	18.0368	18.3678	16.5059	13.3496
1554277_s_at	9.0765	10.9936	21.4518	14.2205
1554279_a_at	66.593	59.972	64.1984	76.1057
1554280_a_at	22.0646	27.2224	49.4745	56.4255
1554281_at	6.116	4.71481	4.93586	5.81776
1554283_at	33.1346	39.2223	67.3516	60.6568
1554285_at	110.766	102.556	64.9624	69.9432
1554286_at	92.1128	81.1015	65.2714	54.7504
1554287_at	165.583	154.708	91.9979	83.3522
1554288_at	18.6679	16.8783	18.1804	16.9682
1554290_at	60.2276	51.7301	18.9726	21.4636
1554291_at	122.367	104.429	24.1061	34.3223
1554292_a_at	20.9662	41.9499	16.6058	15.394
1554293_at	15.1024	9.81009	6.9966	6.98841
1554294_s_at	16.9077	18.2413	16.0692	14.9179
1554295_x_at	22.879	24.4011	17.8747	16.6058
1554296_at	5.36518	5.80407	5.60017	5.67767
1554298_a_at	42.0633	43.6842	6.40749	6.09865
1554299_at	30.5072	20.9282	21.0588	26.9251
1554300_a_at	28.643	18.8622	406.782	514.477
1554301_at	5.9362	5.53159	5.45011	5.18335
1554302_s_at	13.9856	11.4567	11.0863	10.1842
1554303_at	58.3245	60.0608	48.637	47.4723
1554305_at	78.6039	75.212	70.9938	84.2935
1554306_at	80.4292	60.6291	38.5538	34.3016
1554307_at	15.8762	14.5063	11.5062	14.4421
1554308_s_at	6.1358	5.71672	6.44439	6.50219
1554309_at	40.4993	45.2257	16.6844	14.9301
1554310_a_at	50.3512	54.7917	56.4386	48.6233
1554311_a_at	7.44372	8.63124	9.79803	8.82051
1554312_at	84.4951	82.7138	72.5197	68.7556
1554314_at	5.31224	5.10567	5.59247	4.86878
1554316_at	106.625	106.999	75.8921	84.8211
1554317_s_at	82.3187	88.3417	108.163	122.457
1554318_at	53.9282	44.0398	37.9448	44.1012
1554319_at	6.13237	6.89942	5.68094	5.36772
1554321_a_at	31.355	28.1692	56.5982	56.0915
1554322_a_at	114.065	115.049	56.5505	53.5309
1554324_s_at	6.55301	5.99058	10.5894	16.7366
1554325_at	26.988	26.3562	10.8928	13.1538
1554327_a_at	73.7143	77.2213	55.1767	59.4161
1554328_at	5.05625	5.47436	11.5153	7.75842
1554329_x_at	5.32264	5.02546	14.3085	10.1708
1554331_a_at	27.1032	28.6743	27.5388	25.7433
1554332_a_at	39.1695	42.0004	36.1776	33.3662
1554333_at	24.5769	7.13787	7.50321	8.0314
1554334_a_at	332.154	153.274	102.55	129.009
1554335_at	271.55	249.675	100.412	114.05
1554337_at	14.0086	11.4273	13.6381	14.4702
1554339_a_at	13.6824	12.5535	11.5357	11.2051
1554340_a_at	9.69366	9.81749	5.78732	6.34198
1554341_a_at	62.3643	72.1949	96.3035	78.3424
1554342_s_at	132.461	151.398	182.55	159.554
1554343_a_at	41.8031	24.5956	627.175	666.05
1554344_s_at	407.614	443.251	369.263	294.513
1554345_a_at	94.6823	97.4031	96.345	94.9488
1554346_at	68.5535	71.5608	72.7892	68.9379
1554348_s_at	63.8534	62.8497	56.7171	57.685
1554349_at	66.0453	53.7206	55.6833	50.601
1554351_a_at	222.942	217.296	530.572	452.586
1554352_s_at	396.591	394.798	321.112	285.339
1554354_at	4.91302	4.39888	4.69662	4.73693
1554355_a_at	10.9213	10.9029	16.3654	18.8124
1554356_at	37.838	36.4059	58.1753	56.3795
1554360_at	132.409	123.789	85.0564	87.1639
1554362_at	6.21834	5.70492	5.10339	5.87729
1554364_at	28.8874	26.9231	18.7059	23.5891
1554365_a_at	477.77	501.58	725.925	721.55
1554367_at	38.6221	42.7665	35.0837	36.314
1554368_at	8.13703	6.60929	7.41896	7.49362
1554371_at	21.6207	26.4462	17.5181	17.5528
1554372_at	14.2723	13.9838	11.8485	9.75903
1554374_at	20.9083	21.8857	19.9006	17.5003
1554375_a_at	12.6684	12.4606	12.8097	8.71238
1554376_s_at	34.5997	33.5416	34.5997	38.6105
1554377_a_at	30.6637	36.5095	38.7146	40.7973
1554378_a_at	17.2784	12.9579	11.7165	15.0051
1554379_a_at	83.4276	75.0396	61.6676	58.2801
1554380_at	31.4895	34.6362	28.4473	26.7519
1554382_at	65.4976	61.373	63.1929	52.1768
1554383_a_at	49.1498	49.3393	40.422	35.4912
1554384_at	14.0917	20.5648	10.2344	10.0299
1554385_a_at	77.4282	86.179	51.5518	53.9262
1554386_at	34.7105	29.0931	27.7454	36.9778
1554388_at	114.233	114.877	108.925	99.5783
1554390_s_at	633.555	625.798	495.522	534.221
1554391_at	20.5856	22.7919	20.7991	22.0095
1554393_a_at	53.7994	43.9868	59.7905	55.9079
1554394_at	16.1983	13.863	10.3907	11.5597
1554396_at	73.1658	75.1829	71.0861	68.6679
1554397_s_at	59.0528	72.3132	47.1321	66.3373
1554398_at	31.8634	30.5406	31.5553	40.4439
1554400_at	15.2528	14.7687	15.0472	12.802
1554401_a_at	17.7329	17.471	16.6973	19.8484
1554403_a_at	8.9546	9.63098	8.05576	7.81195
1554404_a_at	63.2086	62.3613	51.4332	55.4342
1554405_a_at	9.93682	9.63705	8.3632	8.63534
1554406_a_at	2317.46	2248.68	142.82	141.946
1554408_a_at	78.9852	56.4088	1138.66	1414.8
1554409_at	16.6525	16.8883	18.0309	16.3023
1554410_a_at	66.236	96.8523	132.84	160.302
1554411_at	27.5226	53.7934	51.7394	52.1768
1554413_s_at	13.0561	13.9508	7.40516	9.92499
1554414_a_at	148.113	155.05	175.237	228.456
1554415_at	40.2779	38.3107	82.6582	110.983
1554417_s_at	153.665	180.05	175.342	200.445
1554418_s_at	14.0071	16.0688	18.4559	23.2292
1554419_x_at	13.7046	12.8897	16.3445	12.7661
1554420_at	23.325	25.241	20.1115	25.2863
1554423_a_at	730.25	871.853	1916.65	2336.22
1554424_at	19.9971	22.5648	39.3263	60.6229
1554428_s_at	159.425	170.113	151.988	150.073
1554429_a_at	133.927	133.158	112.868	112.081
1554430_at	65.9262	74.5332	75.2854	120.723
1554432_x_at	104.201	114.273	128.792	154.569
1554433_a_at	66.818	60.8857	232.389	221.545
1554436_a_at	9.50479	12.5637	9.04353	9.01204
1554438_at	9.80141	11.8911	18.4099	15.6341
1554440_at	70.6984	47.4881	15.9372	23.174
1554441_a_at	346.027	309.452	361.012	413.66
1554442_at	507.248	603.296	178.532	170.527
1554443_s_at	96.3241	124.908	30.2367	30.0741
1554444_s_at	204.912	211.686	163.16	149.815
1554445_at	30.6923	24.3458	38.5803	87.8001
1554447_at	94.0093	74.5247	114.98	84.3844
1554448_at	11.389	14.0189	15.5599	14.5425
1554449_at	5.81913	5.76521	5.59247	5.4362
1554450_s_at	59.9622	83.9435	98.2496	113.483
1554451_s_at	83.077	105.14	135.55	152.425
1554452_a_at	115.882	108.197	781.763	755.811
1554453_at	32.51	34.0875	31.0716	28.7275
1554455_at	89.7328	93.1567	64.2552	64.0163
1554456_a_at	74.6503	75.5765	64.5161	68.8456
1554459_s_at	13.0336	13.0184	11.6496	10.7531
1554460_at	12.3664	10.6637	11.1784	8.74244
1554462_a_at	52.9925	59.8444	42.1058	38.1276
1554464_a_at	357.578	463.919	227.554	234.241
1554465_s_at	49.481	49.0528	57.1755	46.6504
1554466_a_at	283.842	231.228	625.068	898.261
1554468_s_at	81.9468	85.4133	119.462	150.262
1554469_at	40.6785	39.5157	52.5921	53.213
1554470_s_at	89.2575	112.095	159.807	140.031
1554471_a_at	115.436	106.56	104.174	103.078
1554472_a_at	91.1914	106.422	98.0529	86.8854
1554473_at	6.15277	6.9414	5.71371	6.4107
1554474_a_at	35.0379	40.027	32.4627	30.0275
1554475_a_at	71.5389	71.2045	68.6579	61.3215
1554476_x_at	20.9318	13.923	13.8154	13.322
1554478_a_at	33.4912	37.1562	43.2989	44.8393
1554479_a_at	2016.44	2026.08	834.653	611.383
1554480_a_at	487.044	462.803	583.935	555.05
1554481_a_at	72.5555	73.5901	72.953	69.1888
1554482_a_at	128.368	138.197	224.263	281.876
1554483_at	215.439	222.136	182.482	167.695
1554485_s_at	9.26406	7.42901	8.18584	9.97445
1554486_a_at	46.5728	32.6166	94.4584	109.925
1554487_a_at	101.175	102.55	65.1311	66.9211
1554488_at	20.9432	20.5649	24.4724	23.0078
1554489_a_at	12.6354	14.8027	81.0281	79.7514
1554491_a_at	15.1209	13.923	12.5521	9.12439
1554492_at	4.85737	5.03534	4.95699	5.39111
1554493_s_at	50.9256	49.6043	55.4563	57.051
1554494_at	9.5305	9.20457	8.61281	8.76211
1554495_s_at	22.5949	18.4595	22.079	20.2811
1554496_at	31.5325	29.3864	30.5956	29.058
1554499_s_at	38.4746	36.7111	46.1974	58.2006
1554500_a_at	6.45383	7.59955	7.41302	6.51625
1554501_at	260.957	214.373	77.5519	72.382
1554503_a_at	1548.07	1500.11	97.8001	84.6751
1554504_at	4.98469	4.29826	3.75712	4.23351
1554506_x_at	4.78642	4.17258	4.7141	4.3534
1554507_at	4.33203	3.91541	4.30271	3.81948
1554508_at	64.2525	67.0634	41.2532	36.7364
1554509_a_at	113.952	120.675	139.178	133.856
1554510_s_at	544.55	549.8	934.138	1085.72
1554511_at	41.623	38.7013	46.0563	39.9272
1554512_a_at	10.493	9.70568	15.1325	10.3395
1554513_s_at	10.2093	11.1412	17.7563	13.6988
1554514_at	22.7824	23.8133	19.7956	24.8028
1554516_at	90.088	101.972	77.0448	81.7432
1554517_x_at	102.754	111.116	81.3075	74.3007
1554518_at	47.4591	39.701	50.4986	54.8664
1554519_at	18.621	19.4552	17.876	16.7568
1554520_at	104.806	80.471	72.1693	64.2366
1554522_at	46.6906	44.9412	44.4342	48.6948
1554523_a_at	72.4125	73.9159	68.757	67.8335
1554524_a_at	5.82905	7.04259	5.43878	6.0343
1554526_at	4.57257	4.01019	4.17042	4.5393
1554528_at	18.9136	18.6014	19.1857	19.7856
1554530_at	6.33451	6.58428	5.46961	4.98177
1554531_at	58.9253	57.8895	41.1937	45.4313
1554533_at	9.87827	11.5215	7.93992	7.68739
1554534_at	115.622	171.866	77.1288	87.7744
1554536_at	20.7721	34.5997	7.74337	8.23003
1554537_at	25.8529	24.6781	26.4426	36.3784
1554538_at	59.3051	63.7658	68.241	75.0447
1554539_a_at	162.559	129.768	263.431	292.562
1554540_at	5.64934	6.36969	6.36847	6.7253
1554541_a_at	45.4889	48.4628	44.5648	44.5592
1554542_at	38.8263	37.794	37.3249	35.8559
1554543_at	32.5355	30.218	24.4814	22.5532
1554544_a_at	624.338	450.847	515.881	361.71
1554545_at	15.7128	16.368	17.3208	15.9892
1554547_at	5.88699	6.16523	5.67041	5.0379
1554549_a_at	30.4476	28.1878	17.5668	16.6281
1554550_at	6.03591	4.65294	5.23731	4.42017
1554553_s_at	303.095	307.39	411.08	465.754
1554554_at	52.0801	47.9292	41.2427	36.8515
1554555_a_at	98.335	110.992	178.581	244.061
1554556_a_at	67.5053	83.8001	98.9085	71.7516
1554557_at	71.2025	63.5899	66.377	71.3156
1554558_at	9.70252	15.4187	8.39811	11.4795
1554559_at	104.815	94.3001	86.1751	87.8001
1554560_at	14.0098	10.8956	9.21204	10.6393
1554564_a_at	39.0678	35.0365	26.4584	28.3225
1554565_x_at	62.114	55.5111	50.3703	36.876
1554566_at	99.6373	83.0929	80.2543	79.471
1554568_at	9.78863	11.9949	11.3461	11.7102
1554569_a_at	444.971	408.477	280.344	231.925
1554571_at	86.2336	107.975	56.8729	48.6336
1554572_a_at	29.5639	20.1	710.449	887.287
1554574_a_at	216.029	198.301	237.213	244.451
1554575_a_at	57.4659	60.2881	91.3444	103.883
1554576_a_at	63.2797	62.3735	87.0378	118.09
1554577_a_at	373.166	405.403	863.343	1049.83
1554578_at	118.336	107.46	119.955	109.102
1554579_a_at	21.8024	28.1762	25.1375	23.9054
1554580_a_at	120.497	140.013	112.099	109.413
1554582_a_at	31.0816	29.2522	41.2697	39.1466
1554583_a_at	37.2631	37.2806	36.0033	30.1963
1554584_at	40.2724	36.9378	41.0939	38.7013
1554586_a_at	53.4262	45.7298	50.1489	53.7037
1554588_a_at	16.386	15.9533	35.8933	34.4807
1554589_at	77.8062	80.8391	64.2164	57.5447
1554591_at	51.0035	49.947	48.5515	49.0354
1554592_a_at	6.29122	5.98734	5.80424	7.36942
1554593_s_at	5.94051	5.55476	6.08357	5.11795
1554594_at	97.6044	101.879	26.1691	32.7107
1554595_at	465.692	500.731	428.281	464.542
1554597_at	141.535	122.512	319.403	352.511
1554599_x_at	125.893	129.071	319.937	338.453
1554600_s_at	173.432	110.975	622.701	662.029
1554601_at	7.38889	7.92164	8.35292	10.2526
1554602_at	284.829	253.974	62.273	88.6682
1554604_at	12.6547	12.7682	11.4715	11.0785
1554606_at	13.4873	11.6441	12.6025	11.0564
1554607_at	9.31199	15.1084	10.5624	11.4829
1554608_at	401.08	349.737	86.782	66.8782
1554609_at	35.061	29.3877	31.9739	29.169
1554610_at	31.3397	28.8623	26.988	23.0993
1554612_at	12.9227	15.2733	12.7044	13.8947
1554613_a_at	54.2396	50.0181	50.9268	41.1937
1554614_a_at	8.76079	8.70993	9.04939	7.37323
1554615_at	38.1733	47.6955	33.2222	33.9637
1554616_at	127.244	132.782	106.55	113.598
1554618_at	41.0292	55.4392	38.6787	42.3118
1554619_at	4.1257	4.59507	6.67377	6.30908
1554621_at	13.1397	12.7992	13.4292	13.1397
1554623_x_at	11.3219	13.9998	12.7738	13.3868
1554624_a_at	658.989	710.847	48.2221	22.4139
1554625_at	75.5833	71.5908	72.6751	71.9102
1554627_a_at	125.189	156.094	306.325	358.837
1554628_at	43.6346	47.8255	150.776	154.597
1554629_at	6.90773	5.28413	5.6166	6.0343
1554631_at	78.0341	80.8651	68.3283	68.2501
1554633_a_at	13.1789	18.6639	16.8808	17.1234
1554634_at	5.59522	6.21182	5.592	5.70577
1554635_a_at	46.5621	44.348	29.9348	38.5014
1554636_at	6.42979	8.76282	34.2323	26.9628
1554637_a_at	86.2545	106.232	72.8462	58.1753
1554638_at	129.09	153.018	33.5202	21.986
1554640_at	6.57816	6.82583	7.08598	7.11156
1554641_a_at	123.71	113.087	70.8247	79.0239
1554642_at	56.2438	55.5727	56.6684	52.761
1554643_at	8.31945	9.27627	9.88347	8.56658
1554646_at	64.7458	50.9809	68.5755	58.0294
1554648_a_at	17.5626	22.8175	22.1299	16.8139
1554649_at	72.4251	77.2764	54.7399	64.3434
1554650_a_at	65.8248	66.5853	60.4252	59.3578
1554652_s_at	49.7259	46.8929	56.5261	77.3201
1554655_a_at	30.9416	34.2273	39.4509	39.1921
1554657_a_at	38.9977	53.4693	33.5742	35.2528
1554659_at	34.5997	37.6495	36.4042	34.4361
1554660_a_at	111.163	100.675	65.9648	57.9731
1554661_s_at	296.173	274.055	151.304	138.925
1554662_at	12.9191	11.486	12.9053	10.4705
1554663_a_at	32.5512	13.866	45.5309	11.9724
1554664_at	36.1311	32.6674	24.2823	26.101
1554665_at	14.9484	14.3904	14.42	19.2314
1554666_at	57.6906	55.6231	44.4342	43.5892
1554667_s_at	94.9643	83.3825	294.992	311.555
1554668_a_at	37.0784	36.6379	36.5216	32.9763
1554670_at	100.935	86.4758	57.5251	51.0056
1554671_a_at	152.97	172.507	130.618	148.223
1554672_at	14.0243	18.1431	16.2963	18.2534
1554675_a_at	10.6805	17.4609	11.1185	16.8969
1554676_at	669.214	728.762	30.6843	27.4454
1554677_s_at	41.6131	46.663	34.9809	29.0064
1554678_s_at	1172.9	1307.06	1415.84	1377.2
1554679_a_at	49.0528	35.3777	724.761	828.778
1554680_s_at	22.6228	23.5209	24.3186	20.4977
1554681_a_at	58.751	47.1245	42.0633	37.1117
1554683_a_at	52.668	56.7258	62.6715	57.225
1554685_a_at	40.7451	42.1634	31.8572	42.6635
1554686_at	9.40149	9.76649	14.1108	12.6531
1554689_a_at	25.0236	27.8878	24.7351	25.312
1554690_a_at	400.006	323.672	323.774	279.439
1554691_a_at	249.702	278.249	240.675	273.172
1554692_at	16.5023	13.6799	13.7585	12.6348
1554694_at	23.7135	28.6961	23.3378	23.4196
1554696_s_at	90.2376	70.403	4531.22	4623.1
1554697_at	14.7522	15.3552	15.631	17.5773
1554699_at	18.7779	18.8031	16.9014	17.4223
1554700_at	4.51882	4.3195	3.90099	4.15945
1554701_a_at	51.5034	56.5505	55.1581	54.1104
1554702_at	12.7275	15.4402	13.0263	11.9424
1554703_at	17.1899	18.2086	35.7643	23.9373
1554704_at	136.538	121.803	470.795	261.449
1554705_at	66.2786	77.1016	54.7968	63.6313
1554706_at	6.04359	6.33095	8.01976	6.69922
1554707_at	7.79788	9.29179	6.50634	6.40592
1554708_s_at	13.7419	15.5299	12.2283	11.746
1554710_at	40.5531	29.6843	15.4402	19.0396
1554711_at	25.0485	27.0678	25.9253	24.9546
1554712_a_at	16.4988	16.6877	15.1091	16.9518
1554714_at	47.0826	37.5918	28.6201	31.9284
1554715_at	60.9885	51.13	43.6035	51.3446
1554716_s_at	15.3464	16.888	10.9171	11.774
1554717_a_at	15.9324	11.7718	9.22498	9.54536
1554719_at	30.1636	36.1514	27.7041	30.7556
1554721_a_at	178.148	199.675	246.175	275.709
1554722_at	5.32351	6.02038	7.32924	5.74316
1554723_x_at	5.33091	4.49198	4.59444	4.14671
1554724_at	5.17478	4.87702	4.8535	6.78892
1554725_at	15.1299	13.2181	13.1194	14.9789
1554726_at	58.2273	59.5503	46.7338	33.1324
1554728_at	30.3193	26.2273	23.5224	21.7542
1554730_at	111.945	98.6675	46.8998	41.2744
1554732_at	43.3926	43.6842	35.977	37.9403
1554733_at	6.41498	5.26071	4.29865	5.43046
1554735_a_at	56.0614	59.5503	52.8503	49.9379
1554736_at	11.8428	12.5447	13.9668	13.113
1554737_at	26.988	23.5772	23.682	15.4868
1554739_at	8.18459	7.53367	6.36969	6.24483
1554740_a_at	31.6912	36.1695	39.3263	37.2252
1554741_s_at	4.73673	5.49544	5.10203	6.39347
1554742_at	5.36518	5.4153	6.37705	7.84764
1554743_x_at	24.2105	22.754	24.9725	46.0515
1554744_at	11.5583	23.2276	6.54695	5.9703
1554745_at	11.8122	13.5717	13.0073	10.8349
1554747_a_at	115.758	104.839	166.707	221.422
1554748_at	61.4082	76.0497	79.6751	56.1111
1554749_s_at	64.7169	68.9251	58.1753	59.6871
1554751_at	6.62952	6.43301	5.3806	5.363
1554752_a_at	49.6055	51.2218	42.8943	47.5971
1554755_a_at	20.2738	20.3226	17.9994	19.7989
1554757_a_at	26.8973	30.8691	20.9311	21.3273
1554758_a_at	14.7923	18.2218	15.6988	17.7418
1554759_at	45.7515	52.5038	39.1497	44.8185
1554761_a_at	44.4996	33.5746	111.467	147.939
1554762_a_at	47.8453	36.0576	60.5068	56.4255
1554763_at	16.7188	16.3903	14.7718	16.0989
1554764_a_at	4.62039	4.79758	4.16988	4.62938
1554765_a_at	13.9838	15.4434	13.8622	15.4693
1554766_s_at	21.7399	18.5688	13.4281	14.9798
1554767_s_at	73.1948	88.0105	181.925	160.737
1554768_a_at	33.1438	29.4957	1209.3	1681.55
1554769_at	43.2685	48.3807	74.1082	62.1836
1554770_x_at	29.6784	30.6659	51.0685	41.4676
1554771_at	26.2445	26.9766	40.5993	39.7258
1554772_at	25.0623	23.8133	29.9356	25.0232
1554773_at	48.197	40.6939	54.489	48.4425
1554774_at	38.5521	44.7008	33.6441	63.6642
1554776_at	11.3141	13.1952	9.55705	11.0019
1554777_at	16.1889	25.2641	13.1472	13.2348
1554778_at	4.13981	4.12796	4.48256	5.87286
1554779_s_at	7.79817	9.63964	7.60117	8.12508
1554780_a_at	43.4338	38.0176	59.4738	51.3018
1554781_at	5.30318	5.90999	5.8221	5.51168
1554782_at	48.8439	44.476	45.7186	48.5366
1554783_s_at	53.0986	63.2259	55.8688	48.4599
1554784_at	6.61578	6.17165	6.3469	5.6172
1554785_at	8.33535	6.04288	10.2754	12.1267
1554786_at	28.2748	26.5347	21.6818	20.1621
1554787_at	13.7243	15.0529	14.779	14.9416
1554789_a_at	8.04967	9.48253	6.88107	5.63893
1554790_at	21.3097	29.1425	30.004	28.1079
1554791_a_at	46.942	47.7528	44.6776	43.808
1554793_at	4.88513	4.90832	5.06666	4.7982
1554794_a_at	15.8028	14.7574	13.8483	18.1386
1554795_a_at	10.8052	10.8234	9.86785	9.53628
1554796_at	34.8253	34.0686	27.3784	31.5964
1554797_at	4.56392	7.57834	6.04832	6.57387
1554798_at	41.2602	47.316	46.7494	42.0633
1554800_at	44.3301	48.9258	25.7291	36.22
1554801_at	10.0433	10.2281	9.77157	8.37906
1554803_s_at	27.7765	26.3719	20.8207	20.7231
1554804_a_at	214.264	234.594	239.773	255.133
1554805_at	30.1636	39.5356	35.6151	36.1407
1554806_a_at	241.968	256.374	170.034	164.897
1554807_a_at	32.7893	30.5362	41.5476	48.2791
1554808_at	17.736	22.2125	14.658	15.1124
1554809_at	52.8285	56.8526	50.6317	54.142
1554810_at	33.4912	31.7214	32.7366	31.2979
1554812_at	18.6888	18.9508	18.6896	16.7843
1554813_at	13.9218	11.2008	12.8773	14.1715
1554814_at	88.6161	101.294	91.4251	86.2353
1554816_at	6.36969	6.68144	6.54628	6.00136
1554818_s_at	12.3988	13.941	11.7891	12.2054
1554819_a_at	56.0125	58.4253	46.9346	41.1937
1554820_at	4.52128	5.09994	4.69662	4.50865
1554821_a_at	167.546	185.491	186.186	216.908
1554822_at	21.3275	19.4257	20.0828	18.3317
1554824_at	23.7628	21.5446	23.812	20.1799
1554825_at	9.05502	10.2096	10.3239	7.96256
1554826_at	42.0288	30.7051	40.6705	39.606
1554827_a_at	76.784	84.3857	77.8959	84.6751
1554828_at	19.6115	17.9718	15.2607	17.1344
1554830_a_at	27.513	19.5694	41.6654	49.316
1554831_x_at	5.02002	5.88818	5.66798	7.83024
1554833_at	122.365	211.214	43.0175	46.3137
1554834_a_at	52.5819	45.3413	32.3904	30.7196
1554835_a_at	62.4919	52.4824	50.7358	52.3459
1554836_at	20.6906	23.9672	20.5563	23.5112
1554837_a_at	67.9251	94.3001	59.4785	61.7826
1554839_at	63.6977	51.0518	42.1508	43.3378
1554840_at	21.5409	20.3948	17.7208	23.3699
1554841_at	18.805	13.923	35.3825	31.27
1554842_at	30.6239	33.9223	36.2231	24.2493
1554844_at	8.49745	11.2424	11.8952	10.2433
1554846_at	7.37288	9.18661	7.71305	8.06252
1554847_at	26.2621	25.2822	25.9526	20.5574
1554849_at	11.4274	13.3093	12.493	12.2131
1554850_at	36.4105	32.9927	32.6438	31.7448
1554852_a_at	46.2328	43.3126	36.1084	31.7678
1554853_at	12.7427	13.5326	13.4779	11.7372
1554855_at	6.69568	6.36969	6.68967	7.14896
1554857_at	53.5376	59.199	58.3705	52.8241
1554860_at	136.971	72.3718	170.971	157.3
1554862_at	6.31083	5.40217	5.68364	6.66191
1554863_s_at	59.2289	72.2927	63.4654	60.0257
1554864_a_at	33.6079	40.0883	38.4759	30.9296
1554865_at	6.38395	4.879	5.78686	6.20016
1554866_at	7.1373	6.25223	6.28497	5.54507
1554867_a_at	25.8758	37.2613	21.4257	20.47
1554868_s_at	429.672	516.757	816.599	697.372
1554869_at	114.215	124.746	115.715	112.093
1554871_at	6.01963	6.70146	5.29325	6.82576
1554872_a_at	12.7276	11.9222	12.3329	11.1615
1554873_at	17.2715	17.2822	24.6781	23.3836
1554874_at	4.98391	5.08928	5.71734	5.30085
1554875_at	15.8233	18.9992	12.3135	18.8574
1554876_a_at	379.601	354.855	126.56	155.76
1554878_a_at	40.5728	39.701	68.3742	108.588
1554880_at	87.8204	102.473	100.925	88.378
1554882_at	6.56716	6.09014	8.32689	11.7783
1554883_a_at	43.4342	48.9165	113.4	130.571
1554884_at	6.74433	6.907	7.13842	7.81035
1554885_a_at	11.5767	12.3	26.948	25.6939
1554886_a_at	30.1636	37.6587	25.9872	23.0229
1554887_at	14.1564	10.9993	20.1859	27.6795
1554889_at	9.15799	7.72013	6.69922	6.96259
1554890_a_at	122.8	134.362	99.095	109.764
1554891_at	28.7185	25.9688	22.6191	22.9273
1554892_a_at	76.2222	90.0751	404.9	284.516
1554894_a_at	111.784	97.6303	158.302	178.088
1554895_a_at	51.9409	57.5083	56.5149	52.8993
1554897_s_at	32.8259	42.1429	34.7427	36.7789
1554899_s_at	8082.95	8403.36	915.013	684.914
1554901_at	9.15996	6.34366	7.32063	8.12463
1554903_at	227.287	250.459	151.935	150.771
1554905_x_at	223.681	224.746	156.181	158.731
1554906_a_at	59.6643	101.985	31.0958	62.3502
1554907_a_at	46.498	50.5101	62.0421	57.0558
1554908_at	9.40226	9.18446	8.21397	8.6882
1554909_at	24.3277	27.306	29.1401	28.8559
1554910_at	9.99455	9.6886	8.39938	7.78751
1554911_at	44.3047	48.7544	54.7723	55.5489
1554912_at	4.17749	4.26446	4.71049	5.17124
1554914_at	47.6053	50.022	42.2054	45.869
1554915_a_at	48.4385	51.6537	88.9684	94.5375
1554916_a_at	29.169	39.01	43.7906	45.7248
1554918_a_at	67.166	75.1751	839.075	650.645
1554919_s_at	23.9373	21.4968	21.932	19.1624
1554920_at	4.1231	4.58565	3.55431	4.23403
1554921_a_at	5.3534	5.19921	5.01861	5.04807
1554922_at	6.06897	5.15694	5.60434	4.77357
1554923_at	10.8455	10.4773	18.1059	20.1489
1554927_at	25.4122	24.7264	19.696	21.3694
1554929_at	49.8812	52.5682	14.705	14.398
1554930_a_at	51.4102	36.7804	285.554	223.687
1554931_at	8.72691	8.45435	7.84296	7.4671
1554932_at	5.10888	4.97757	5.36518	4.50823
1554933_at	32.06	31.1486	33.9461	40.015
1554934_at	14.193	12.304	12.0759	14.2402
1554937_x_at	151.949	156.67	107.859	96.7344
1554938_a_at	29.8722	36.5082	31.3088	34.7248
1554940_a_at	43.421	33.0418	31.8335	37.0405
1554941_at	7.60233	6.47826	6.42257	6.36969
1554942_a_at	38.8263	49.6176	37.227	44.5592
1554943_at	75.6444	84.3401	67.9142	63.1848
1554945_x_at	20.9063	22.1353	20.1965	19.9704
1554946_at	7.73813	9.32908	7.7077	7.40148
1554947_at	9.32128	8.962	9.19105	10.0159
1554948_at	143.974	125.866	70.3811	51.9808
1554949_at	44.3411	43.4022	33.3082	38.6076
1554950_at	42.682	36.5555	31.2793	29.0126
1554951_at	18.6617	22.9905	24.0431	23.1562
1554952_s_at	688.939	872.111	55.8348	59.3158
1554953_a_at	86.913	106.8	81.226	64.2098
1554954_at	36.4581	26.0389	23.5561	25.2541
1554957_at	12.6078	13.6087	11.7539	11.8989
1554958_at	95.4031	92.6285	26.3998	34.569
1554960_at	7.94657	9.32363	6.69922	7.44728
1554961_at	36.9611	39.0864	39.7236	33.3662
1554962_a_at	96.6751	101.587	97.0501	97.5396
1554963_at	15.604	16.666	7.21704	8.14772
1554964_x_at	14.9497	18.0887	6.8654	8.72154
1554965_at	6.99258	8.44277	7.7965	7.55416
1554966_a_at	23.9373	33.9714	83.4751	88.5064
1554967_at	53.6886	39.3831	39.9435	36.791
1554969_x_at	54.6758	47.5507	40.9826	41.5013
1554970_at	14.9165	16.368	11.6886	10.5608
1554971_at	10.2993	12.4838	11.1811	8.44732
1554972_at	54.0483	50.7906	47.8042	42.6964
1554973_a_at	24.2694	28.7867	69.0049	64.2241
1554974_at	75.7851	113.242	134.105	126.863
1554976_a_at	7.19132	6.84382	6.84382	6.67885
1554977_at	77.8029	87.9156	107.079	109.933
1554978_at	66.6751	29.6648	36.3367	39.8085
1554980_a_at	83.8531	78.2505	99.0455	83.085
1554981_at	7.21985	6.06706	5.41129	7.57759
1554982_a_at	9.72373	7.88104	6.03033	6.75887
1554983_at	22.1554	21.7289	21.1038	20.4016
1554984_a_at	39.3701	51.2397	38.0653	29.7618
1554985_at	53.2603	41.8115	32.1613	20.3558
1554986_a_at	22.7681	29.0747	17.2438	18.2968
1554987_at	35.7093	36.2091	38.163	39.3263
1554988_at	4.33293	6.40562	4.82591	4.5483
1554989_at	82.9251	82.1842	75.0951	77.4855
1554992_at	32.51	35.6704	35.7705	36.5586
1554994_at	7.56895	8.02224	6.49906	7.92876
1554996_at	8.06957	7.70814	5.29384	5.70029
1554997_a_at	138.59	108.24	37.6996	24.9783
1554999_at	11.808	18.8425	11.3346	10.5772
1555000_at	11.9935	10.5403	9.99508	9.55898
1555001_at	8.94457	9.36307	6.65034	9.08515
1555002_at	4.29865	4.66318	4.92545	4.6712
1555003_at	8.02268	11.5334	11.497	10.9502
1555004_a_at	15.0672	13.4871	39.305	46.0339
1555006_at	27.6262	28.6618	23.9373	24.8028
[truncated: 52,614 more rows]
