# Supplementary material for: PERT: A Method for Expression Deconvolution of Human Blood Samples from Varied Microenvironmental and Developmental Conditions
Source: PLoS Comput Biol. 2012 Dec 20;8(12):e1002838. doi: 10.1371/journal.pcbi.1002838 (PMC3527275; doi:10.1371/journal.pcbi.1002838)
Supplement: Table S13 — Gene expression profiles for deconvolving culture-derived lineage-depleted cell samples. (XLS) [file pcbi.1002838.s016.xls]

## Sheet: ReferenceProfiles
	BASO_1	BASO_2	BASO_3	BASO_4	BASO_5	BASO_6	CMP_1	CMP_2	CMP_3	CMP_4	EOS_1	EOS_2	EOS_3	EOS_4	EOS_5	ERY1_1	ERY1_2	ERY1_3	ERY1_4	ERY1_5	ERY1_6	ERY1_7	ERY2_1	ERY2_2	ERY2_3	ERY2_4	ERY2_5	ERY2_6	ERY2_7	ERY3_1	ERY3_2	ERY3_3	ERY3_4	ERY3_5	ERY3_6	ERY4_1	ERY4_2	ERY4_3	ERY4_4	ERY4_5	ERY4_6	ERY4_7	ERY5_1	ERY5_2	ERY5_3	ERY5_4	ERY5_5	ERY5_6	GMP_1
1007_s_at	34.215	34.9272	22.9937	44.1725	40.1979	44.6038	24.2823	22.4242	14.4623	25.3373	27.0534	30.934	32.7014	28.9653	35.734	24.5819	22.9697	31.3803	34.395	24.5709	29.8357	25.7733	36.3018	27.7867	22.0056	24.9158	30.4281	31.1633	33.423	42.8545	34.5426	32.7029	29.8553	34.9611	29.874	27.6965	31.3454	17.9547	36.2568	22.6289	24.7481	27.7692	42.8735	29.4069	38.8884	32.7784	39.0485	31.9906	32.2863
1053_at	53.6087	44.9644	39.3407	44.7631	44.7569	47.1363	38.8837	98.7509	56.7945	26.599	27.4454	38.2109	48.1113	32.9275	49.0314	81.5205	32.0203	56.8123	62.1483	73.4552	55.8425	46.9144	48.5938	81.6181	53.7612	78.6666	56.0458	59.9052	47.0395	45.8292	48.6696	63.8394	45.8013	37.8896	31.9568	49.6044	46.7891	27.9593	50.7876	57.8898	29.0106	93.9638	36.2612	50.7115	31.5524	33.6412	54.5169	25.4531	40.0036
117_at	38.3636	41.6211	35.6623	28.7615	35.6387	32.1585	26.419	28.137	31.9495	20.0768	27.5011	26.5743	23.6594	22.7138	33.7446	27.7842	25.5476	28.7376	29.0474	27.5287	24.9522	24.9216	27.233	28.3891	24.4893	30.3996	32.8306	27.9762	26.4911	27.5431	24.1864	28.7463	28.076	26.3579	27.9285	25.6566	23.7544	27.4655	22.571	26.1225	28.8099	26.4861	26.2731	27.666	28.4445	25.0578	27.6478	28.1383	35.7002
121_at	32.5317	29.22	25.2197	31.8615	33.8195	31.7733	29.6449	24.8601	14.4752	22.5997	24.1827	27.8773	29.6986	28.1747	29.847	26.0636	23.9158	33.1117	29.1924	27.0489	26.5139	33.1925	27.7324	30.5162	22.1707	30.6059	32.4436	26.4515	28.7975	32.5009	33.7424	31.578	30.3737	30.3878	29.8133	26.9362	31.3103	25.5044	24.5213	27.9702	22.5907	27.8189	32.5683	33.4233	32.0088	28.5195	34.3277	29.4343	27.7422
1255_g_at	20.5956	21.6087	21.6335	23.0086	23.3487	20.5855	20.298	20.0733	24.7062	20.6363	20.2968	19.6066	20.2498	17.8191	20.1779	19.2108	21.7747	24.4915	18.541	18.7344	21.2387	22.9807	18.0799	20.3515	17.2113	19.2006	21.6253	22.4131	20.6872	20.3351	21.2349	20.1914	21.9485	21.5116	20.7467	21.3619	20.9838	18.9414	20.4831	18.235	20.3613	21.5772	20.2223	20.7493	20.4794	19.2471	18.7198	21.7457	23.2467
1294_at	33.4232	24.3172	39.7654	31.0962	31.8173	52.3449	30.6766	40.6134	52.448	27.5611	20.0258	24.9857	34.8796	17.7567	31.4225	34.5517	22.8265	43.3041	32.7871	44.1772	39.9231	34.1266	25.8735	39.5762	38.959	57.4185	50.0004	32.6588	32.9218	24.1257	30.4568	24.9075	19.5692	24.5465	24.2637	27.2581	29.6235	24.1412	26.608	36.7034	23.7438	22.7954	32.3946	26.9327	27.5348	22.9605	24.6571	48.5865	36.4114
1316_at	53.408	47.8347	43.7356	43.9973	42.3263	47.6067	47.2571	47.1999	54.2533	40.377	49.5739	43.2572	49.4089	39.642	36.0597	51.1073	60.4989	49.7026	39.8511	43.3705	45.6181	45.683	51.1909	43.2979	54.7763	43.7089	48.7056	47.7066	48.6768	49.2752	54.8094	43.6361	51.8617	47.2562	41.5967	42.1607	36.9557	54.7897	57.959	49.6203	54.4511	49.922	42.2073	55.1489	43.3553	52.6677	46.5529	43.1173	39.224
1320_at	24.1619	24.7829	24.6797	27.9495	25.8573	25.7381	29.3428	29.8738	42.591	26.1298	26.9073	24.5065	24.5286	22.4742	24.3166	26.0823	25.7266	25.5265	27.5599	25.1528	21.9977	30.917	25.5042	27.0921	24.4822	26.46	27.2532	23.4406	24.7318	23.692	20.9902	22.7687	24.6834	21.6794	23.69	23.209	23.2264	29.436	24.6396	29.2996	26.3442	23.1039	23.1676	24.8721	26.4148	24.9403	24.7873	31.1697	27.6105
1405_i_at	222.155	212.915	459.044	398.009	388.027	209.927	351.921	495.59	333.843	879.084	2804.78	525.859	263.715	478.529	216.041	903.501	2477.15	206.584	159.851	1962.18	489.252	726.801	796.132	698.248	3263.65	2575.22	439.885	158.036	275.307	146.859	291.863	138.147	621.511	136.94	126.844	322.352	203.685	3445.73	261.912	2516.92	1568.66	166.835	227.374	704.783	442.445	1066.89	313.773	175.483	103.604
1431_at	33.795	35.2713	39.7342	30.9738	30.5186	37.4353	28.4895	34.8663	25.1771	45.6918	24.5885	26.8775	24.1311	29.3119	30.0058	29.6214	40.4055	24.3838	26.3447	26.6142	27.6216	30.7453	31.4158	30.2842	27.0618	27.9419	22.0523	24.6864	28.5613	25.8992	27.6673	24.3622	25.7491	26.2138	23.9157	30.4526	26.5592	24.0075	30.8279	40.2269	23.767	26.0083	24.3056	27.5993	22.0177	26.3296	24.1049	26.0672	29.152
1438_at	27.6849	35.3226	38.3234	36.9858	31.0215	31.9904	32.2212	37.4651	52.1221	22.2044	33.5206	30.8152	31.5778	30.2211	28.1875	32.691	34.4992	33.0792	26.796	29.9527	38.8949	41.0867	38.1205	37.1951	30.1427	34.4186	31.4097	31.4172	36.1081	31.2597	34.2086	28.0711	37.1861	31.8144	26.7777	33.2042	33.0366	31.4198	26.5411	35.5698	35.0467	28.2367	30.8295	30.9127	30.1084	34.7223	28.9557	28.178	33.6105
1487_at	32.1836	34.1161	28.9643	30.9919	31.8268	35.5496	18.7778	20.3808	14.6518	14.5191	12.6014	23.4383	43.8075	16.9786	32.1982	30.3166	11.681	22.8416	22.9593	24.4652	23.2655	19.0344	18.534	28.0112	33.3325	29.9695	34.4258	28.0735	16.7023	17.6715	17.7618	30.041	17.9753	19.9495	19.5669	12.6797	18.1517	15.2883	17.9136	20.2224	17.585	30.4625	24.0367	18.3472	17.0227	17.5611	14.5923	24.1934	30.4012
1494_f_at	24.1667	25.5044	22.3128	21.8222	23.0915	24.8306	25.9874	27.6925	42.0929	28.5215	26.9972	27.181	29.8935	27.9865	24.1669	26.6722	31.0518	28.7801	28.2305	27.7224	32.8241	30.5356	28.2812	28.7226	30.5093	27.7842	26.4159	25.9412	26.2413	27.1608	26.1542	27.1158	27.3131	25.261	27.4891	28.6859	25.4587	26.1005	26.2734	38.0926	30.0969	27.5873	23.3849	29.1613	27.1065	29.5168	24.433	27.5052	27.6016
1598_g_at	26.8489	25.8114	20.7785	23.6598	26.9205	25.1882	17.7421	14.9874	7.57208	12.918	12.5365	20.4855	26.7125	18.5461	28.3556	15.3745	11.6437	17.8415	16.2407	14.962	15.7278	15.755	15.4175	17.7509	10.8297	17.2306	19.8939	16.9021	16.9715	19.4963	19.8864	20.1595	15.3339	21.3432	17.1831	15.395	18.516	12.8672	16.7511	14.853	13.7652	17.7659	20.4604	14.1173	21.0898	14.3479	16.3868	17.2147	16.6383
160020_at	27.7205	29.94	25.7416	29.688	32.7214	28.2086	25.7099	19.6955	12.8929	21.3461	20.7721	26.0778	27.3703	24.4153	33.3165	24.4615	18.1815	31.4077	25.7751	23.7399	23.193	23.0393	25.9682	28.853	17.7652	23.8295	37.3375	25.2125	30.034	36.0666	26.7845	24.5815	23.5711	34.9161	28.6231	25.3513	29.901	19.0212	29.5126	18.8159	18.1409	24.4225	32.8303	27.3983	30.7281	23.4532	29.8661	30.2152	25.4412
1729_at	27.913	26.7217	20.4292	25.4459	26.8362	29.7295	22.9865	28.8593	8.30589	17.7657	17.648	23.6848	26.9496	22.208	29.7934	21.8163	16.1464	24.6483	21.337	17.2256	21.1211	23.6188	20.649	24.8408	22.1069	26.3236	25.0443	26.2158	27.0061	21.78	20.636	23.8831	17.6985	22.9048	20.5085	20.3233	21.9053	13.3404	23.1407	14.3579	15.5448	33.455	27.4225	21.6853	21.5493	20.6208	25.3805	26.1807	22.6385
177_at	29.8724	26.5356	42.7895	24.7609	21.8412	22.2144	45.0569	31.0809	60.9866	19.294	26.2907	22.4791	23.5575	18.7343	22.0061	39.4968	35.1263	27.907	28.656	29.6854	44.4196	34.0332	32.2232	43.9343	38.4327	39.1099	43.8548	62.1131	29.3557	30.3278	26.6302	23.5654	24.4728	21.9976	22.9151	28.5256	24.6795	38.6645	29.269	55.2561	20.4851	36.5179	24.9754	27.8781	23.8952	23.2281	20.9466	23.0308	24.9259
1773_at	25.9772	20.848	22.4159	24.5927	23.6376	23.8937	23.7364	21.9142	19.8252	19.4567	19.3737	21.3437	22.859	20.7038	22.6338	19.1889	20.7528	21.9876	20.4818	21.301	21.5657	24.5977	26.7315	26.5048	18.2336	22.8956	27.1313	26.7419	22.6704	23.1097	21.1099	24.2369	21.2609	21.5963	21.7043	20.259	23.0605	16.7572	22.2951	17.239	24.869	23.0655	26.3932	20.9486	27.2583	21.1846	22.9192	22.5809	20.0571
179_at	19.5077	19.0341	19.3807	17.7951	18.6622	19.8188	18.3322	16.8211	22.0184	19.8364	15.4956	16.8747	20.055	15.1982	17.1681	17.2828	16.877	22.7986	17.7326	14.5075	21.6148	17.6792	15.3829	19.8148	14.7907	17.9895	20.632	22.4788	20.1919	20.9867	19.0013	21.6677	18.1404	22.0234	24.9589	19.4644	18.6818	16.3025	23.2069	15.5763	18.8773	20.2456	21.0284	17.2703	20.9105	16.0009	20.8745	23.3877	22.2399
1861_at	20.3961	22.9698	25.2378	19.091	20.6531	20.81	25.2498	17.0941	23.4406	18.4862	18.2362	20.7526	23.1154	18.4877	23.7996	18.7457	17.6647	20.4532	19.1909	17.7296	20.8003	20.8916	20.7935	22.8769	17.8379	20.5066	21.7067	22.0779	18.7269	20.8481	18.6434	23.0607	16.6314	20.9334	20.7601	20.1401	20.3987	14.0987	19.0394	17.6189	21.4065	21.9748	17.7948	18.5232	19.4879	16.8738	19.1396	20.4153	23.5366
200000_s_at	53.4745	51.927	51.3078	53.0761	49.9088	42.5755	54.6727	68.4963	66.4565	51.2005	42.5787	50.6851	65.3636	47.7018	49.7116	158.371	52.09	82.3841	57.4045	96.1115	108.76	154.779	72.0774	59.7835	160.342	189.743	119.668	102.227	52.0122	78.3818	51.7074	48.9	51.9107	41.2844	51.7048	63.2523	49.9106	68.0236	37.9265	83.0106	59.514	189.789	47.8677	80.5795	45.12	67.4466	27.2583	37.9189	44.0607
200001_at	101.46	74.3477	58.5483	74.0524	70.3122	224.922	91.1671	67.7355	41.1789	17.6301	35.7433	97.6003	135.841	90.0755	207.478	278.139	46.1737	214.112	83.3636	194.192	368.052	368.841	138.677	189.057	438.646	568.278	344.609	274.682	176.627	519.599	376.445	300.831	224.101	533.01	65.6219	153.934	313.905	79.2866	180.334	174.651	21.9846	283.861	75.9169	163.5	152.734	83.1172	79.8992	114.708	160.694
200002_at	723.818	468.343	423.454	435.596	375.409	918.916	1048.61	1109.94	946.629	915.44	618.369	480.404	380.062	473.955	478.175	2165.78	1269	1227.73	853.446	985.907	1147.48	1267.34	3348.39	996.15	2860.89	1985.37	590.118	608.005	605.29	364.39	50.4729	921.465	69.9773	132.986	174.756	74.0974	92.3151	15.5669	121.482	470.99	126.443	667.168	631.457	37.2857	269.839	705.867	137.265	245.076	464.5
200003_s_at	2283.64	1592.48	2423.31	2009.03	1503.24	2185.53	3699.9	2874.44	2791.71	3181.61	1479.72	1338.53	1431.67	1182.36	1281.55	3920.55	3302.01	2621.5	1939.67	2441.64	3470.59	3619.24	1482.47	1971.78	5259.03	3182	1795.82	2281.92	1999.91	664.814	639.728	783.746	882.239	722.959	460.179	1416.46	457.868	584.877	593.539	3251.79	595.575	1310.49	1061.42	654.407	753.098	1660.99	412.067	1024.83	3651.97
200004_at	1491.65	832.05	1964.96	1451.73	1392.15	1587.56	1364.48	1581.27	2034.53	1471.38	1305.41	1202.39	1493.5	810.1	1323.39	2606.45	2204.86	1742.31	1425.26	2622.67	2415.14	3021.4	1931.32	2722.78	3713.5	2324.99	2932.39	2735.7	2675.02	1853.51	1372.59	1911.33	2103.26	2128.65	1191.43	2331.73	1598.51	3026.43	1891.87	3470.35	1505.51	1465.38	1719.16	2427.17	2413.66	2816.53	1046.69	1371.5	1721.2
200005_at	181.432	205.023	171.652	247.854	202.769	333.841	255.298	181.478	209.039	158.399	171.342	194.518	212.287	124.476	316.201	613.73	198.021	517.778	389.764	673.36	398.311	391.214	88.887	296.868	480.515	881.162	399.668	218.233	245.602	164.227	62.916	285.394	42.0301	90.2264	68.1652	86.1489	141.281	44.3942	82.1321	200.314	45.0445	272.642	78.8944	92.8801	57.2578	27.5094	85.7147	87.1818	131.227
200006_at	536.627	459.057	530.334	507.777	739.607	574.709	359.095	401.161	498.311	217.624	550.9	602.378	491.651	603.729	805.203	1235.64	722.809	1209.25	490.431	1755.86	901.189	1027.06	295.828	761.971	1869.28	1538.56	1243.49	830.954	617.283	512.04	102.807	1076.22	247.799	412.309	122.942	224.97	156.993	260.372	367.603	1230.24	148.878	464.561	118.044	571.035	360.296	138.861	161.837	224.718	293.565
200007_at	810.797	516.781	754.56	710.643	767.305	887	1318.49	1357.69	1412.19	1114.73	862.933	730.879	754.42	573.427	764.39	2493.69	1783.88	1138.22	1077.87	3021.46	1921.33	2447.3	1790.08	1425.66	3572.05	2311.77	1969.59	1629.5	1704.08	1917.98	1145.9	1588.4	1911.88	1945.48	569.284	2740.43	956.932	2554.19	1371.55	4035.62	1028.51	1442.05	856.178	1680.17	1317.97	2594.45	303.794	685.339	662.748
200008_s_at	210.829	307.386	215.562	323.773	177.57	509.164	182.674	74.9006	117.059	20.073	263.018	249.016	318.687	166.881	274.884	474.831	157.405	698.004	221.44	310.105	174.935	288.828	155.508	543.767	544.718	843.137	510.969	332.924	261.545	79.1378	49.1416	205.893	40.7152	41.1329	98.9065	50.7482	38.6916	30.9655	42.4712	91.7312	44.4787	158.75	39.8553	45.1968	48.7494	48.8794	55.3958	130.381	126.964
200009_at	3502.35	3039.3	3994.53	3557.4	3456.08	2635.42	4290.42	4607.01	4981.94	3128.76	2481.93	2940.58	3936.28	2515.44	3042.57	5647.72	6271.41	4255.85	4037.76	3017.15	5425.85	4388.4	4934.09	4627.44	6249.45	4684.71	3713.69	4838.6	3380.96	1653.67	928.927	1549.76	1418.82	1328.49	1127.72	2585.98	1024.01	1313.01	1435.08	5001.95	1986.63	2095.51	2078.32	853.332	1481.42	3131.63	1449.7	2200.95	5913.7
200010_at	1173.38	1078.84	1543.19	1455.01	1133.23	1517.54	2160.31	1985.61	1970.96	2358.3	1404.66	1200.35	1318.19	874.812	1281.66	3622.05	3588.31	2375.53	1712.68	3029.06	3260.61	3029.69	797.939	1735.76	4752.66	3087.03	1865.3	1971.47	1820.63	714.516	599.521	873.491	1078.87	648.073	320.901	1002.71	353.499	742.592	613.349	3821.78	481.197	1189.31	887.672	693.085	689.701	743.317	332.961	630.17	1190.96
200011_s_at	223.622	253.294	120.962	367.716	487.314	542.111	267.819	186.599	264.01	21.1304	239.563	367.38	470.312	240.647	671.857	1021.83	422.374	797.946	467.051	869.165	523.89	645.183	1247.24	1033.36	1521.51	1056.54	713.414	612.793	564.29	55.4208	32.4717	45.701	26.3449	18.0833	18.2549	47.7163	52.5078	7.54064	68.7454	251.052	56.6497	49.7642	41.0774	52.1387	175.099	39.2564	112.803	120.451	336.075
200012_x_at	2394.4	2237.62	3590.79	2797.22	2836.02	2443.9	3986.91	3481.1	3428.75	4092.32	1717.13	2071.66	2832.04	1647.78	2298.66	4391.47	4642.85	3173.95	3024.61	3754.51	5020.07	4501.11	1678.87	2949.9	4685.58	3572.47	3480.88	4080.01	3520.58	3511.43	3426.03	3384.89	3805.11	3941.12	2267.23	3920.79	3305.29	4140.42	3169.98	4567.61	2634.79	4076.64	4943.89	3507.45	3434.35	4441.4	2200.6	3630.96	3438.67
200013_at	3279.93	3046.43	3793.33	3665.86	3256.54	2795.07	4743.39	4509.12	3965.47	4406.25	2086.05	2481.67	3205.89	2233.99	2538.78	4632.29	5179.82	3860.9	4055.19	3432.14	4665.03	3870.14	3342.76	3773.23	4534.96	3519.67	3422.52	3976.21	3420.74	2221.33	1603.1	2431.82	2551.8	2610.67	1896.2	2973.51	1832.58	3045.8	2342.43	4350.32	2451.05	3117.28	3039.24	2465.19	2760.77	3601.03	2575.69	3599.26	5021.01
200014_s_at	1050.53	479.596	661.704	667.106	845.045	923.919	848.344	817.576	1251.62	771.811	566.714	591.472	610.904	450.963	783.899	1816.43	1384.89	1252.01	788.241	1663.88	1149.28	1413.68	680.659	1419.99	2351.3	1275.37	1699.03	1475.47	1768.49	793.279	466.601	980.342	1155.42	1167.13	472.722	1154.05	729.509	1191.89	1071.97	2461.94	527.998	716.966	650.191	1035.96	1095.79	573.456	443.263	456.667	957.008
200015_s_at	1040.09	851.779	1043.4	1179.96	1434.15	1055.49	1244.07	1888.04	1933.42	877.541	1326.17	1261.36	1093.09	1152.48	1515.16	2513.4	2213.3	1384.48	1693.77	3029.96	2714.74	2810.92	2236.32	2092.21	3484.75	2557.55	2526.29	2039.03	2203.16	1510.56	1587.76	1292.73	1642.15	1462.76	632.003	2199.01	1794.78	1654.29	1871.64	3623.64	1095.34	1108.51	948.709	1343.57	1423.83	1776.26	566.541	910.141	1086.43
200016_x_at	3955.68	3187.44	3929.65	3807.65	3862.99	3273.08	6431.61	5544.29	6194	4986.54	2146.1	2841.73	4350.49	2216.19	3151.62	6351.35	7176.16	5886.33	4629.75	3351.98	7215.73	5599.18	3060.97	5932.7	6193.04	4264.43	4363.76	6089.72	4546.91	2063.93	1485.52	2283.14	2819.96	1972.16	2144.99	2343.46	1967.84	2446.43	2110.22	5045.14	2886.05	3790.07	2457.94	1892.03	2532.55	2741.71	3187.03	3342.54	7449.72
200017_at	3301.44	2577.5	3708.04	3475.73	3038.54	2795.89	5100.77	4692.8	4320.88	5427.41	2246.43	2475.82	3344.75	2155.6	2319.79	5392.27	5770.48	4173.1	4086.88	3362.16	4984.82	4560.18	3489.94	3973.49	6221.37	3788.47	3198.6	4807.93	3182.78	1588.72	881.309	1934.75	2248.72	1233.09	1222.77	1938.83	855.948	2418.41	1435.26	5459.26	2185.63	2540.1	2799.04	1322.48	1639.35	3268.53	1460.14	3165.09	4955.69
200018_at	2968.37	2446	3505.38	2831.34	2829.23	2664.74	3931.02	4082.13	4354.01	4120.65	1908.13	2283.54	3093.56	1791	2571.99	6565.84	7684.79	4594.56	4273.34	3360.82	6160.39	4795.61	2551.35	4445.22	7148.31	4225.69	3686.12	4737.88	3327.42	1419.14	644.164	1576.24	2255.39	1260.82	913.234	2115.82	703.413	1789.83	1830.13	5512.61	1715.88	2638.36	2890.94	973.13	1987.3	3112.69	1251.46	2531.85	4124.96
200019_s_at	1026.88	952.539	1219.44	980.188	680.66	1758.41	1320.93	1195.57	1362.22	1381.74	1231.4	957.523	711.641	1144.59	838.079	2014	1844.32	1544.21	869.977	1727.84	2076.68	2238.2	1274.5	1252.8	3210.66	1905.95	1478.76	1428.14	1759.33	801.3	793.974	992.398	1158.42	1150.12	551.659	1464.94	624.85	745.783	867.052	1768.99	300.203	1147.51	730.473	544.787	943.37	829.649	428.362	559.112	1065.63
200020_at	1472.48	1148.24	1302.28	1247.31	1444.29	1069.85	1488.04	1705.9	2362.65	1282.19	1522.35	1303.79	1276.6	1174.62	1265.82	3245.01	3249.94	2141.38	2017.06	1898.75	2459.74	2095.53	2659.49	2242.48	3923.05	2815.41	2002.45	2227.5	2058.46	815.341	151.002	1276.21	447.515	456.206	464.067	1098.01	298.923	261.539	519.87	2919.93	708.922	939.146	767.767	486.588	640.562	724.746	438.578	499.447	1476.39
200021_at	1779.78	1344.24	2422	1961.34	1992.27	1795.54	2080.25	2327.86	2539.55	1974.9	2033.99	1673.97	1606.05	1432.43	1678.04	4098.07	4092.85	2501.21	1736.93	2443.24	2297.01	2768.64	8127.89	3681.14	6710.3	2848.48	2252.96	2454.58	2038.54	508.766	1550.67	845.188	850.65	313.85	436.546	772.254	171.519	154.029	1745.96	3500.57	787.327	1029.73	1459.11	157.73	621.99	1969.12	539.388	451.164	2269.2
200022_at	893.12	1073.78	1160.28	917.985	728.855	1406.88	1522.26	1559.99	1778.51	1890.6	1191.95	853.772	740.192	779.43	772.659	2594.42	2290.81	1778.74	1705.94	2258.38	1868.19	1888.15	2656.51	1579.56	3727.78	2332.93	1322.06	1353.66	1512.5	556.503	135.574	784.009	547.303	354.653	247.184	613.984	310.244	197.022	377.246	2122.53	367.549	770.134	1158.86	276.805	466.829	2369.2	310.372	674.8	1240.68
200023_s_at	549.191	570.401	641.914	583.075	517.702	760.499	712.284	687.696	906.943	741.633	703.348	566.136	577.11	377.281	670.793	1668.11	1022.27	1619.58	1150.11	1357.94	820.234	994.377	331.684	1174.94	2099.85	2239.8	733.682	535.231	505.422	107.116	93.7417	513.798	59.9857	70.7542	154.801	83.76	38.4436	22.1021	88.8496	533.998	130.58	444.74	633.281	28.1185	125.802	153.37	72.3512	195.133	560.902
200024_at	649.072	701.951	704.854	752.755	568.084	1069.06	794.757	1090.15	1038.8	1034.71	1081.3	607.9	479.1	512.444	514.409	2273.52	1188.43	1220.77	1005.24	2186.19	1528.56	1631.02	1884.68	776.884	2601.99	2163.22	855.142	721.844	629.776	308.485	120.048	501.594	208.898	59.7069	134.119	132.532	82.4854	145.98	137.158	915.9	154.091	873.688	443.649	181.129	121.632	806.037	106.427	323.141	348.701
200025_s_at	3523.29	2708.63	3670.98	3434.7	2940.38	2787.89	4764.42	4772.08	4427.89	4614.52	2085.3	2495.34	3497.04	2085.27	2549.67	5992.18	6127.14	4593.28	3743.9	2704.04	5105.99	4247.8	4431.06	4306.63	6367.75	3957.13	3133.4	4454.97	3136.11	1152.55	752.579	1523.29	1666.95	935.284	1102.2	1731.33	545.407	1011.55	1213.96	4783.46	1617.71	2290.74	1998.83	727.871	1311.74	2400.98	1358.05	2578.53	5284.38
200026_at	2388.82	2401.31	3500.32	3339.61	2764.86	2583.87	4538.48	3859.07	4549.56	4476.45	2006.59	2299.19	2817.47	1931.32	2559.32	5977.86	7001.61	4342.02	3486.11	3074.99	5345.14	4826.7	2112.8	4102.5	6400.04	3832.98	3369.75	4275.6	3501.29	1128.9	860.244	1498.59	1864.87	1088.52	1029.26	2132.47	605.091	1439.87	1475.3	4991.41	1090.46	2379.93	1859.89	927.445	1560.95	1468.82	1719.28	1692.78	4173.67
200027_at	302.781	367.115	178.604	360.904	348.237	436.459	298.636	413.426	501.23	187.533	280.003	353.651	368.174	265.086	572.396	964.864	584.643	692.281	535.569	1133.91	689.948	866.907	165.952	748.192	1360.98	1047.09	1073.56	865.67	954.175	1487.13	1272.64	1553.56	1629.36	1811.38	586.086	1756.19	1252.89	2478.33	1297.72	2227.79	878.985	779.981	517.901	1847.17	1368.87	832.15	432.751	523.649	311.205
200028_s_at	2645.73	2267.47	3015.48	2520.9	2335.72	2219.21	3097.88	3212.79	3890.66	1695.51	2278.55	2312.24	2744.53	2080.27	2197.3	6906.02	6037.39	4034.65	2779.56	2373.48	4535.8	3953.51	6684.88	4511.68	8669.04	3834.26	2801.73	3864.25	2743.6	858.375	127.912	1339.32	503.733	274.271	467.165	384.987	166.904	105.082	470.876	4367.08	711.143	1220.04	1326.62	96.0709	591.7	189.352	538.789	664.01	3852.95
200029_at	2801.31	2372.43	3571.99	2278.67	1820.02	3009.66	5038.83	4414.93	4253.09	4266.38	2119.13	2087.79	2590.72	1772.24	1952.77	6954.74	7001.24	4444.33	2817.05	3280.48	5960.82	5714.48	5217.44	3601.96	8453.76	4751.29	3167.41	4534.83	3314.44	762.491	436.874	899.647	1591.56	820.004	722.863	1031.98	339.673	539.83	707.734	5456.75	857.714	2112.17	2151.11	491.367	640.751	471.005	696.728	1137.54	3453.21
200030_s_at	722.157	768.697	682.324	686.415	622.673	1141.91	1060.4	978.125	1625.14	1104.79	967.271	882.499	867.224	728.181	992.974	3080.93	2531.41	2357.14	1318.07	1127.2	1115.33	1264.35	324.14	2457.47	3359.67	1888.35	1359.58	1266.98	1369.64	878.239	57.289	717.838	162.527	191.456	382.206	204.853	166.654	96.7318	384.909	1389.65	451.941	444.685	90.0762	213.814	290.775	299.111	309.862	368.121	1266.48
200031_s_at	5176.42	4528.86	5886.63	5169.26	5311.11	4093.21	7520.54	6682.25	5860.48	6228.34	2561.81	3663.52	5638.86	3177.19	3924.77	5823.39	5933.96	5131.16	5242.67	3966.84	6710.6	5599.04	3435.24	5050.36	5211.49	4684.01	4342.23	5820.43	4621.56	3864.42	2821.42	4049.9	3901.63	4224.68	3723.83	4173.68	3674.96	4193.51	3637.11	4458.49	4021.83	5288.89	6431.49	3698.83	4024.86	5536.8	5232.7	6601.18	8824.21
200032_s_at	3791.76	3226.73	4384.31	4056.48	3973.43	3029.89	4873.59	5401.22	4902.54	5057.98	1987.46	2685.24	4200.46	2149.21	2897.72	7004.25	7653.95	5377.88	4247.52	2827.34	6264.55	4398.23	2822.39	5314.63	6571.22	4183.68	3889.67	5228.92	3632.24	2012.58	1251.76	2600.84	2625.87	2121.34	2144.07	2195.81	1306.4	1878.04	1762.24	4766.89	2071.77	3037.58	3006.36	738.539	2525.37	2776.47	2816.1	3508.25	6482.92
200033_at	1540.09	1802.63	2641.87	2463.13	2033.66	2306.46	2290	1944.33	2506.44	2794.53	2553.13	2049.12	2209.9	1951.34	1601.39	3423.08	3276.23	2862.9	1965.43	1598.13	2130.92	1847.16	1741.66	2448.06	4922.13	2635.96	1704.07	1993.57	1408.84	877.392	94.4073	743.454	278.075	288.153	459.013	346.212	169.738	182.922	344.277	2085.93	548.388	652.928	903.938	99.7836	431.902	662.023	464.922	643.306	1654.67
200034_s_at	1524.88	1458	2245.02	1724.99	1469.85	1826.23	2322.02	2314.62	2539.65	1802.64	1554.04	1394.07	1567.7	1113.29	1392.53	4121.06	4900.27	2495.15	1945.44	3077.28	4147.93	3838.77	1858.72	2170.12	5398.96	3099.3	2430.45	2673.35	2083.09	1138.99	993.494	1371.2	1569.13	1228.57	584.868	1239.73	637.925	2068.27	1110.39	4216.69	898.885	1621.97	568.871	1479.25	1047.88	2257.37	471.683	881.437	1721.55
200035_at	64.6119	68.9171	55.6729	71.7515	76.7171	88.0021	35.6322	23.5049	19.0257	15.9748	19.5974	43.385	52.5413	36.3668	94.6137	34.7869	12.2629	45.0414	31.2805	54.8791	54.7251	44.859	25.9154	69.3007	38.3454	68.2864	75.5935	68.3196	80.095	83.284	51.6243	125.474	47.1612	94.876	46.2313	65.9285	71.51	31.9255	51.7245	23.1538	23.7916	71.8113	91.7791	62.5453	106.386	36.5854	29.4063	30.8568	84.1398
200036_s_at	1901.35	1707.25	2491.92	1680.11	1207.51	2218.82	3553.52	3032.59	3692.44	3243.66	1764.82	1411.65	1455.78	1350.59	1144.43	5826.03	6793.22	4654	2347.92	1576.34	3590.96	3053.93	4114.27	3915.13	7642.35	3517.17	2147.14	2948.66	2120.42	486.995	117.957	783.656	422.546	168.259	299.996	114.444	100.699	184.751	164.251	2393.1	429.474	940.937	193.124	78.5876	356.568	376.363	421.206	511.625	3124.59
200037_s_at	389.473	544.034	243.79	873.44	491.783	585.389	653.661	717.762	1032.73	365.773	475.015	488.295	481.061	407.11	611.094	1430.5	1550.81	1173.85	1225.59	1573.82	1269.19	1452	692.276	1211.63	2087.53	1185.64	1556.41	1452.36	1515.95	742.631	429.798	940.837	627.667	522.187	477.555	986.307	710.755	825.864	674.256	2120.83	558.006	659.853	575.207	685.549	745.33	620.888	289.605	526.681	605.452
200038_s_at	1964.1	1733.9	3164.65	2281.42	1766.46	2749.01	4282.14	3921.4	3487.61	3312.84	2167.74	1939.11	2378.7	1481.04	1851.37	7560.68	9056.15	4313.67	2256.3	3560.3	5299.89	4677.09	2530.16	3404.24	9849.44	5004.88	2905.09	3452.92	2284.61	644.262	845.788	1038.84	1171.14	524.572	452.695	329.119	305.556	622.742	606.551	5696.71	719.967	1825.78	512.847	652.865	582.6	965.269	526.604	641.912	1536.07
200039_s_at	88.7051	114.37	74.2577	68.7576	77.5102	124.062	158.839	122.422	113.594	33.4242	62.8145	114.067	159.064	71.3277	237.55	374.975	70.3352	251.015	138.159	278.07	289.35	241.816	200.846	227.59	314.985	515.877	325.99	273.208	140.315	87.5222	75.7353	162.098	58.3538	60.421	65.9598	88.0421	86.2699	54.0102	92.0954	139.5	48.7428	294.808	101.314	74.3331	55.5844	103.852	50.781	78.4197	137.774
200040_at	597.202	617.071	720.323	530.133	581.124	766.569	838.282	893.559	1548.73	611.332	661.893	635.77	717.384	434.479	791.936	2957.95	2798.51	2376.71	956.781	1304.67	1236.97	1510.67	1612.11	2030.35	3765.55	1786.58	1235.76	1288.89	1162.71	490.937	45.4329	633.016	93.0186	142.466	213.028	123.743	27.4791	32.8528	347.196	1006.89	152.313	442.621	124.435	60.8196	278.686	87.6008	179.065	219.37	750.51
200041_s_at	1176.5	1045.83	1147.5	1016.84	1098.19	920.578	1844.44	1439.13	2514.32	650.005	1247.26	1119.28	1354.95	954.379	973.086	4866.38	4071.96	3936.61	2374.98	1879.1	2502.81	2350.92	5881.8	3482.7	6284.56	3312.56	1883.24	2536.14	1769.53	1211.79	89.6152	1656.8	189.497	268.596	359.209	457.896	335.842	217.134	557.558	2935.49	549.456	594.036	43.6649	31.9728	340.864	1050.71	321.791	481.238	1567.81
200042_at	88.0423	117.645	70.7086	78.9984	97.6527	164.094	78.624	72.4253	41.2813	57.5757	29.0669	71.6129	135.741	53.9724	123.504	337.878	57.9478	275.551	96.7865	294.181	209.469	245.024	125.15	212.578	291.234	496.359	427.663	273.999	178.082	135.978	117.118	166.037	58.9756	94.6091	104.33	92.9245	60.5334	61.1136	145.531	110.946	41.7052	241.621	108.75	138.179	99.3299	89.9385	41.5146	120.192	130.613
200043_at	342.849	262.285	220.781	262.107	306.668	345.93	268.491	234.809	271.771	196.719	264.877	254.857	248.026	211.42	303.737	993.247	671.049	580.576	453.807	530.457	521.623	528.065	269.675	524.621	858.953	687.551	413.407	323.956	335.673	176.963	68.7839	302.061	90.9093	55.6318	132.866	113.76	71.9964	20.8008	136.436	235.414	60.3438	304.836	148.818	38.1128	101.734	104.461	84.8187	102.334	163.722
200044_at	308.36	339.134	170.385	357.945	439.117	417.946	226.913	322.789	344.314	208.583	338.402	335.315	303.277	255.776	481.594	692.876	396.651	639.265	709.041	571.288	296.28	318.216	463.68	643.665	619.949	665.68	439.991	331.978	320.864	131.57	38.4439	227.547	47.5432	94.7437	81.4758	84.647	49.568	19.7196	81.1458	278.688	78.7486	108.166	279.596	31.584	153.187	267.499	85.1505	111.976	325.462
200045_at	72.6288	60.0133	32.8007	61.0469	67.4713	80.8013	46.4579	31.6354	23.6556	27.2845	23.9176	46.2932	64.842	37.9856	77.9607	116.832	19.4452	54.0936	62.4357	87.3855	135.447	89.7496	113.298	53.6923	75.737	119.455	93.6311	88.091	68.5253	121.914	70.5211	180.028	52.0228	85.7427	52.324	55.333	81.6248	46.6481	62.5545	63.2454	30.2357	204.263	57.1515	55.9179	78.53	39.835	39.0011	75.1745	45.499
200046_at	54.3157	56.814	40.2712	59.6938	106.963	105.62	86.0962	97.3276	57.2644	54.4149	17.2167	50.8882	90.1258	36.3978	118.739	482.531	96.3343	188.042	129.731	344.038	396.998	590.86	125.843	322.668	407.659	526.005	643.836	338.702	386.163	582.058	690.212	453.875	476.75	1016.51	124.312	356.941	832.532	212.794	524.684	458.58	57.8333	225.315	71.0743	395.98	545.776	70.6835	115.596	105.416	28.9066
200047_s_at	749.923	551.344	551.2	789.092	779.37	766.05	672.956	717.782	1084.49	425.684	742.218	661.9	617.467	458.727	912.995	1430.49	1219.63	976.132	830.557	1649.12	1216.05	1494.8	695.38	1222.34	1919.32	1240.44	1568.32	1252.14	1472.69	1373.95	1002.66	1230.77	1570.97	1905.19	616.501	2229.97	1340.42	2009.44	1635.36	2673.29	692.703	854.24	1643.85	1690.07	1831.91	1948.97	500.084	707.99	546.273
200048_s_at	129.065	104.452	109.544	89.9544	126.083	209.199	138.037	147.047	141.217	234.152	81.5817	121.413	196.765	63.9745	211.596	280.924	92.2083	240.142	138.919	273.095	292.147	259.653	786.236	244.269	551.983	521.089	301.791	274.747	230.121	469.744	139.866	343.651	412.216	531.658	139.732	181.728	263.657	165.24	321.068	268.037	87.4557	445.593	244.915	203.299	246.76	206.33	143.545	89.722	47.4534
200049_at	158.804	122.279	53.1877	81.8863	149.731	150.672	196.099	109.264	121.626	71.2265	61.0392	122.273	194.42	67.4731	279.156	506.145	230.081	376.74	242.591	422.581	262.256	354.291	235.336	288.757	524.597	510.139	359.314	224.073	187.355	308.567	98.4184	352.668	162.595	152.856	140.422	102.117	107.78	68.3709	98.4473	195.353	67.8295	330.52	105.951	92.9405	210.784	41.8216	100.103	144.381	122.178
200050_at	433.83	361.805	314.49	443.778	428.301	749.851	477.549	798.22	1071.53	359.44	447.285	433.104	481.636	308.872	528.795	1263.74	1315.68	1438.28	1517.97	964.303	709.127	712.57	2407.36	1364.37	1390.45	1161.9	1059.14	909.285	906.922	303.766	22.708	433.171	66.2848	135.386	250.399	205.073	186.588	70.0084	213.262	741.267	103.589	232.948	129.771	131.367	350.214	998.807	174.602	224.335	350.55
200051_at	472.474	470.347	493.618	645.498	539.833	362.591	693.417	813.005	316.855	594.46	921.091	572.593	316.02	981.861	376.11	1380.56	1036.06	214.886	258.514	1504.37	1052.05	1061.91	1465.16	254.27	1718.82	1139.36	566.925	176.438	166.099	168.206	1264.06	554.885	1353.02	118.903	130.475	278.943	138.946	1362.41	148.874	999.485	555.201	855.6	205.262	1325.8	157.74	1854.98	127.512	152.723	561.781
200052_s_at	141.223	137.559	72.4328	113.086	112.76	167.505	245.179	208.328	193.608	91.8473	63.9004	115.706	164.114	92.6502	184.469	743.868	145.488	471.348	225.966	400.481	415.3	392.701	191.319	381.042	490.113	609.527	471.366	329.412	274.694	209.013	63.6623	269.192	47.2231	48.2885	124.108	104.899	84.4392	35.7074	80.8951	157.36	53.9398	326.487	102.782	39.1092	44.3743	46.9853	36.362	72.7952	105.29
200053_at	71.0687	70.2744	52.9435	62.8872	77.2743	91.6449	54.9405	25.5117	46.783	24.7436	44.0962	57.4775	68.3666	40.4231	89.5608	97.1338	22.9391	62.333	73.2869	112.101	78.9275	52.9898	96.7342	92.8904	97.8547	106.764	169.677	94.6816	75.1437	51.9039	47.4974	50.3174	35.8327	46.4182	42.8461	63.8856	48.648	34.4317	58.6722	55.2268	26.9304	58.4607	61.0175	40.2732	38.1173	54.9241	38.4591	49.4627	28.9686
200054_at	86.0254	26.8437	27.1496	25.4057	39.806	70.5995	68.7406	45.5331	41.6683	16.9515	8.52141	34.866	128.205	18.6361	72.5838	147.865	23.9252	145.63	73.8845	65.768	63.414	105.621	70.6336	122.148	97.8324	144.567	141.686	104.84	142.777	50.7534	40.8808	88.733	36.4256	42.4577	28.6525	25.3203	33.8626	11.0274	37.6343	31.3369	13.775	56.3482	57.8325	29.1028	41.2173	67.8585	22.6565	38.7253	65.3585
200055_at	58.3711	93.1601	111.254	72.7826	69.2575	202.876	62.8575	66.9176	40.2783	111.338	49.4474	77.8735	96.484	69.8983	110.279	186.697	55.9053	73.8053	33.2567	173.366	190.831	225.518	95.4793	117.48	258.023	519.733	231.366	152.169	109.467	217.55	477.03	520.687	342.712	257.959	91.1283	87.0776	194.733	83.9917	181.356	75.1962	41.9114	734.926	515.447	137.856	99.7733	66.9368	61.311	158.728	26.8057
200056_s_at	73.163	84.3711	46.3592	44.3436	61.7394	132.647	27.8012	28.7689	32.1125	30.265	13.2576	34.6166	50.5731	26.7635	80.0221	88.2923	17.0985	49.4334	40.4222	61.6209	88.13	119.034	194.457	125.397	99.7678	115.842	164.136	123.134	156.837	537.133	635.858	469.713	831.393	1256.17	175.279	648.675	688.528	569.771	575.032	778.057	157.657	209.964	227.199	413.799	788.634	306.683	106.542	134.319	81.8997
200057_s_at	1696.51	1731.89	2041.78	1817.35	1483.86	1795.82	2327.19	2700.78	3154.23	1998.82	1894.77	1785.58	1741.75	1802.78	1708.56	5614.08	6600.25	4515.92	2750.29	2187.88	3623.54	3362.78	6240.37	4186.12	6369.88	3136.7	2763.72	3497.85	2621.89	914.794	198.253	962.763	508.804	339.362	460.161	530.754	95.3775	161.197	791.426	3812.7	626.033	690.128	1347.17	124.934	617.708	1553.47	575.454	506.407	2945.78
200058_s_at	82.9295	94.9936	75.7511	74.2693	90.5123	137.228	88.1503	69.6617	82.0009	66.6601	37.9525	63.9274	95.2059	47.5474	97.2118	227.065	38.6614	171.519	93.9401	109.226	137.871	112.222	69.3932	119.386	205.963	273.91	134.787	105.438	84.2642	82.3898	43.2866	239.334	41.5671	26.8083	59.8373	46.2057	24.287	19.1339	29.1746	46.7782	37.8115	251.716	19.4332	30.1286	27.3347	18.0614	31.1362	43.1189	42.8409
200059_s_at	438.84	297.286	397.808	550.611	604.229	665.452	330.967	349.564	433.574	201.226	472.727	525.538	480.866	389.423	861.708	1058.41	571.657	875.581	550.181	1111.9	600.415	755.159	803.165	1358.57	1756.81	1307.63	1198.2	881.111	881.699	405.395	184.355	524.178	378.531	564.226	226.205	174.7	481.459	225.931	446.631	716.728	197.359	273.241	233.957	392.143	471.697	450.824	224.297	191.094	662.405
200060_s_at	150.217	107.127	51.6736	85.3448	74.3468	293.345	80.2518	82.5445	58.8128	27.388	60.9288	100.154	169.966	74.904	129.715	348.821	63.7528	347.992	155.616	148.806	185.515	239.792	67.3762	247.449	245.174	298.441	275.004	209.168	336.923	65.8377	55.8312	265.387	35.4718	54.6153	94.9292	48.747	52.5005	14.3615	44.7242	44.3313	27.8149	222.287	230.28	28.2014	104.355	27.5359	34.2119	113.523	63.8311
200061_s_at	4926.49	4345.55	5549.24	4863.62	4697.25	3992.52	8372.87	7688.17	7075.11	6749.45	2966.62	3923.85	5693.81	3391.13	4138.47	8024.4	7296.73	6594.34	5895.91	4555.14	8608.53	7394.17	4191.45	6476.79	7688.75	6137.17	5656.37	7316.71	5338.13	2889.16	2385.08	3184.61	3230.18	2919.04	2908.23	3851.15	2738.68	3489.07	2835.44	5999.37	3696.84	5373.86	5171.54	2532.83	3385.37	4380.89	3532.81	5464.25	9643.91
200062_s_at	2981.5	2503.02	4207.69	3012.73	2980.33	2836.94	5155.82	4838.43	4356.57	5198.55	2331.31	2506.73	3260.52	2060.29	2521.24	5703.1	5647.2	4275.21	3627.95	4203.03	6135.19	5987.83	3035.55	3763.5	6652.16	4817.88	3762.86	4701.57	3580.7	1743.49	1371.72	1942.46	2409.46	2184.07	1185.84	3001.36	1179.3	3142.08	1765.75	5787.1	1889.61	2835.11	3171.74	2093.3	2221.26	3658.91	1464.36	2595.92	4707.75
200063_s_at	1331.91	1152.53	1359.77	1340.05	1243.35	1217.44	2058.4	2065.74	2536.34	1984.34	1096.73	1044.16	1192.03	881.417	1031.57	4916.02	5758.37	3643.54	1912.76	1936.47	2696.79	2760.09	5042.12	2969.67	5057.14	2194.06	2327.61	2935.45	2025.81	477.21	86.83	513.151	396.333	133.52	256.739	446.025	105.404	76.2262	474.24	3588.23	358.517	588.089	1325.27	44.4903	456.222	733.748	400.969	277.323	1407.63
200064_at	425.451	472.041	444.794	490.369	293.338	549.261	622.428	604.536	884.685	449.496	532.32	328.292	221.819	293.834	334.785	2112.44	1535.61	1082.85	484.861	1765.34	1735.32	1996.54	1333.12	607.757	2383.09	1147.79	1401.93	1175.79	1054.41	645.364	220.55	386.387	607.34	438.948	109.909	717.693	309.659	510.245	552.802	1910.41	191.478	303.145	337.478	343.809	469.658	1216.06	113.727	157.423	236.192
200065_s_at	496.735	573.795	531.366	878.473	898.848	999.907	777.71	702.907	839.035	375.648	1293.19	1013.85	655.41	1019.79	1222.4	1368.68	667.224	984.437	899.958	3555.97	1527.57	2193.13	2275.06	2000.36	3459.57	2405.98	3339.58	1964.61	2508.79	5555.91	5072.76	4502.78	4947.74	7983.37	1422.87	9920.4	5508.06	10754.1	5432.81	9190	2266.84	2145.79	5396.3	8179.44	5986.36	9535.75	1229.79	1624.86	665.722
200066_at	298.359	295.926	338.436	405.391	166.316	509.742	124.844	92.0251	252.424	209.781	483.442	281.583	226.163	153.781	373.901	445.304	220.395	605.67	157.671	755.499	313.719	410.843	136.419	556.377	886.92	580.12	733.58	424.769	608.095	1148.81	248.619	1235.16	1168.21	2010.04	427.3	677.413	269.023	1538.43	1149.14	1674.55	455.345	725.337	289.854	1835.25	1292.33	116.58	255.25	268.062	137.374
200067_x_at	612.25	581.236	825.639	989.465	911.682	762.162	492.164	726.277	813.352	367.078	667.803	685.656	658.588	580.092	866.296	1155.66	957.723	831.7	910.031	1516.23	1020.64	1489.89	196.051	1381.7	1935.98	1516.97	1498.66	1053.3	1392.29	3730.31	3663.46	3118.14	2696.41	4314.12	1531.18	4588.46	3464.14	4051.31	2792.46	3876.68	1565.29	1902.33	4478.31	3461.98	3058.4	4456.07	1216.33	1800.52	766.584
200068_s_at	2228.85	1850.7	2406.93	2173.66	2370	1589.59	4170.95	4231.21	4140.37	1721.1	1691.93	2008.07	2465.98	1920.93	2028.77	5446.49	6537.83	4031.78	3515.53	2481.2	4465.29	3991.75	6097.69	4852.66	5724.35	3311.5	3430.9	4810.21	3529.96	1106.24	357.782	980.622	989.386	539.746	644.11	2061.32	487.149	577.65	1072.17	4785.06	1114.52	1371.99	828.788	489.355	938.042	1361.53	1033.27	1254.79	3358.42
200069_at	114.713	103.119	80.0931	144.051	121.649	244.4	131.324	41.9927	72.7491	54.4147	80.3436	134.561	228.874	91.935	193.934	363.474	38.4778	484.144	125.849	236.421	89.6343	130.452	115.366	209.66	253.765	453.63	286.7	197.706	138.436	75.1004	51.3189	58.2754	52.5277	50.797	151.68	81.2552	60.2122	30.1682	50.8897	39.6592	32.37	285.93	67.4561	66.2031	44.9408	28.0351	30.1797	111.643	55.6788
200070_at	371.853	460.424	523.761	679.294	839.589	868.688	241.024	406.111	432.553	191.3	599.497	514.056	485.167	249.745	961.316	564.237	203.273	425.592	494.516	1152.26	445.84	624.392	118.674	1517.5	1215.65	1130.12	1246.2	751.92	1286.69	6299.22	5581.56	5114.61	4367.5	7665.12	1509.93	7651.93	6942.76	7505.54	4858.13	5711.59	2203.83	1987.78	6459.12	6566.77	5906.97	8470.89	1256.93	2827.55	419.647
200071_at	758.816	488.552	492.183	794.971	726.373	767.368	618.466	935.75	963.915	607.246	755.831	678.38	630.548	565.509	785.795	1421.49	1124.1	973.845	1136.13	948.907	971.896	1085.92	331.68	1158.95	1883.3	1407.45	1083.37	800.851	1007.59	626.135	208.188	723.644	374.862	277.52	299.105	335.674	431.018	193.814	296.671	1026.42	364.076	500.027	476.41	430.617	307.571	484.655	303.732	357.104	677.48
200072_s_at	293.914	460.741	244.363	458.61	243.227	563.27	271.754	320.647	481.758	230.413	764.768	497.721	298.258	512.85	524.606	905.524	473.465	1038.8	658.188	598.995	624.184	815.403	795.223	782.602	908.452	969.036	722.619	530.14	550.868	312.548	203.551	609.248	124.393	131.132	223.882	74.9783	59.2266	83.6805	275.053	257.293	168.088	694.845	670.858	66.2728	171.367	137.554	169.264	294.043	364.865
200073_s_at	988.03	1001.2	951.423	1418.96	1292.79	1086.89	1371.24	1315.33	1765.96	1247.16	1107.76	937.885	1052.32	757.883	875.797	2133.96	2774.93	1636.34	1662.24	899.844	1240.14	1256.98	2250.57	1650.8	2312.17	1600.83	1042.03	1335.02	1025.22	515.314	138.815	564.273	276.713	300.702	386.632	271.434	159.009	110.835	141.936	1576.23	393.064	511.451	623.644	209.018	433.824	839.303	431.189	492.641	1389.16
200074_s_at	2135.77	1706.65	2950.3	2292.91	1983.19	1993.11	4552.96	4002	4320.57	3892.27	2029.56	1978.2	2431.1	1651.94	1878.8	7270.96	6908.68	5116.13	3213.36	3228.02	5755.98	4870.12	4115.67	4488.47	8844.41	4725.58	3441.33	4394.81	3113.69	1183.4	272.534	1673.4	1183.2	736.201	719.06	755.572	314.549	700.764	742.317	5379.43	1170.43	1944.74	1378.68	786.139	880.263	1545.52	770.835	1360.23	2238.67
200075_s_at	165.099	126.743	201.506	151.346	88.4554	174.382	66.3897	101.945	103.069	114.616	119.483	136.047	132.955	111.591	193.251	304.154	67.2446	180.156	103.419	298.685	425.05	363.998	243.77	316.428	601.714	423.815	438.917	251.317	263.36	5000.08	7765.63	5036.32	5389.34	8386.69	1558.32	7417.79	4576.99	5818.56	5137.14	8429.79	1438.83	2547.46	2927.78	4220.72	4998.07	10422.6	790.331	1015.04	143.218
200076_s_at	40.3362	47.3745	32.9383	47.5564	47.3222	64.6284	40.254	25.2544	16.7807	22.5606	20.4203	33.8145	37.5753	28.5335	59.7165	86.0371	22.5724	43.2603	49.9155	36.1807	72.6261	68.7152	36.6586	60.1141	52.6712	104.608	108.273	70.1984	73.6779	102.554	66.5777	134.591	36.5002	100.462	52.4392	56.9499	81.4959	35.9291	62.5181	40.6177	25.4696	129.007	39.8513	44.4705	63.5598	32.1234	43.7705	51.0927	32.9082
200077_s_at	770.914	732.825	852.853	1115.74	1059.87	1080.94	962.409	1419.59	1288.93	454.778	941.177	1062.9	855.533	975.584	1624.8	1571.6	1015.59	1046.97	1379.57	2757.74	1868.57	2578.77	988.541	2620.7	4025.14	3054.58	3076.62	2662.22	2925.31	7538.64	9309.23	7016.95	5851.71	9548.95	2146.96	8887.47	7214.64	9758.12	6001.57	8770.88	2524.18	3587.9	11213.5	8463.95	6278.2	10806.3	2321.63	3269.89	1331.15
200078_s_at	70.6721	73.2674	40.5379	56.2184	66.1258	98.5548	56.7859	43.6643	22.5618	26.8222	16.671	54.6466	88.3183	37.787	160.286	72.9121	15.7517	97.8436	48.7355	60.7111	99.4012	63.9757	67.184	124.25	85.7011	187.692	140.319	191.118	79.8008	219.855	120.321	261.699	128.927	316.477	104.959	113.113	310.245	73.7762	180.066	105.756	53.1756	182.405	112.376	219.9	226.043	115.624	42.6447	127.012	101.984
200079_s_at	98.9898	107.375	58.1995	99.486	78.615	203.961	96.782	51.7055	52.8548	56.7578	60.8624	96.2879	134.177	62.1176	169.451	357.401	66.7241	207.06	106.372	282.465	291.413	264.259	174.672	210.941	307.972	514.08	368.451	291.119	129.912	236.9	65.9802	400.533	85.68	141.512	68.5123	108.387	111.216	82.6737	122.737	194.382	50.3231	355.251	103.482	134.039	166.29	95.3119	41.7759	114.222	114.821
200080_s_at	3070.1	2518.99	3707.69	3650.93	3762.59	2676.89	4480.84	4582.59	4751.05	3474.88	2181.16	2699.21	3654.78	2176.71	3059.13	4733.96	4721.23	3710.7	4220.23	3543.08	5008.06	4265.17	2660.79	4437.98	4763.7	3689.66	4009.46	4891.97	3851.05	4176.03	3689.92	4558.24	3852.88	5254.19	4123.28	3752.68	4139.7	4590.14	3877.9	4072.94	4243.67	4034.73	4857.07	4081.46	4422.19	4105.4	4445.34	5335.27	5646.02
200081_s_at	2291.74	1893.38	2816.72	2498.98	2082.02	2365.46	4275.8	3564.4	3658.84	3665.96	1842.39	1931.76	2472.63	1635	1869.63	5818.22	6418.81	4218.01	3043.33	2526.27	4064.7	3500.1	3030.38	3752.96	6299.23	3616.94	2515.98	3633.47	2288.79	726.949	431.177	1194.25	1447.48	708.793	691.037	683.633	329.769	867.962	706.256	4863.49	1020.75	1533.85	1224.38	439.128	705.446	1659.46	773.599	1302.1	3001.23
200082_s_at	1229.63	1140.43	1694.38	1386.1	1153.97	1545.62	1851.09	1980.94	2048.21	1585.37	1371.36	1196.1	1226.11	1029.12	1182.84	4061.83	4295.25	2664.77	1690.27	3072.11	2759.55	2961.33	1932.24	2020.69	5504.68	3013.79	2204.63	2240.53	1579.29	576.38	280.205	904.947	677.381	553.607	336.501	325.05	322.209	428.833	571.49	3225.57	426.502	903.764	814.49	432.81	497.547	817.268	311.234	483.483	1240.05
200083_at	163.359	156.19	130.991	203.608	266.488	410.961	266.667	120.308	263.466	55.4634	175.17	218.52	241.172	174.813	308.749	927.474	511.414	627.559	377.428	934.433	660.046	775.931	1301.92	707.462	1222.72	936.26	743.701	581.767	521.412	226.411	89.8064	257.69	91.3042	138.985	71.5629	125.331	148.7	36.4577	145.504	449.667	68.9878	153.769	69.3043	93.6681	130.837	77.5694	90.1943	121.36	302.595
200084_at	506.585	342.754	288.909	345.883	371.71	446.264	244.529	228.527	400.315	273.911	302.537	278.622	243.168	235.79	347.415	604.772	417.139	482.18	381.624	716.818	448.095	661.89	914.597	524.53	846.524	486.189	853.918	533.158	678.431	600.949	318.44	574.355	720.044	971.67	210.525	826.257	436.997	817.366	726.333	1134.5	248.417	396.289	272.069	653.598	924.426	622.881	157.111	194.921	316.645
200085_s_at	51.9021	57.5141	42.1291	60.9332	46.891	102.43	81.5809	52.5479	63.5894	31.2269	19.8164	40.7641	60.6127	26.7873	85.8211	163.691	37.5598	63.0302	49.5347	160.011	373.493	427.65	43.2681	73.2466	230.214	313.038	283.085	197.243	112.322	559.401	1335.29	453.114	914.478	1312.97	122.216	1106.74	657.685	272.823	562.361	236.183	42.7564	834.156	672.541	331.696	384.348	140.349	56.3247	165.223	26.7033
200086_s_at	231.642	113.119	119.338	125.348	120.348	363.184	191.71	92.3043	107.198	102.107	69.8688	116.285	194.901	94.6325	141.89	438.839	176.196	251.937	141.318	198.519	295.925	333.99	190.808	261.195	576.536	814.055	201.109	206.787	163.624	62.3883	34.4902	222.601	38.4371	67.333	78.8779	57.3807	41.38	36.5634	63.4999	96.6477	23.3506	311.005	63.5593	35.4741	51.2423	46.0092	38.6059	84.7263	154.265
200087_s_at	1255.03	1150.3	1049.76	1387.37	1151.87	1073.97	1968.22	2441.67	2366.68	1657.87	1350.92	1410.59	1470.08	1366.76	1458.6	3536.79	4072.67	2485.66	2053	1924.1	2641.46	2616.03	3451.11	3009.69	4167.02	2253.3	2335.38	2820.38	2191.04	608.953	287.671	906.351	492.649	470.41	460.718	1010.22	329.497	343.431	895.403	2798.66	572.977	760.503	1349.97	170.542	898.334	712.745	704.435	817.226	2164.35
200088_x_at	1254.31	1176.56	1479.76	1452.92	1160.42	1561.84	1824.49	1676.95	1790.68	1500.61	1467.64	1081.61	1009.94	939.387	982.932	2715.97	3716.55	2169.84	1344.34	2346.66	1939.99	2488.74	3121.82	1717.68	4045.74	2336.8	1635.11	1546.2	1877.85	514.385	382.488	619.049	822.134	608.093	351.467	745.237	296.064	396.801	698.471	2592.53	405.435	998.976	1215.08	459.069	548.402	1419.04	350.471	626.671	1137.42
200089_s_at	1917.77	1856.26	2785.41	2445.3	1687.75	2252.63	3198.39	2987.88	3000.74	3375.09	1944.47	1742.11	1841.1	1507.22	1707.07	5916.28	6466.59	4067.05	2682.24	2879.44	4601.81	4437.28	4109.83	3645.29	7377.98	3801.3	2999.07	3536.43	2715.27	840.249	724.23	1364.31	1257.74	757.016	742.747	1045.95	364.418	1033.97	702.988	4540.02	910.504	1860.73	566.565	667.653	1108.35	1642.28	610.664	1179.65	1946.28
200090_at	635.665	692.879	708.205	865.818	887.7	872.683	538.316	855.039	978.128	803.558	1313.24	850.113	792.041	642.917	781.017	1491.66	788.934	1169.27	1441.24	1303.41	717.053	829.351	144.414	1085.72	1859.57	2052.66	847.744	619.839	606.52	211.986	58.6371	462.883	44.6444	52.505	159.995	74.4244	30.7965	101.807	124.532	585.16	147.332	125.964	351.703	61.5687	53.9421	294.83	50.4218	145.039	498.067
200091_s_at	3031.93	2806.75	4109.71	3079.05	3279.17	2661.43	4503.19	4259.84	3818.94	4391.6	1954.45	2362.26	3188.62	2193.32	2278.17	4660.36	5835.66	3817.82	3602.54	2932.9	4737.15	3871.51	3672.28	3511.94	4398.73	3288.75	2943.66	4110.1	2993.18	2019.08	1482.34	2417.83	3097.53	2876.6	2102.05	2640.31	1760.83	2616.4	2512.86	4066.72	2229.74	2910.99	3628.84	1924.83	2604.26	3463.29	2697.83	3566.52	5024.79
200092_s_at	3893.7	3236.89	4982.9	3650.38	3588.5	3658	6811.62	6121.4	5739.56	5902.17	2517.95	3052.62	4409.27	2568.69	3044.85	7736.93	8261.67	6002.25	4447.34	3186.86	6422.22	5843.56	4777.66	5528.34	7541.4	4594.05	3933.94	6093.05	3931.23	1482.62	999.095	2236.97	2970.73	1425.59	1635.92	2079.02	727.17	1662.33	1582.81	5370.79	1909.83	3103.81	2265.24	1207.97	1932.89	3328.24	2253.45	3381.05	7029.96
200093_s_at	462.689	546.184	555.402	512.361	469.813	1004.45	716.192	775.619	995.378	942.133	655.72	579.373	505.901	603.854	562.494	1862.55	1811.39	1446.52	706.893	838.614	1031.86	1041.84	488.041	795.883	2559.61	1434.46	623.774	640.778	592.449	232.07	61.1708	325.069	89.29	154.317	154.493	94.2118	78.5216	20.6265	131.95	446.898	86.8343	437.26	97.881	35.0235	131.365	66.8623	85.4651	137.444	482.728
200094_s_at	824.343	869.051	1022.23	1034.47	869.231	1180.71	1233.9	1093.46	1492.97	1293.52	1036.6	881.102	810.264	661.747	1084.36	1879.24	2053.6	1541.61	1570.96	3090.63	1904.26	1676.84	1088.1	1126	2477.79	2019.43	1592.57	1374.18	1744.75	772.7	935.655	886.58	1470.33	1388.62	297.254	1756.88	713.175	1464.6	1106.69	3612.63	518.765	878.955	1336.6	1331.11	932.927	2560.24	371.585	590.028	1104.56
200095_x_at	3127.65	2818.26	3755.65	3482.52	2985.55	2959.47	5153.92	4635.59	4537.84	4769.27	2078.8	2312.88	3311.72	1639.92	2534.67	4778.14	4538.02	4067.26	3411.1	3310.07	5139.8	4482.46	3847.87	3650.78	4961.11	3893.13	3259.92	4424.67	3186.46	1510.71	1188.75	1693.69	2024.18	1504.21	1333.44	2574.53	1072.43	1992.35	1465.46	4485.45	1878.58	2452.37	2771.97	1507.98	1637.15	2461.38	1735.45	2386.37	5191.71
200096_s_at	423.91	305	316.688	675.342	651.558	508.262	318.457	243.21	300.382	207.42	579.034	554.138	423.441	499.893	769.304	584.326	259.442	409.784	603	1168.11	564.816	866.417	487.668	753.836	1074.5	1315.88	1410.55	1000.6	947.426	1207.09	743.716	966.275	1042.85	1912.28	158.237	2218.24	958.177	1268.6	1281.88	2151.9	319.544	366.85	386.118	1404.1	1021.36	848.922	267.127	239.193	307.166
200097_s_at	1376.09	1202.82	1902.71	1833.05	1807.33	1608.88	2315.41	2109.21	2855.21	2547.43	1362.73	1463.55	1776.48	1082.67	1750.51	3016.8	3157.5	2330.74	2296.87	2759.03	3280.51	3370.14	1285.44	2627.9	3282.84	2325.36	2945.24	3143.09	2788.87	3447.5	3514.8	3249.44	3116.33	4484.28	2357.08	3840.04	3256.62	3781.6	3270.73	3906.01	2348.76	2398.84	3438.02	3412.93	3456.66	3693.39	2356.06	2911.78	2697.14
200098_s_at	288.875	275.049	295.447	451.924	415.539	542.535	355.516	351.207	408.153	161.715	496.413	425.005	462.712	446.733	317.961	813.052	331.446	720.438	632.479	501.433	333.422	339.733	110.148	366.051	636.813	871.75	370.313	309.378	326.226	67.9974	43.0912	166.387	62.1208	18.2256	116.36	60.8088	35.8625	26.7349	51.0203	174.727	56.0974	244.641	61.3269	40.4446	31.0029	21.1288	78.286	132.957	644.043
200099_s_at	3531.6	3024.77	4580.96	3841.97	3642.37	3166.78	5411.09	5861.22	5199.03	5623.32	2656.1	3088.37	4501.57	2486.03	3060.55	8126.58	8234.54	6247.95	4688.6	3735.05	7312	5862.69	3910.02	5425.11	8113.02	5387.44	4437.69	5804.78	3844.69	1372.09	948.341	1906.95	2345.95	1449.44	1148.79	2149.41	889.418	1983.44	1359.63	6372.7	2132.79	2912.27	1615.41	1238.69	1489	3326.45	1568.84	2582.8	5480.85
200593_s_at	537.111	632.093	631.862	581.68	383.243	735.065	402.924	600.177	485.596	870.542	979.683	597.716	445.677	567.05	515.528	1283.96	828.156	1259.11	561.695	779.655	661.756	821.952	381.789	1150.33	1595.94	1230.08	1054.66	743.713	685.362	420.456	75.7204	502.851	162.347	141.149	290.311	105.094	129.738	111.631	143.08	314.523	122.49	597.219	297.658	131.808	158.57	130.397	209.002	200.134	597.309
200594_x_at	1804.04	1525.89	1741.72	1753.39	1695.2	1532.59	2453.93	2762.75	3217.85	2095.48	1436.28	1484.64	1740.65	1286.78	1510.19	4639.14	4714.52	3430.65	2691.75	1954.74	3411.74	2893.46	2484.89	3341.43	5011.77	2620.88	2361.62	2830.17	2416.43	985.115	358.559	1340.73	632.657	669.239	817.867	1421.54	239.349	533.269	1411.65	3417.94	974.055	1324.57	874.958	360.787	789.536	891.676	713.637	990.221	2461.17
200595_s_at	1781.69	1326.57	1922.38	1838.7	1578.05	1491.03	2509.86	2727.42	2964.96	2229.02	1619.46	1535.16	1759.82	1351.18	1442.31	3935.45	4395.81	2689.98	2576.77	2542.85	3385.35	3302.44	1937.02	3075.83	4308.22	2483.79	3043.57	3405.09	3030.51	1389.49	602.264	1300	1244.54	1503.4	968.233	2192.13	792.068	1486.9	1678	3992.28	1569.15	1686.33	2205.95	1367.12	1828.4	1213.38	910.481	1372.87	2666.47
200596_s_at	152.148	92.8874	69.5629	129.915	138.414	112.556	288.551	103.795	160.243	172.776	85.3494	138.364	177.628	101.952	237.131	371.477	88.2557	391.442	243.613	398.709	221.906	190.661	165.917	309.197	261.584	457.561	493.917	288.608	132.119	82.2211	56.9791	110.829	82.4825	46.125	73.5544	63.5526	55.256	78.715	51.3605	194.787	78.5186	137.503	54.3893	123.393	59.5324	65.3737	61.9933	70.3139	127.011
200597_at	225.337	116.869	78.1238	97.9986	187.98	213.84	293.953	169.364	302.874	112.967	133.22	210.733	353.28	142.841	293.352	805.262	252.75	694.329	449.27	524.579	484.59	617.239	373.436	623.98	823.508	862.742	685.592	576.664	478.605	208.094	86.1016	264.634	63.8445	60.9939	172.753	78.5416	50.8151	32.3024	70.7749	168.16	85.5394	302.459	117.954	61.5473	116.644	33.7352	62.7644	86.3921	253.646
200598_s_at	373.157	410.413	124.959	198.656	166.57	289.132	179.995	231.4	177.087	136.272	451.219	366.598	305.203	283.023	463.408	417.276	135.727	356.598	204.184	374.746	285.179	194.499	224.563	616.134	482.743	659.999	643.155	559.741	176.07	65.9427	53.9796	91.1606	59.2286	32.3616	108.648	81.261	48.0359	42.2309	72.8946	197.821	50.7635	125.785	123.349	78.1392	76.2254	104.18	124.219	81.9501	523.505
200599_s_at	473.608	570.035	337.366	563.726	337.706	515.208	431.327	691.112	571.419	274.161	792.53	597.352	481.906	599.724	555.895	954.086	502.757	916.24	437.931	646.387	502.959	497.518	438.432	1100.75	1100.82	1001.62	859.153	983.087	536.924	135.634	64.9345	322.955	42.2917	36.1497	149.997	142.854	47.0483	30.9587	156.607	334.646	82.1845	280.256	477.629	34.1347	314.915	178.376	259.737	196.816	586.968
200600_at	1402.01	1277.25	1612.85	2139.82	1989.16	1677.75	1681.63	1556.65	2163.64	1586.47	1870.51	1726.76	1488.85	1737.13	1837.74	3700.74	3677.05	2933.72	2113.7	2254.31	1923.93	2015.27	7627.94	3551.17	5893.31	2526.37	2194.07	2401.12	2091.56	209.018	107.724	663.778	606.31	195.533	194.618	279.783	396.025	109.946	568.134	2638.79	480.258	298.489	1225.16	138.348	840.889	2651.02	818.204	752.749	1977.63
200601_at	40.2558	37.3893	24.3002	35.0944	50.0975	54.4006	45.2785	15.8808	21.9484	27.5788	19.2233	40.2476	50.4562	36.2559	74.6175	48.5071	17.133	64.9611	46.5724	38.2882	37.6125	42.9029	86.8084	85.5202	41.3658	91.1839	98.5366	77.7299	64.1457	40.3671	36.7611	53.2918	26.7188	45.1456	71.7447	56.4491	31.5202	19.6018	50.2491	24.0847	22.5064	131.84	29.4679	48.2224	75.806	20.286	39.1719	59.8455	92.2973
200602_at	795.375	882.615	737.708	1039.35	1462.37	842.689	709.478	883.152	1018.21	1037.29	782.386	1162.06	1279.63	1271.03	1433.05	1242.87	866.991	1462.9	1840.73	2029.28	1227.96	1032.66	4178.35	1858.45	2068.17	2084.43	1384.12	1994.88	857.503	161.756	130.768	53.6726	74.5015	47.5899	99.9163	304.547	125.034	27.4123	487.275	962.373	247.132	48.0668	1648.19	73.6879	325.269	176.525	558.314	254.136	933.51
200603_at	730.552	737.139	763.348	1107.28	1126.59	983.811	714.01	795.426	1186.97	316.663	814.691	881.435	873.875	832.956	1017.88	1303.91	1726.25	1340.76	1170.64	1343.15	1191.65	1554.63	402.006	1490.99	2199.15	1238.4	1832.81	1444.16	1268.97	701.061	333.503	541.984	595.421	825.321	287.596	942.165	554.878	553.268	908.455	1615.97	327.063	294.921	845.289	560.486	828.948	370.017	531.3	590.916	1165.73
200604_s_at	159.251	208.554	121.816	332.183	244.375	277.841	60.4375	40.3101	51.0345	30.069	189.561	233.588	175.09	219.977	407.769	100.005	41.3929	544.28	115.462	228.031	176.806	108.041	342.334	531.042	240.07	447.867	950.207	460.294	204.934	346.465	63.4837	228.956	58.7741	486.251	112.534	107.471	748.048	78.8106	228.521	159.151	60.7199	95.5542	58.4071	150.352	368.578	53.7173	85.633	116.11	355.439
200605_s_at	518.587	584.377	464.906	954.528	639.8	891.747	458.39	590.059	525.737	111.47	667.858	757.062	646.186	824.402	923.305	902.794	1264.97	946.871	965.888	885.813	705.631	1168.52	600.042	1366.82	1578.26	816.172	1607.94	1126.77	1221.36	590.244	308.06	529.995	528.95	664.382	228.061	991.506	437.154	424.427	756.343	1065.99	210.714	170.398	483.31	384.668	787.046	776.673	468.663	469.993	789.529
200606_at	32.8978	101.797	20.5978	170.509	60.6447	101.638	28.4916	25.0938	7.81979	25.3642	69.2105	68.5998	56.7973	86.6153	65.0427	31.2325	31.0866	32.7772	27.8351	41.6986	38.6389	35.4525	57.8769	28.3473	26.2264	22.6725	31.3657	33.007	45.2557	79.5829	54.7399	113.398	156.062	73.8298	41.7473	73.4034	65.0552	66.2906	71.6932	105.104	55.0084	63.1283	93.6727	45.5436	114.688	73.7896	36.8735	49.3584	24.0761
200607_s_at	225.363	136.386	270.044	205.715	144.435	244.646	105.369	45.2994	48.9782	154.169	132.294	109.304	76.8969	132.092	106.221	165.056	230.036	188.605	21.8896	335.24	77.6434	160.467	99.5472	309.611	295.54	191.387	565.63	233.313	97.2283	492.409	142.752	412.296	397.71	1241.73	348.502	103.83	458.613	390.71	881.126	282.022	174.738	164.974	126.98	1353.39	761.542	898.126	57.8662	227.155	32.5653
200608_s_at	232.92	168.619	113.636	192.056	268.479	415.233	137.353	125	148.932	148.142	158.543	184.635	190.247	132.671	290.415	466.986	184.288	355.011	231.221	452.648	249.849	354.285	549.013	381.52	683.711	507.523	477.039	351.321	375.532	625.603	324.102	859.363	574.411	746.934	373.948	271.472	345.183	467.354	454.054	776.643	316.616	511.586	661.882	522.88	419.534	666.439	158.946	289.866	150.877
200609_s_at	228.772	195.501	190.856	328.974	440.518	418.63	238.906	183.05	146.085	199.962	257.495	381.15	323.17	396.924	638.964	440.876	124.968	439.313	495.105	291.599	255.443	290.709	2058.9	530.672	656.456	967.705	493.976	320.957	359.18	75.5251	75.3445	203.861	81.579	143.277	99.4835	106.157	105.672	60.8043	119.146	170.048	93.9257	224.548	187.259	71.4515	196.863	108.868	210.261	152.097	382.062
200610_s_at	334.597	188.765	124.159	208.178	139.152	511.23	185.846	298.815	345.811	182.945	155.38	170.24	217.506	111.93	222.04	970.835	611.24	855.385	365.598	809.53	557.801	702.735	407.675	658.15	1121.85	709.988	876.248	628.444	973.573	263.299	52.1802	276.638	70.1904	123.199	156.108	123.021	67.793	49.8779	321.33	302.091	72.3605	270.143	456.517	76.5206	271.478	27.0716	105.89	106.749	141.479
200611_s_at	51.9206	98.8918	121.481	79.097	104.418	155.554	55.5097	37.996	54.0244	44.3475	38.2726	59.4359	90.3677	48.5337	74.3451	130.247	35.5802	49.4705	48.3017	43.0771	79.4865	97.7642	53.9485	165.7	243.026	302.818	237.588	65.8887	107.662	45.0594	49.4502	72.2083	39.9409	58.4318	65.4757	57.7353	61.2556	29.4887	36.8762	69.0044	61.4901	102.941	46.1087	51.3412	33.224	35.5385	29.2515	37.3987	41.2599
200612_s_at	41.9624	57.6375	65.7511	59.9577	60.0828	64.5243	33.9806	36.4307	44.9745	20.3458	23.4462	38.5328	43.1109	32.4831	67.1437	80.5309	24.0012	85.8522	37.1824	173.184	140.814	166.085	65.5598	102.767	95.3484	122.116	219.382	127.412	104.88	1113.94	358.943	626.523	629.756	1275.57	113.926	801.624	686.668	620.097	801.365	713.957	116.919	260.262	90.4761	804.524	598.045	121.37	66.7517	254.384	32.6166
200613_at	30.4157	28.5937	35.3366	29.032	34.4591	31.9414	28.2739	20.7613	45.4722	21.09	18.2217	24.6201	28.1719	18.4363	38.8221	59.1621	27.4908	36.9535	26.5375	39.932	63.6774	65.694	34.6587	47.3916	82.7263	69.9015	78.9443	57.5969	48.6971	237.359	101.922	313.398	85.5163	304.162	68.0537	96.9036	149.034	83.0325	146.013	120.069	39.9819	292.475	58.6046	97.7619	114.37	48.2928	39.2188	75.3513	50.5466
200614_at	687.743	761.13	768.234	897.808	1113.11	764.354	808.309	741.378	1135.09	169.3	1000.4	988.77	799.794	1009.56	1183.31	1484.42	1149.64	1143.1	1303.05	2346.97	1202.42	1731.93	3743.23	2475.82	3665.72	1981.39	2576.83	2043.95	2502.04	4221.77	2284.36	4241.89	3132.23	4763.08	2425.92	5347.46	3029.05	5657.88	3415.72	4268.68	2882.35	2957.44	1275.49	3993.26	3169.51	4172.97	1109.91	1838.02	841.342
200615_s_at	51.7118	57.8529	85.2734	59.8884	53.1278	70.042	35.0864	53.69	74.0914	28.4793	51.6239	54.2142	51.9554	51.5221	62.514	98.8496	51.1003	54.7881	36.0204	177.192	189.513	219.404	72.9056	77.6685	104.764	98.6132	253.267	135.866	110.932	2013.42	262.768	1484.85	1178.37	2266.35	133.517	1369.8	518.676	994.733	1686.6	1596.85	259.776	369.474	272.779	2279.46	1168.69	351.14	75.6785	209.793	31.2081
200616_s_at	46.6157	77.6591	35.4357	38.9795	65.8483	60.9278	83.5039	45.0376	40.5281	10.0825	20.6215	35.6811	68.5645	25.5555	44.8591	83.5126	16.2209	53.7982	26.8351	42.3755	69.5473	53.2354	51.5663	78.8346	38.0096	92.8611	111.513	100.26	38.1705	18.1069	11.3957	18.4796	10.4	8.41855	10.0488	17.1568	12.6234	17.299	15.9097	34.4371	8.97665	25.7323	13.8535	10.3632	16.7026	16.3807	15.504	19.0641	20.532
200617_at	141.989	157.934	121.25	175.085	205.698	193.014	380.518	218.852	340.447	73.7419	136.485	199.417	283.228	154.226	265.259	963.815	212.319	549.713	338.95	806.109	547.922	487.934	276.676	707.765	801.427	1516.58	607.137	521.772	366.97	75.415	73.5337	48.007	47.6535	56.4993	47.3281	102.805	79.8442	72.2738	81.3915	320.817	50.3895	75.5348	69.3155	65.1189	74.4391	95.9099	45.8226	58.9394	137.733
200618_at	284.352	104.662	77.9891	177.822	174.451	236.337	111.722	88.5879	89.9477	22.4855	184.039	234.837	201.886	227.573	359.691	188.842	44.8209	135.918	82.8103	156.574	142.123	130.341	120.891	308.573	320.087	487.083	234.481	178.822	115.361	84.5776	117.787	132.707	66.0623	161.11	55.7613	59.311	123.451	33.8849	93.5887	136.561	31.8856	121.447	27.4475	80.4028	63.9735	56.451	46.8063	63.7382	87.7414
200619_at	50.8287	39.7733	26.7248	24.6709	29.573	111.239	57.7989	16.4442	22.0238	20.7476	16.1977	32.537	83.8584	19.2685	42.8215	105.93	18.8331	77.3994	40.1306	39.2554	63.7207	44.858	35.3868	76.22	111.483	158.313	62.0573	57.3592	52.445	30.4425	18.5546	46.4859	15.616	17.7712	47.9093	24.4106	16.707	6.57284	20.3899	27.6045	13.9006	161.907	19.7757	15.0574	13.6463	11.3804	12.6391	15.9712	41.1671
200620_at	224.694	244.715	182.319	260.656	382.937	393.512	134.372	181.897	195.612	249.725	254.375	287.615	233.052	252.602	456.968	338.359	123.088	455.322	379.877	459.841	406.006	424.129	262.318	494.019	803.567	660.734	846.573	632.844	541.274	1828.37	1490.79	1727.65	1699.03	3024.55	544.904	2718.29	1766.41	2934.85	1735	3280.1	575.68	685.387	835.447	2286.85	1657.58	3086.09	426.53	402.142	219.78
200621_at	28.0467	35.0505	27.7425	34.0256	37.6925	38.1239	27.0453	24.1289	20.0201	17.4642	9.80377	19.6396	21.4198	21.6904	32.6629	75.2922	17.7924	41.4447	27.0443	53.6347	62.8401	74.4069	38.5579	74.4248	54.3049	117.83	139.002	56.2965	75.2768	27.5547	25.4411	28.234	16.3394	21.4376	22.2538	28.5162	26.8098	22.2249	20.4111	26.6396	16.5579	25.09	20.7907	22.0281	17.2766	17.4335	18.586	16.3089	29.2843
200622_x_at	31.5958	41.4961	102.199	114.366	90.9	136.516	123.586	97.5203	83.4994	80.2383	72.8958	79.7677	119.675	43.6494	106.322	194.143	105.705	80.9222	65.1091	180.871	269.472	291.673	125.665	288.731	434.744	540.419	510.735	279.641	157.376	585.331	655.545	895.565	469.062	1600.58	258.631	239.677	715.885	218.832	315.375	439.529	166.763	1141.52	654.465	366.186	531.164	489.117	84.5562	286.401	78.3269
200623_s_at	851.558	874.079	1487.99	1564.8	1443.57	1473.03	2571.43	1781.74	2853.5	1663.25	2081.26	1593.09	1288.95	1272.54	1886.8	5063.5	3443.78	3003.82	2789.4	4741.86	3089.74	3715.46	1056.17	4161.63	9217.23	6416.81	3662.78	2784.4	3662.01	2904.07	1767.7	4454.38	2562.92	2531.24	2256.57	4651.33	1719.18	3065.93	1872.61	5523.84	2428.6	3249.11	3380.16	3132.88	2250.5	6054.82	1501.22	3047.4	1231.71
200624_s_at	910.27	846.011	1296.08	1221.55	983.917	1269.67	1248.62	1237.31	1728.78	1991.72	1385.59	1024.34	868.941	978.749	934.289	2692.76	2825.46	1882.84	1467.61	1531.69	1850.74	2175.06	2628.13	1848.6	3436.2	1873.29	1783.32	1672	1249.38	594.417	304.895	663.781	418.408	290.417	428.857	686.691	407.993	571.529	404.069	2204.8	552.994	552.258	122.145	420.038	542.808	1122.62	345.721	469.753	763.314
200625_s_at	768.066	822.095	1131.04	1442.46	1185.32	941.213	647.465	1502.32	1147.88	953.617	1529.31	1358.4	1444.72	1101.69	1398.84	1760.69	1297.63	1390.36	905.014	1525.25	788.401	998.842	485.338	3594.54	5060.71	3512.91	1574.36	1169.95	1129.02	168.459	89.144	616.703	151.842	81.8422	117.132	188.733	178.724	68.1847	177.672	586.81	189.975	154.312	82.3493	71.8874	291.35	948.951	355.974	281.49	1293.13
200626_s_at	894.28	846.021	860.409	1237.5	1082.32	1341.04	1397.39	1395.29	2116.41	1618.27	1290.37	1001.29	1142.52	614.914	1108.78	2885.07	2834.1	1911.7	1856.98	1979.29	2140.92	2103.12	2044.37	2189.77	3124.73	1976.98	1852.66	1930.68	1489.15	612.678	250.693	830.681	816.337	564.759	464.03	947.422	472.622	696.692	551.614	3100.79	713.877	710.243	1048.56	454.402	682.571	1449.05	457.366	582.322	1366.66
200627_at	631.182	666.108	532.158	780.71	740.758	634.881	497.197	593.989	1021.57	493.469	677.294	600.772	422.831	586.092	776.121	1768.04	1405.69	1319.18	934.795	1602.75	1566.48	1644.87	866.791	1476.74	2373.91	1303.12	2235.47	1758.27	2249.3	2183.96	1487.88	1797.55	2021.52	2730.71	1042.62	3147.29	1742.4	2887.93	2376.26	2911.76	1097.98	1182.93	1267.8	1954.59	2443.17	1021.31	784.668	864.012	625.923
200628_s_at	32.485	33.5191	18.7985	27.3332	31.4836	35.6839	24.338	32.9119	10.7072	20.1956	13.3965	20.0376	22.0037	19.7086	27.7484	26.6335	17.732	19.2252	16.431	18.8813	20.5819	32.8748	27.3686	21.2388	28.938	32.5178	22.323	23.5524	28.6934	20.34	18.6452	23.2517	20.2479	18.3117	19.6672	20.4435	18.8614	18.418	21.4164	18.4793	20.2325	28.6239	21.2168	20.1414	18.7937	18.1983	20.1172	20.62	25.5326
200629_at	41.7847	36.2915	18.8536	35.1033	40.1362	65.3187	38.3128	37.5963	15.0047	40.7418	9.95406	24.5499	32.7057	16.7844	66.4767	31.0395	13.2344	23.4127	23.1236	10.5933	35.1722	35.7932	31.057	41.6642	62.9475	131.91	50.9208	36.8137	45.2593	15.9653	13.0297	21.0526	10.5435	16.2452	14.8044	18.074	13.3892	10.074	18.1916	11.8219	11.0419	31.3069	16.5329	16.0835	13.0503	12.4996	15.7915	64.7838	54.6064
200630_x_at	723.219	721.163	656.578	848.133	803.158	716.47	855.868	1239.17	1356	808.563	782.954	737.092	669.77	707.995	795.048	2372.09	2914.87	1848.93	1576.35	1246.33	1804.32	1681.99	2706.43	1697.35	2786.85	1383.89	1712.06	1606.09	1269.61	461.084	110.707	499.61	299.034	273.406	295.955	699.767	136.773	73.1262	451.618	1559.71	288.204	455.225	1327.81	112.736	431.526	305.925	378.632	357.49	1127.12
200631_s_at	593.267	600.931	643.376	810.56	721.87	1020.74	1063.91	906.768	1506.39	479.313	841.91	671.094	720.415	459.166	728.309	3550.44	2917.43	1903.67	1221.1	1636.5	1375.84	1641.78	2738.29	1622.79	3777.89	1815.28	1299.61	1301.95	960.182	301.691	59.7901	408.326	139.097	37.8497	187.206	104.777	46.0213	27.9828	156.16	1008.36	154.194	382.933	148.979	33.0125	172.868	183.112	191.27	136.067	504.77
200632_s_at	270.37	187.251	62.655	84.1189	136.006	171.762	141.513	54.1698	65.4855	109.611	39.3415	129.999	250.052	96.772	300.005	65.2299	14.454	212.58	50.581	133.779	83.1653	44.7993	44.4751	208.653	129.745	303.182	121.656	240.241	59.0264	62.2987	16.5235	36.2608	18.3937	50.4659	21.8331	25.5657	46.4351	17.6644	109.346	27.7392	15.0322	11.798	16.9361	14.1477	55.2561	12.4447	36.9176	32.8188	200.099
200633_at	1273.88	1093.43	1798.97	1496.92	1292.53	1765.4	2238.43	2190.67	2472.23	872.913	1781.78	1403.39	1065.53	1567.8	1303.19	3683.21	3966.36	1747.78	1320.64	2532.27	3949.23	4473.63	1238.03	3282.06	6387.18	3637.69	2268.55	2564.8	2926.37	9005.09	9017.4	8889.11	5539.13	9635.62	6804.37	7135.76	8154.76	8022.66	5764.2	6139.68	4980.72	7438.45	8437	7404.46	6937.39	8395.74	5118.77	5555.72	890.14
200634_at	375.996	466.464	350.513	618.481	490.035	711.871	401.325	573.456	342.899	238.538	817.37	695.822	593.255	557.531	867.087	1261.73	501.583	569.809	503.972	885.32	815.879	1090.9	1456.33	1477.33	2845.38	2229.99	1306.3	887.822	652.492	200.89	65.254	315.394	86.8695	76.6197	135.298	137.636	127.92	52.2156	105.264	271.545	107.934	579.374	654.562	124.225	178.363	105.052	200.427	227.467	729.852
200635_s_at	63.7524	43.3369	42.2345	66.212	80.1874	74.5047	44.5672	35.002	58.7861	35.2168	35.7625	52.2753	59.224	52.9352	66.6065	64.7572	34.6701	74.3725	47.5999	82.8058	87.4935	71.7428	43.9911	104.462	51.3077	57.1122	89.5733	98.3143	96.0088	779.356	689.806	866.751	1231.2	1860.46	446.152	627.889	1335.57	657.712	1305.33	551.018	336.066	307.849	490.371	1587.34	1382.71	522.26	306.962	437.992	70.0746
200636_s_at	37.0456	38.3974	52.5638	41.0731	37.9117	37.0298	28.7136	36.0371	45.2853	24.4254	34.7421	32.7904	31.7584	28.0014	37.4192	46.7823	35.7614	36.4204	26.6457	45.4296	44.8698	44.8053	40.1927	44.383	36.6927	34.4921	41.7412	46.3798	61.0351	498.978	439.732	475.992	599.813	1298.01	245.873	222.674	740.58	270.893	558.229	224.363	201.308	245.891	100.626	615.852	550.48	109.968	129.27	304.767	30.9095
200637_s_at	27.0629	21.8792	22.2829	24.5601	21.9295	22.1708	16.4695	19.0743	24.5671	14.1175	16.6012	18.5974	19.8698	20.2507	17.9076	17.6693	17.568	21.2066	17.5389	18.9491	22.4662	19.5103	17.9737	15.819	19.5585	19.1857	19.8481	22.7413	19.2961	19.6053	24.1172	26.9428	21.5229	20.7709	22.0392	22.4528	21.36	37.5293	26.6403	24.8774	16.1037	21.8423	21.4627	21.6396	22.7138	21.7977	18.7327	20.6434	20.723
200638_s_at	372.795	291.73	651.137	740.517	533.06	1173.63	254.158	425.993	320.631	351.839	568.132	578.799	633.695	469.54	663.909	1056.14	630.351	1153.58	491.265	490.322	554.523	784.585	244.908	1853.51	1965.24	1000.49	1646.61	882.909	978.592	192.208	83.5915	166.368	78.6188	90.2929	193.75	110.97	130.357	16.2065	173.32	210.059	71.7572	162.39	508.705	66.7038	415.25	46.073	451.061	284.434	453.611
200639_s_at	1241.84	863.33	1796.8	1914.09	1738.99	1423.8	1141.18	1220.84	1453.59	1449.93	1218.08	1216.42	1312.92	1040.24	1316.11	2496.05	2838.75	1803.37	1538.93	1817.07	1768.86	1969.76	3124.86	2511.66	3820.66	1956.83	2188.14	2089.79	1854.94	407.496	217.817	505.909	637.943	335.83	296.265	650.451	310.431	336.918	565.031	2523.88	398.057	374.836	799.206	243.122	774.067	759.644	743.906	580.653	1518.44
200640_at	1541.29	1333.46	2762.81	2716.22	2351.73	2138.87	1740.74	1576.69	2169.47	1841.26	1817.23	1768.16	1917.86	1552.61	1806.34	3611.22	3679.12	2545.24	1647.22	2198.51	2652.49	2905.59	4129.02	3708.11	5987.25	2737.24	2967.18	2964.74	2281.3	597.594	303.158	559.269	725.751	359.408	329.547	522.078	367.978	401.957	741.907	3006.07	540.969	538.551	921.725	243.272	875.072	941.84	886.426	669.646	2137.15
200641_s_at	253.613	210.539	331.375	377.319	324.736	409.179	150.941	107.434	125.25	163.044	334.386	281.99	197.975	302.345	315.919	290.705	171.29	336.401	229.405	262.83	236.674	314.334	292.761	484.034	413.388	524.588	778.843	258.096	226.234	43.4919	73.8214	25.613	56.5146	30.4708	44.7594	85.2772	68.32	190.547	100.691	138.944	94.5471	100.126	86.6472	325.576	66.7784	312.94	120.623	113.674	155.056
200642_at	328.201	139.744	137.886	201.423	197.066	346.107	288.375	284.799	372.492	408.461	131.137	144.16	128.743	140.183	182.489	828.34	504.871	529.09	464	1354.67	772.815	1109.12	2868.62	541.836	1384.63	726.107	1072.04	663.73	1045.91	1446.96	1435.36	1664.24	2365.27	2375.85	541.313	2235.42	1217.37	3181.13	1823.91	2770.83	833.121	1062.2	1160.71	1972.42	1738.02	2334.01	336.002	451.873	235.557
200643_at	46.2637	43.641	45.0719	68.9217	45.6116	50.9007	44.8231	45.0955	19.9567	29.3036	39.6098	44.7818	43.4396	42.6571	54.7929	57.323	34.2914	37.191	29.5181	60.2706	57.3169	64.5122	86.4693	44.1479	62.0264	57.2247	49.9394	60.4065	55.5796	63.1504	65.7681	62.0051	58.6094	62.4286	48.6661	54.6849	66.6546	63.0862	55.8973	64.1891	48.2608	48.2964	53.8824	73.6948	50.3597	52.6087	42.148	38.7533	33.7685
200644_at	105.009	85.2141	44.355	82.7049	102.49	120.958	68.1964	65.7225	53.2155	32.7856	22.6358	43.0902	57.3133	37.5979	70.6808	181.376	38.2357	173.539	100.316	110.448	143.942	136.432	146.532	89.0134	79.7282	119.514	102.16	96.1799	105.292	18.7666	24.7134	19.2492	25.7937	20.9167	15.7036	17.6421	13.5324	14.2297	79.38	42.6372	15.9443	22.0612	39.1944	20.3294	15.7519	22.0086	25.1495	14.0196	59.799
200645_at	1080.46	966.974	859.833	991.096	1427.55	689.133	845.91	1175.44	1462.09	826.734	1233.42	1231.85	1128.34	951.915	1738.14	1105.51	598.391	722.545	892.483	3486.54	1259.45	1387.51	1671.25	1616	2815.23	2939.52	1628.94	1753.07	1080.04	5552.91	5454.56	5296.11	4461.03	8497.5	1683.55	7757.94	5844.68	8361.21	4068.1	9621.19	2639.44	1988.06	4465.18	6946.98	5025.07	9732.69	1315.73	2130.49	1616.3
200646_s_at	61.7082	31.6698	39.701	40.3806	37.5519	42.5009	23.8996	30.9088	28.648	25.4041	21.8263	25.2098	26.899	23.694	29.0352	33.5865	21.6677	34.3898	25.9646	38.6532	35.8719	37.2007	23.7539	30.8631	33.9148	38.8336	39.2625	34.6271	28.0499	52.1225	47.8962	44.9426	56.4773	65.9663	33.6374	33.0998	61.0954	30.3212	53.254	49.4994	24.9019	41.4032	41.662	40.468	43.0863	44.175	37.1845	30.4508	25.2545
200647_x_at	97.0013	59.9761	61.3742	70.8681	85.0998	88.0413	146.12	92.3089	55.0974	27.2366	37.1539	58.7238	74.6463	40.1483	106.802	231.564	50.758	163.9	51.7143	128.478	164.71	140.082	163.95	95.7741	200.199	266.701	163.679	86.6827	73.9882	60.279	33.0254	105.63	37.3094	33.5243	54.6147	38.8797	32.4719	37.0588	35.6817	68.4392	33.3524	186.636	33.2969	35.2664	29.987	36.0762	25.2663	28.0531	33.8189
200648_s_at	215.991	144.787	171.74	189.734	143.121	131.169	94.6977	172.6	133.995	169.975	198.253	118.681	54.1101	92.0264	200.961	153.266	130.059	95.6726	76.9146	597.734	389.983	445.461	171.399	228.75	220.498	177.296	205.537	195.307	220.325	2652.74	2138.4	1719.13	3420.1	7856.74	186.578	3637.36	2690.72	2719.03	3987.2	5667.76	588.68	407.217	1966.08	3592.03	3474.47	3758.21	112.027	178.87	47.2218
200649_at	30.9286	38.0095	26.3785	35.7121	35.554	41.4053	18.3144	15.9585	16.2745	21.5983	16.7545	22.0016	20.0167	19.2213	36.3508	34.6437	25.2459	37.1885	25.1808	47.4891	44.3258	36.1506	39.5348	37.9532	31.9694	66.782	64.9044	62.5461	54.6256	124.604	96.9299	169.127	92.7595	390.205	43.2475	81.6177	215.548	57.5095	202.704	99.3598	23.3913	95.4253	50.471	84.2673	133.088	41.3456	34.4323	58.1699	15.9045
200650_s_at	1363.8	1288.25	1220.07	1285.87	1416.7	833.009	2184.12	2260.09	2502.2	1689.58	870.616	1042.87	1119.39	1020.35	1189.48	4648.92	4415.1	2744.11	2274.31	1934.59	3344.12	3027.29	4842.25	3883.95	4780.35	2446.72	2453.44	3435.78	2003.62	671.913	51.7091	265.134	239.414	117.769	186.658	1174.39	153.864	45.5327	442.176	3672.88	311.606	240.902	458.757	57.7451	404.416	666.174	328.777	242.21	1970.3
200651_at	957.614	792.015	1328.54	961.598	642.859	1106.63	1699.97	1711.06	1950.61	1306.09	1132.11	817.57	829.752	584.832	813.26	3974.89	3868	2328.83	1347	2356.93	2760.73	2956.45	3221.53	1917.43	5060.35	2636.36	1584.05	1619.36	1484.14	352.304	312.52	652.387	300.213	302.676	214.697	155.366	122.598	279.8	374.524	2059.77	228.828	866.948	152.539	187.48	340.209	238.921	203.29	287.439	1025.43
200652_at	137.737	159.293	78.2121	94.6552	102.02	221.093	295.026	165.946	185.446	137.589	65.0219	116.954	182.396	72.4544	217.729	443.89	164.269	360.963	312.634	364.057	340.978	344.192	61.3898	272.98	485.129	749.041	260.962	242.548	148.625	62.8702	42.1104	51.6632	26.097	28.9754	50.4385	39.2835	34.5544	26.8694	28.1097	66.2077	26.1972	140.844	22.6742	26.9262	23.6395	14.622	18.2946	40.8	173.326
200653_s_at	762.738	506.067	1673.68	1187.21	1064.92	1292.76	302.724	322.237	434.917	1122.74	2182.53	989.022	749.584	635.54	920.234	688.867	411.069	507.823	692.868	1679.54	553.842	830.769	2679.55	1493.25	3065.36	1695.18	1889.59	1587.13	850.321	717.982	675.479	578.063	798.205	923.34	191.278	917.883	672.838	947.421	738.923	1718.34	443.353	291.949	441.305	1015.73	736.748	1731.29	354.108	289.695	771.999
200654_at	232.372	156.118	102.576	121.825	219.633	262.033	532.281	247.091	421.654	162.547	169.017	259.655	308.843	188.749	461.358	586.838	159.137	740.632	577.66	627.031	423.58	410.558	4547.19	1109.16	1128	1243.37	629.675	1015.26	591.779	345.589	42.7525	410.213	70.9742	235.527	148.912	185.899	141.802	26.7604	282.311	312.207	120.441	269.081	417.7	63.9835	182.236	348.161	135.584	154.123	465.526
200655_s_at	700.384	558.276	646.173	1175.26	945.75	1143.56	294.747	340.472	498.459	784.25	1718.09	919.935	619.161	662.971	1015.51	579.044	253.363	583.568	440.948	662.425	476.541	635.26	624.165	1716.08	2200.65	1417.54	1376.3	1177.68	724.377	307.182	103.483	685.869	90.823	153.511	197.875	153.126	350.128	142.49	303.76	238.656	186.782	227.732	158.621	332.912	340.732	363.102	249.554	291.661	688.494
200656_s_at	49.8865	79.7594	83.0837	40.8621	42.5844	60.5588	48.2185	67.3867	34.5512	43.6573	34.8415	42.3952	65.2268	33.9136	41.9152	63.5395	31.9459	58.0708	27.8221	74.7447	59.0429	44.4233	70.891	135.21	116.322	72.9425	215.035	338.181	74.0965	34.3977	37.4105	31.765	27.9131	22.3339	34.1528	35.5701	24.7752	63.2695	30.0407	42.8754	40.7761	32.5836	22.8781	41.5832	31.629	20.4348	17.1265	30.5992	51.6868
200657_at	781.929	594.969	552.686	616.557	432.703	675.503	710.609	701.789	954.846	275.805	888.463	620.947	526.331	508.718	624.947	2023.38	1080.07	1414.32	702.317	1553.79	846.358	1260.87	945.986	1032.07	2296.12	1684.26	1183.42	828.051	822.696	293.757	81.4114	470.639	249.27	113.071	177.454	171.978	108.008	36.2453	134.963	632.686	203.114	592.67	586.887	113.916	123.004	82.805	96.3243	237.859	664.281
200658_s_at	68.6359	43.3573	40.4237	46.2482	42.2318	77.095	55.2031	46.1884	49.5353	47.3423	34.7554	50.8747	69.4387	52.1094	53.2681	112.233	39.638	90.8554	76.6354	102.064	145.057	124.469	63.138	99.7246	117.428	192.006	139.999	140.536	85.0923	71.1912	64.9489	79.1113	36.1546	74.4285	33.4684	49.9612	50.0812	50.393	56.8474	71.5304	29.1337	112.558	64.9567	48.0979	46.6284	29.2482	33.5335	41.4469	45.1705
200659_s_at	32.5499	31.9214	23.1233	28.5261	30.9137	36.0638	50.6231	16.6976	14.2382	16.6076	15.6528	22.7191	30.656	19.6484	28.257	46.753	23.5815	59.9566	35.5797	43.7004	57.3057	45.9345	31.5208	39.8704	35.1251	50.2197	70.8001	67.2006	59.8714	33.1687	30.0393	40.2885	27.2472	36.0207	24.9949	41.0307	39.0745	22.5835	42.087	21.2209	17.4294	30.3609	44.1841	28.6552	38.7951	26.0784	40.8196	26.0169	23.4206
200660_at	142.945	101.165	140.404	80.1512	92.967	108.219	141.294	175.804	56.9313	65.1426	89.469	135.506	109.532	153.489	224.149	90.2377	51.744	33.5804	60.2895	57.8335	116.882	64.6599	114.791	177.423	268.644	1130.92	56.1488	183.899	44.3712	38.4178	48.6935	22.5924	30.0796	17.1531	29.8377	45.5919	26.6588	66.7411	38.7685	116.316	41.1104	49.9008	37.4923	54.0644	26.2594	53.5637	42.6376	67.1887	61.1231
200661_at	30.9367	32.8204	60.1629	69.4658	78.049	62.1079	100.359	74.0247	32.8907	35.6903	33.0545	76.173	136.647	63.5753	117.243	95.1097	62.301	60.8405	55.8517	58.5741	107.863	70.6382	107.576	119.37	161.811	294.778	156.148	120.763	93.6706	43.5011	72.3249	56.8082	58.3021	48.5215	52.6463	48.5772	49.1042	58.0119	48.3514	50.2844	51.9247	58.5453	46.1883	78.6916	52.4565	46.2912	71.2002	52.2714	103.969
200662_s_at	561.928	666.025	547.684	559.963	436.61	1110.04	1288.47	692.184	1684.64	680.284	956.969	762.798	675.942	620.205	843.911	3466	3602.76	2669.73	1555.09	3510.94	3096.74	3629.14	3617.3	2518.88	5142.11	2727.23	3397.67	3075.7	2696.75	926.738	251.134	676.202	387.073	600.205	369.551	350.988	491.18	452.081	647.483	3400.5	389.221	733.704	623.013	363.104	613.851	141.356	260.759	384.249	638.091
200663_at	402.251	208.307	129.783	259.779	520.951	180.554	619.981	667.172	739.418	73.8132	241.516	321.903	358.198	231.427	536.314	1094.41	625.673	544.332	404.016	1025.31	670.288	929.598	1501.25	1755.99	1813.24	1472.41	1119.2	932.208	471.847	44.392	67.5353	56.772	48.3693	36.8182	45.2824	64.4221	53.808	30.6276	103.27	306.478	54.9822	55.4459	102.451	78.2773	121.699	103.481	126.51	51.1967	274.332
200664_s_at	42.2661	35.021	30.0531	38.5631	44.756	48.0703	19.8607	14.4774	8.34774	92.8338	17.8351	21.4157	19.6809	21.1847	28.2868	21.4804	11.9111	25.0725	21.0092	25.6625	36.4529	21.9663	23.4389	26.7677	30.3957	27.818	28.5571	30.005	30.5857	85.1842	28.832	75.7587	26.7165	41.1486	47.3037	75.9675	34.0139	15.975	63.5548	45.7537	37.8976	98.2547	243.96	60.4993	34.2604	69.8188	47.3418	51.221	21.1818
200665_s_at	45.8794	53.085	92.3659	352.477	241.226	118.227	425.258	184.987	293.79	62.897	63.611	272.094	316.192	247.068	1103	3079.15	352.121	6009.76	6396.6	3531.11	1795.12	1183.36	3331.22	4795.04	4981.79	8545.12	10431	2288.97	1035.6	551.288	379.712	870.209	732.12	972.237	508.124	1809.9	1441.98	175.301	5218.02	2457.26	1593.4	410.395	17469.9	444.006	4914.65	1211.8	5103.11	1399.24	1214.08
200666_s_at	168.985	187.271	137.748	195.392	258.678	270.677	103.607	99.7832	117.374	292.236	166.043	157.273	80.354	205.313	223.341	205.227	74.4811	190.137	225.767	348.718	151.613	193.098	338.167	214.476	288.537	330.514	286.921	191.068	222.68	209.033	92.8188	382.573	253.607	195.182	200.73	855.548	225.367	80.3667	297.933	531.788	160.216	239.654	2120.43	100.75	234.035	348.396	171.37	210.834	149.37
200667_at	591.712	595.077	817.948	744.133	1096.38	764.556	825.773	602.669	1329.33	777.53	788.541	708.977	657.665	496.469	981.312	1639.94	1338.36	908.09	1127.83	2439.93	1617.22	1834.82	285.688	1171.77	2809.16	1990.53	1925.56	1500.06	1659.72	3151.94	2913.01	3065.25	2980.28	4263.13	1051.81	4676.65	3277.66	5353.9	2927.13	5180.51	1755.73	1534.15	3016.96	3866.97	2726.15	4965.62	764.939	1034.4	669.154
200668_s_at	986.687	959.03	1254.39	1331.11	1336.42	1119.72	896.836	766.644	1171.39	1061.92	1225.23	1031.2	919.526	847.108	1184.81	1509.13	1457.35	1028.1	1311.02	2076.75	1661.19	1784.42	1731.97	1694.73	2394.6	1768.51	2165.09	1834.59	1854.14	3323.45	3261.38	2986.26	3100.63	4652.96	1329.1	4175.77	3309.26	4206.05	3232	4588.79	1764.54	1772.48	3899.32	3615.55	3396.29	6125.22	1373.29	1936.16	873.151
200669_s_at	266.664	327.425	336.421	511.336	430.346	644.561	164.916	154.588	160.461	359.665	531.035	401.549	253.674	374.51	515.339	369.459	233.344	408.765	330.137	435	381.999	525.349	487.425	559.722	757.683	555.268	967.216	677.208	653.038	1719.18	2014.81	1738.66	2251.02	3794.57	554.108	3488.16	1927.11	3575.09	2360.7	4483.3	901.97	916.582	1945.73	2589.68	2083.51	5084.67	612.254	658.2	225.221
200670_at	72.6706	72.5232	66.4005	54.3868	92.2008	79.7906	194.766	146.483	149.817	98.5585	90.3841	126.844	140.362	136.098	149.93	211.762	63.9246	300.631	97.5771	209.525	206.107	160.743	175.452	149.712	230.453	365.631	216.673	276.687	95.2255	37.0392	50.4449	34.6171	37.0341	23.9403	23.6211	52.2951	36.4618	34.5354	28.6458	119.667	25.8045	36.5302	45.4355	30.9918	45.2393	38.7689	48.6423	57.2181	145.253
200671_s_at	28.4244	23.9246	25.6984	26.1512	30.4593	31.326	24.3871	25.0832	23.1053	23.9557	24.2914	28.7108	34.9099	24.7763	32.3401	20.4734	24.5613	31.4651	32.1517	31.5991	25.8678	27.3839	31.7565	27.5571	25.9698	27.357	32.7355	34.8779	35.3308	37.1144	39.4615	34.5501	30.5969	41.3135	29.747	33.0828	37.5016	25.6659	35.4662	23.4766	23.6687	27.8505	35.0777	33.3048	37.3111	26.0147	33.3771	30.6987	23.7745
200672_x_at	105.473	71.8198	74.5719	156.437	133.884	193.634	72.4005	30.6377	34.6539	43.9181	86.334	89.1151	153.391	60.3268	78.9429	49.571	29.4307	89.9542	39.0405	78.7824	40.6562	45.3923	35.3359	61.6275	48.0968	84.5197	50.7117	94.5027	49.0269	35.3512	50.3797	39.9931	40.1243	26.8784	26.5111	39.5367	35.2251	35.5329	28.03	34.6837	30.8677	30.8632	31.8836	35.1414	38.3427	32.0705	53.1336	29.3272	49.2112
200673_at	973.474	910.018	825.992	926.804	1064.44	915.267	1238.59	1477.45	1473.39	889.798	943.357	943.118	905.285	1022.99	905.594	1693.26	2177.67	1386.04	1573.02	1308.98	1353.74	1294.74	2202.39	1112.13	1945.18	1446.02	1021.83	1053.3	1124.91	311.584	264.324	513.831	375.64	471.971	233.5	713.287	310.188	227.35	368.905	1799.13	371.105	338.721	728.282	189.487	485.229	1849.5	254.328	449.842	1213.47
200674_s_at	3593.88	3026.63	4534.37	3970.78	3383.56	3710.76	6245.33	5487.88	5020.29	5581.2	2837.06	2954.86	3931.86	2468.76	2768.21	7668.24	8305.06	5871.28	3637.49	4009.63	7291.66	6230.34	3340.25	4890.84	8163.43	5086.21	4146.63	5404.94	4239.93	1574.8	1479.59	1960.63	3048.12	1447.28	1549.38	2714.19	690.319	1947.29	1615.38	5919.42	1638.86	3402.86	2049.49	1293.14	1759.91	2843.56	1526.35	2363.18	5367.31
200675_at	72.8295	56.9522	33.6916	50.2282	76.499	120.47	36.1072	28.1664	21.1743	22.7872	29.2899	50.164	98.3369	27.1736	80.907	66.7045	19.8409	93.7562	72.8885	41.4989	69.472	54.1254	55.3161	49.445	60.4418	116.978	57.7355	57.4666	59.6642	17.6928	11.5507	14.1692	8.22405	10.6366	13.9756	21.5703	16.9367	12.705	18.4121	41.4859	14.3445	16.5691	44.7095	11.1051	29.7805	11.0978	31.2397	22.4583	59.2308
200676_s_at	33.6969	35.1783	23.5209	27.7832	37.3556	37.7488	29.1755	14.5941	16.8546	9.12961	12.8782	24.4643	43.3365	16.6087	38.6447	54.9092	12.9569	43.5764	26.1842	55.5991	30.7192	45.0202	34.0481	46.3328	47.7543	96.1507	83.0255	43.3752	45.6014	18.2334	18.6771	26.2642	14.7292	18.9597	14.6189	18.6684	17.1972	13.0169	17.8722	34.5937	6.41208	33.1288	20.1531	22.5824	18.2886	9.62516	10.4835	16.5615	96.5405
200677_at	139.244	179.133	75.2311	328.43	249.275	310.792	377.688	294.608	429.049	41.3236	135.821	324.746	464.755	238.028	740.211	734.078	152.685	754.04	505.94	1011.33	351.431	422.783	908.159	906.363	1002.55	1702.43	1081.98	442.874	488.99	235.302	68.7785	502.071	104.044	150.828	219.587	156.986	78.5111	90.1489	95.2192	325.818	154.95	221.022	280.712	204.913	118.761	56.6645	239.87	223.496	244.31
200678_x_at	35.2336	38.8794	21.1155	26.544	30.2611	30.4143	24.5568	21.3083	18.8723	12.8455	14.7503	27.5799	40.7324	25.5772	37.6509	22.8252	21.6315	19.357	18.8636	25.4903	33.6505	23.9333	22.7076	31.6083	34.5491	90.4221	27.5513	29.0812	26.4023	26.3718	19.0991	24.216	17.8572	17.4335	19.7571	21.3979	20.4815	21.1563	17.9095	25.1307	22.5357	26.6019	20.3945	23.2011	18.8132	19.6171	21.8083	23.2775	22.0605
200679_x_at	1190.98	1198.38	1773.73	1676.81	1167.85	1405.96	2147.44	2137.44	3066.62	2268.83	2970.09	1706.84	1358.44	1676.07	1255.08	4203.17	4360.79	3740.8	2175.89	3302.22	2726.66	2876.9	3061.55	2959.01	6018.95	3200.33	2715.38	2715.29	2497.86	951.774	243.229	1147.73	878.954	462.911	659.254	515.648	313.467	859.901	760.042	3808.15	933.282	1143.68	1087.34	700.672	729.214	2411.92	539.407	481.113	1702.73
200680_x_at	1351.31	1174	1406.92	1691.29	1548.69	1289.27	2324.26	2342.17	2706.16	1929.66	1486.37	1418.75	1334.62	1342.22	1521.65	3476.71	3933.65	2261.5	2599.06	2272.97	2869.84	2735.75	4887.73	2253.34	3841.02	2450.16	2169.65	2244.05	2213.97	1120.09	920.122	1280.69	1525.78	947.969	836.338	1831.67	602.696	1214.56	1352.5	3575.95	1159.19	1452.12	2100	854.959	1098.18	3191.42	992.237	1055.76	1908.94
200681_at	300.748	296.268	143.899	221.509	314.783	420.481	151.286	200.177	259.441	63.9912	199.689	238.15	291.465	168.667	327.669	763.315	332.11	722.469	307.389	644.137	399.1	530.001	147.209	674.242	702.93	667.078	667.783	398.197	483.696	349.115	75.1214	418.063	167.412	171.761	148.671	160.414	187.156	91.0032	331.088	448.02	100.157	300.108	68.5099	319.723	168.064	98.6942	59.7834	157.255	243.646
200682_s_at	259.599	196.411	272.966	243.982	218.176	310.819	287.835	261.311	237.411	270.529	351.858	276.226	269.389	146.579	419.026	1217.72	712.687	454.315	297.362	979.798	655.707	884.398	1528.71	656.405	1395.99	1283.53	823.46	623.442	318.314	939.707	197.619	920.694	487.43	1029.33	229.419	303.689	199.758	427.598	309.589	826.692	263.598	1057.53	153.011	737.679	515.639	169.969	178.792	237.534	184.859
200683_s_at	35.4598	50.9118	39.1081	39.9012	51.0983	50.6524	32.0518	61.372	27.5198	14.0703	22.2537	34.0619	39.3862	29.8846	51.3903	78.3236	22.2631	55.6241	33.5767	55.3785	45.4015	55.7071	51.997	47.8322	78.0841	131.171	126.607	70.9815	46.9934	26.2243	25.0979	30.4907	18.8252	23.6575	23.0686	28.1128	24.431	22.2989	23.2139	37.4438	16.0225	47.9735	42.2259	21.7402	24.8138	18.1096	21.2859	19.5515	82.1338
200684_s_at	290.662	131.824	109.614	156.207	257.88	269.676	144.913	39.4635	154.393	12.1776	140.614	209.005	295.915	132.814	345.29	583.679	126.265	483.865	316.843	566.232	236.799	380.223	126.521	562.691	560.353	954.032	428.256	243.719	356.897	69.8124	38.3287	179.624	26.4761	107.988	51.5738	55.7424	74.8753	27.2961	38.7469	189.517	43.5303	85.2846	43.1868	86.317	128.247	20.1211	58.0747	104.647	327.165
200685_at	279.566	287.564	349.033	348.37	304.688	501.423	378.537	220.13	567.062	487.592	597.195	408.574	444.284	327.902	320.303	849.293	579.909	828.244	1088.27	728.907	394.328	385.062	160.663	577.991	662.257	956.853	416.95	290.646	317.21	190.158	30.9236	163.175	25.2481	13.2677	146.499	53.7795	40.4008	22.1907	35.8348	217.821	109.349	167.56	57.9589	23.5582	66.2826	20.661	118.802	228.909	319.879
200686_s_at	456.423	366.164	389.606	502.269	435.251	456.852	669.135	644.115	1030.15	960.156	504.528	432.132	489.173	258.967	545.596	1233.51	907.134	839.037	742.502	1001.85	529.993	629.711	107.321	729.705	1166.42	951.951	813.684	650.984	708.765	365.997	45.534	441.222	114.055	114.917	198.892	115.087	93.2939	82.2537	168.998	888.661	234.217	217.628	1231.52	131.33	213.794	70.0687	191.405	148.274	209.108
200687_s_at	105.029	52.464	35.6353	72.5343	73.8704	63.7816	107.01	99.4048	50.6067	25.9226	23.2992	54.1329	117.938	42.111	74.2087	132.655	28.684	123.171	98.4786	107.656	147.31	129.964	170.95	106.474	98.8051	187.75	242.867	149.462	97.0437	182.185	92.6604	310.17	71.7204	180.186	54.994	91.4825	129.957	95.0271	111.453	141.356	78.6524	126.361	35.2432	106.393	66.2145	30.477	56.4072	81.4975	112.338
200688_at	19.6079	19.5123	17.7399	19.0134	19.0302	20.0757	20.896	16.4837	11.7567	29.7064	18.4631	19.0775	20.4719	19.2277	18.226	23.0234	14.1233	22.4763	16.5971	19.7591	23.6638	23.9213	15.981	21.4296	18.4913	23.0061	27.7483	25.4842	20.2414	54.303	33.7382	187.752	26.2839	54.3693	23.9075	26.6974	48.4328	22.9114	29.586	16.7085	16.1318	62.0438	17.8024	26.6012	20.7619	20.4998	22.4387	27.3016	18.9838
200689_x_at	1869.9	1515.92	2152.01	2079.71	1638.57	1911.48	3227.99	2990.65	3458.2	3033.76	1568.61	1526.82	1865.18	1189.94	1560.95	5059.25	4754.98	3893.54	2461.41	3073.37	3969.3	3784.6	1677.76	3288.18	6309.83	3740.43	2823.91	2950.96	2425.59	904.676	493.904	1031.48	1065.33	776.462	449.578	967.903	500.301	650.032	689.305	4734.61	739.023	1105.49	770.252	629.075	772.881	1836.89	601.321	1171.59	2501.39
200690_at	231.716	69.9155	67.4714	71.4658	66.4449	164.332	138.576	106.587	144.021	81.6106	41.4068	83.0956	222.029	37.5064	138.27	585.078	103.555	525.497	221.507	400.221	464.422	436.198	646.428	333.917	701.824	708.365	458.888	341.844	353.282	120.107	34.3948	60.3999	23.4546	50.0299	23.5844	58.5071	58.7014	17.6007	54.4098	125.012	31.72	167.391	27.0497	41.1938	183.653	17.9178	35.8914	75.349	21.5854
200691_s_at	502.166	424.185	272.762	318.502	333.438	464.897	375.409	262.712	614.778	250.594	352.571	333.391	341.129	243.295	422.201	1463.67	995.332	850.306	732.345	1118.92	1009.75	1174.96	1944.58	847.094	2074.46	1018.27	1175.71	1112.07	1223.09	397.323	97.9246	489.158	203.024	223.318	129.419	172.774	103.252	132.87	311.615	957.778	114.323	400.358	116.944	319.282	389.134	78.3655	73.6849	232.969	296.746
200692_s_at	126.149	137.962	57.3953	113.216	115.605	156.744	116.679	55.7139	134.072	67.6705	54.027	81.9502	100.348	66.8029	124.533	393.181	142.271	337.546	128.975	223.382	217.089	293.167	170.983	276.155	277.116	394.208	456.584	284.434	169.687	86.6784	59.348	94.4263	43.0623	31.9501	29.2092	58.499	38.2049	39.7163	61.0242	139.222	55.362	154.111	100.834	40.7844	88.4123	38.6467	34.1948	44.1661	78.5115
200693_at	180.023	182.634	138.209	255.222	241.406	430.587	283.462	203.995	321.801	125.048	78.2898	142.462	239.37	109.282	201.13	857.247	297.132	602.565	567.507	659.473	348.825	372.295	250.161	644.069	776.55	933.627	450.657	370.573	309.232	345.536	68.2443	439.285	45.378	109.332	126.97	109.81	99.8695	38.3174	92.5448	386.755	136.75	310.032	93.8868	32.7785	70.5578	143.971	54.494	99.2756	121.929
200694_s_at	91.0172	104.631	34.2197	109.553	65.3288	152.768	61.5741	54.0766	51.2569	119.346	39.6095	67.4635	108.39	55.3642	87.1476	224.802	37.359	161.974	133.986	65.833	121.966	136.812	70.8534	135.107	159.786	247.255	176.266	113.598	82.5449	55.8216	44.8776	96.3096	20.4856	36.2165	94.2576	46.421	37.4515	25.3567	43.8033	62.8576	36.7655	219.878	47.1508	29.4706	36.8281	24.3643	41.4461	63.5109	49.6632
200695_at	26.9033	27.2023	22.4696	22.6032	25.9776	29.9834	31.485	21.9154	19.3157	20.198	21.3638	26.3438	29.6698	24.5223	30.9854	32.3416	20.8845	37.5408	29.4511	27.0334	28.322	41.5085	21.9142	35.4201	30.952	36.0156	42.6868	36.651	39.9571	37.6913	36.4088	34.6207	25.8444	32.677	32.9627	28.349	28.5583	30.8817	24.164	19.525	20.1348	29.0243	28.6563	25.4235	33.871	26.1547	33.5233	29.653	26.106
200696_s_at	29.7635	36.8866	37.8379	45.8078	47.1718	48.5208	35.3655	32.0263	11.5131	27.6121	28.7926	43.3019	54.1902	35.1495	64.1071	30.324	28.8569	41.4206	45.5156	28.4085	30.7974	28.2413	40.3158	120.203	23.5508	80.1882	66.8153	76.5812	53.9266	48.905	40.2007	43.1455	28.4779	39.3666	36.7407	34.5337	34.832	30.4529	36.0889	28.2532	42.5391	32.9723	46.4377	32.7153	38.7901	30.398	42.3194	41.7101	43.947
200697_at	41.5036	22.1423	38.7824	35.5056	42.2778	63.715	48.5992	20.0536	19.4469	16.2938	15.8774	30.4948	40.1615	17.7414	76.4402	56.4231	22.1752	34.0225	22.0457	80.808	81.0581	148.701	32.4404	147.111	80.7433	119.315	167.904	81.8003	117.685	523.566	1008.18	812.399	981.366	1672.54	201.11	822.635	940.633	396.626	1070.22	863.44	164.457	556.762	400.105	863.241	712.378	688.128	111.181	241.527	28.6287
200698_at	473.674	409.102	268.263	449.532	421.141	489.559	450.065	479.168	465.844	219.002	442.038	427.063	258.932	501.82	579.127	742.176	749.59	536.902	1001.57	1199.6	772.931	1010.06	665.433	719.609	1074.66	722.587	1344.25	845.729	807.77	737.27	377.758	625.664	605.106	748.369	291.628	1677.82	459.531	789.15	1028.21	998.286	332.237	387.858	1146.18	828.658	643.728	905.441	176.663	281.414	304.892
200699_at	211.227	117.883	59.0911	75.8441	150.241	110.377	251.639	120.701	103.55	14.0431	30.4984	118.009	227.814	81.9165	340.742	681.495	175.283	490.096	365.838	554.028	359.985	338.812	103.923	600.746	568.892	861.235	819.604	398.162	365.371	601.17	60.6663	401.964	74.8456	207.295	156.069	162.921	313.212	38.8336	187.473	277.596	92.4415	260.37	99.9768	209.204	462.172	89.0301	65.9378	161.268	123.545
200700_s_at	103.74	113.705	74.5718	103.083	142.525	148.028	170.507	133.805	66.7535	43.804	80.2295	133.756	140.459	136.596	207.934	147.457	60.6396	167.359	116.307	91.5021	257.671	298.223	317.607	250.747	283.274	245.236	360.468	661.889	386.914	505.365	236.384	528.299	287.025	323.849	310.531	419.515	163.821	227.93	458.821	137.957	107.811	350.116	313.101	307.396	450.476	325.736	135.175	198.979	185.301
200701_at	633.369	887.304	408.744	700.708	564.017	738.356	486.945	330.025	296.496	350.26	1090.63	1164.45	799.353	1929.25	1093.13	542.354	262.168	916.435	744.554	870.45	489.871	469.724	2070.86	967.788	873.509	2043.61	765.488	604.919	307.996	183.153	94.3917	234.045	53.6713	67.7344	105.945	92.4148	72.8042	18.8929	108.128	154.304	76.7417	249.978	81.8377	57.8615	110.838	43.2036	109.82	516.007	901.782
200702_s_at	178.687	131.073	80.0858	141.805	136.292	230.489	89.8665	77.6307	68.3648	364.53	107.999	158.302	156.636	182.278	203.658	156.072	63.0008	163.348	163.513	211.312	147.018	102.116	185.386	222.269	187.839	282.444	303.855	170.34	119.803	40.9603	42.9427	88.7004	37.364	44.5786	107.896	54.829	69.3257	79.049	69.895	99.6926	81.0928	116.716	48.8313	137.074	81.2482	57.8926	63.99	105.817	184.698
200703_at	434.209	477.049	343.043	661.123	639.902	455.678	432.041	526.884	567.216	148.128	697.986	579.718	451.257	525.804	681.98	1314.02	1010.25	616.129	873.694	2338.24	1450.78	1567	1460.56	759.972	1989.26	1340.71	1596.07	1012.51	958.85	2937.03	2539.59	1936	3181.03	4882.83	527.904	4770.54	2159.91	4676.31	2797.9	6780.14	870.11	1300.39	2026.94	3707.17	2699.29	4319.46	308.012	610.878	275.006
200704_at	728.243	558.499	720.73	787.305	725.43	831.696	311.972	256.393	443.142	496.304	794.769	694.817	481.925	731.115	832.295	61.9283	120.695	595.717	399.57	643.215	122.485	119.446	151.169	1136.75	1258.16	1182.8	317.728	274.153	119.738	66.0522	63.1089	65.8525	57.8674	27.8633	26.9288	60.7173	43.0476	31.3702	69.9342	154.267	76.1138	33.2208	243.804	76.2863	196.775	997.082	236.703	156.243	391.963
200705_s_at	2670.78	2152.39	3148.73	2767.92	2441.83	2418.03	4800.85	4159.51	4795.12	4005.5	2053.28	2142.5	2921.83	1812.86	1937.37	7251.99	7668.49	5272.91	3567.5	2426.26	5156.46	4213.04	2814.05	4724.65	7462.09	4312.38	3164.32	4236.75	2818.86	877.118	267.155	1259	973.826	495.756	634.103	1103.2	270.166	398.535	778.944	5424.46	1097.76	1470.45	1986.62	216.864	596.914	1143.98	948.728	1548.16	4138.46
200706_s_at	280.888	226.851	184.042	325.328	339.402	332.343	44.6925	49.1933	82.1114	127.773	262.417	257.61	171.114	253.152	387.431	20.2019	28.5798	185.832	102.319	147.862	42.8019	20.3358	64.0854	346.889	181.413	270.105	108.186	86.6926	37.6155	23.6359	16.9318	21.1171	14.4293	12.2746	22.2555	20.5514	22.8309	16.3558	41.4058	48.8841	44.0826	12.3371	68.806	34.7714	128.19	43.1425	137.983	126.596	177.639
200707_at	84.9857	70.1906	58.3864	50.6761	49.2315	123.284	68.5848	47.568	47.4215	40.4215	38.5145	47.018	60.5622	37.0402	56.5663	135.014	32.9543	118.863	31.2698	56.5068	71.3197	80.1154	51.318	111.005	190.971	186.627	106.009	147.441	50.3278	16.9384	18.8739	27.5796	23.3235	10.7173	31.1581	19.5038	25.9621	37.6738	18.6713	32.3715	15.3176	41.3207	19.3226	37.7323	17.291	22.5118	22.9602	40.437	12.9775
200708_at	94.6043	74.4907	27.6942	91.5542	93.2605	72.7734	153.811	56.6837	76.6374	30.7461	38.9484	78.2765	111.646	58.0528	148.721	464.379	60.1608	220.858	131.88	252.764	152.416	249.428	127.226	274.584	344.055	412.265	343.471	186.411	227.986	126.244	78.9293	98.8547	34.2993	59.6106	84.9805	80.5953	93.6396	21.3406	114.302	149.247	31.602	217.621	84.2998	35.7181	69.2227	40.5704	23.1928	73.7128	63.3126
200709_at	1478.56	1537.29	2532.47	2212.25	1765.29	1697.65	2285.18	2860.58	2686.12	1487.36	1672.1	1760.36	1816.38	1544.92	2046.57	3455.09	3461.57	2854.25	3268.49	3028.78	3602.8	3770.08	3283.31	3934.97	4551.99	3788.77	3307.17	3588.65	3075.97	1822.82	1415.14	1401.74	1850.04	2513.49	677.432	3161.65	1565.86	1763.28	1641.8	4121.17	1271.79	1548.33	2724.82	1495.84	1666.35	4054.81	1496.11	2047.29	2712.22
200710_at	23.7768	25.4541	19.3349	22.3871	29.1543	26.8309	27.2983	21.4446	14.4277	19.6541	14.5972	20.7754	25.6496	18.7379	26.5536	27.391	14.591	28.7055	23.2314	21.0489	39.6011	25.5335	19.8331	25.3516	25.4352	36.8119	28.0919	33.6329	23.7876	22.3211	21.336	21.9779	18.714	20.7575	19.5371	16.2864	20.8102	20.8005	14.7304	15.6525	14.8174	29.8114	16.32	22.9139	16.3448	16.1054	16.0603	15.8961	20.5282
200711_s_at	273.16	319.642	211.693	329.071	372.747	531.567	412.233	515.208	551.385	552.529	411.891	404.044	312.892	367.689	562.418	941.574	731.385	676.699	900.894	1600.03	1214.75	1384.25	1126.99	791.917	1347.26	1020.34	1470.69	907.968	1274.95	2189.99	2208.78	1719.9	1846.25	3648.98	637.796	3812.6	2247.58	3344.09	2139.85	3253.85	853.026	752.883	927.1	2690.45	2411.21	3744.34	399.456	663.226	417.699
200712_s_at	62.9885	90.8899	87.9223	93.2886	121.429	90.724	61.0457	36.5529	59.2951	70.1728	47.9921	69.4472	94.1073	52.8136	97.5168	98.1618	64.5661	76.6406	60.2882	96.5068	107.841	103.03	172.469	247.467	156.487	277.893	367.498	148.194	134.533	78.2231	61.4069	140.304	62.7716	85.3031	62.4819	58.5723	93.4203	94.3526	65.454	90.9505	93.4018	150.324	45.239	158.319	54.7875	56.5106	44.6046	208.465	42.5759
200713_s_at	689.69	652.419	726.818	847.581	899.652	956.087	1249.53	941.909	1369.51	800.478	1068.51	1017.57	972.165	1022.68	1009.25	2545.17	2487.01	1716.66	1157.18	1555.98	1476.28	1789.15	633.515	2169.28	3643.35	2253.93	1815.27	1653.56	1489.69	427.872	145.16	964.284	278.295	322.781	302.463	488.815	180.014	120.598	265.01	1433.62	314.09	499.396	632.167	418.147	426.02	1025.34	303.199	239.3	955.017
200714_x_at	166.947	241.306	81.0255	164.034	207.707	207.159	139.719	110.239	106.257	76.3999	169.809	219.502	205.418	163.828	406.221	270.786	84.3389	287.96	353.607	288.019	215.626	192.321	295.946	205.662	261.763	602.156	230.449	254.071	111.6	101.638	105.49	246.843	39.6492	118.197	125.78	83.1163	212.67	42.6777	171.928	128.091	50.4244	232.804	58.92	133.797	91.2122	135.252	70.0692	98.5202	122.06
200715_x_at	884.014	907.806	1146.24	1007.48	812.735	1280.2	1764.01	1158.41	1991.99	1867.86	997.547	906.541	1020.32	631.503	1050.76	4240.42	3751.37	3067.39	2188.01	2379.14	2552.1	2845.58	2796.63	2417.09	5697.85	3025.62	1913.64	1851.16	1658.6	202.198	79.1247	420.896	192.052	105.31	137.789	227.707	160.331	46.8121	255.975	1802.65	169.346	679.329	200.341	145.835	289.273	155.32	219.856	401.345	1132.5
200716_x_at	2970.01	2951.28	3922.83	3057.85	2745.6	2657.93	4289.26	4288.38	4003.85	4553.54	2228.25	2423.39	3092.78	2199.2	2275.72	5927.77	6332.42	4697.42	3554.51	3478.17	5522.93	4877.76	2490.09	4119.12	6644.62	4493.4	3518.04	4069.3	3364.38	1259.47	856.414	1604.01	1778.43	1208	938.201	1989.47	623.884	1371.31	1178.22	5598.2	1285.18	2010.26	1899.53	1049.26	1366.75	2463.82	1314.44	2199	3889.58
200717_x_at	2770.9	2382.1	3337.33	2859	2613.06	2551.92	4617.12	4603.94	4681.78	4164.79	2149.77	2340.83	3173.94	1814.46	2425.16	6133.85	6555.23	4594.77	3739.07	4520.68	6007.85	5631	2087.37	4335.89	6313.96	4289.87	4312.44	4959.59	3827.46	1894.5	1221.77	1816.85	2501.34	1884.61	1016.8	2993.6	1302.59	2679.24	1971.97	6319.57	1739.66	3115.19	2800.22	1672.03	1988.41	2572.93	1251.73	2233.15	3831.71
200718_s_at	289.48	327.427	276.058	435.506	300.339	689.834	240.856	717.851	566.747	323.768	448.331	365.245	311.326	258.419	493.399	753.39	723.569	573.092	651.222	1564.8	995.175	1287.38	1402.07	909.133	1608.48	966.511	1203.36	805.915	883.723	2383.28	2881.92	2406.41	2542	4729.43	750.887	3279.04	2915.71	4350.05	2426.38	5242.5	1068.77	1278.26	1145.97	3674.76	2855.02	3682.36	464.212	627.535	236.213
200719_at	163.112	221.243	131.644	344.137	273.633	593.021	221.392	173.17	188.143	421.014	239.298	275.876	284.008	182.252	467.644	604.723	186.88	423.036	259.976	928.259	696.853	826.209	157.371	413.513	656.966	777.152	1089.42	638.046	731.957	2664.72	2514.39	1683.61	2194.04	3634.23	487.93	4487.52	2203.33	2763.69	2598.6	4181.96	682.557	643.203	2073.73	2566.6	2525.99	3398.75	340.244	481.568	260.514
200720_s_at	64.4369	79.4899	45.0957	77.7871	79.116	79.2368	26.0937	49.0458	22.0823	20.7701	30.1286	41.7042	35.1031	34.4902	82.9278	61.4824	31.9741	37.0799	38.5442	56.1549	72.4712	110.32	37.1936	51.1938	42.8645	76.654	104.549	70.1917	46.2791	429.027	217.361	535.758	204.29	1115.62	84.1298	175.352	280.266	169.322	270.339	192.772	48.4608	269.016	61.201	376.601	420.365	109.028	40.9667	64.8607	17.3756
200721_s_at	416.822	311.838	233.674	376.367	551.842	426.366	388.457	252.963	420.049	169.457	328.155	358.48	355.434	223.69	632.957	1030.45	402.477	898.524	644.213	2075.67	844.853	1114.04	315.262	1013.78	2154.66	1887.23	1395.72	781.03	1537.26	3539.95	2468.44	3548.59	2821.01	4065.43	1175.78	4195.53	2316.38	6159.08	2867.93	3415.69	1319.91	1481.28	602.69	4964.25	2922.04	2324.47	642.654	806.146	74.6934
200722_s_at	60.2288	86.0711	69.2288	75.3309	89.3771	98.8925	59.4732	46.2209	43.551	45.7387	53.9811	69.212	67.1856	75.0327	84.3251	109.31	48.6708	120.887	88.67	89.8836	86.0575	50.1338	71.5549	96.7172	75.8256	122.035	128.848	87.7046	79.9965	43.1676	70.4502	49.7083	53.0379	32.625	33.9925	36.5413	37.3342	45.6776	43.8507	72.2002	35.2257	40.2977	33.6398	56.8604	33.2928	53.3725	35.0517	71.2599	68.8205
200723_s_at	95.6687	92.729	50.2131	82.2593	72.3361	152.394	128.527	93.9398	105.376	21.939	37.2793	89.5323	154.689	80.2777	138.802	315.996	64.6557	386.785	167.935	260.85	98.9335	181.408	61.5434	357.889	237.158	384.584	287.851	200.408	175.153	72.7456	25.2206	66.5044	19.8572	24.3722	43.3418	34.0706	30.4463	26.1916	41.0717	105.163	22.2692	115.602	32.972	22.8641	38.9028	15.9913	31.9171	73.2017	103.105
200724_at	55.9326	40.7013	22.9993	41.4802	40.6608	101.864	64.7498	20.4608	22.9268	13.5326	9.02696	24.0484	39.0636	17.9704	52.7806	57.2798	22.0499	80.51	42.3482	44.6261	22.7988	53.5155	32.3071	92.259	69.4484	201.866	119.382	87.084	58.5338	24.6793	20.6692	32.7602	20.2397	26.5812	25.2027	25.0459	23.8492	18.3982	20.4381	16.7179	15.2677	48.1128	30.9893	30.899	20.0168	20.6452	21.2808	74.734	19.3243
200725_x_at	1880.55	1860.09	2444.73	2328.19	1827.37	2272.5	2747.43	3232.56	3931.88	3449.77	2480.42	1846.75	2047.76	1425.79	1606.1	6739.38	6973.8	3768.99	3218.93	2983.71	3381.24	3415.37	5708.36	3807.72	9759.07	4274.62	2637.16	2698.22	1932.02	569.014	137.08	1317.97	625.601	242.223	299.502	333.086	174.198	164.079	340.026	4118.34	559.498	1088.14	393.813	289.921	551.321	1637.45	485.84	642.156	2737.57
200726_at	1149.79	866.723	1610.52	1282.67	1200.34	1259.22	1243.42	1259.17	1621.2	939.401	1310.69	1008.94	1051.04	700.263	1074.19	2620.26	2298.33	1576.64	1531.76	2272.38	2037.8	2514.95	1052.44	1926.47	2998.42	1832.2	2247.1	1969.81	2078.93	1149.77	483.094	1155.88	870.943	1229.16	733.433	2289.74	771.941	1574.36	1026.54	3366.38	1078.44	1225.68	1354.34	1089.83	1215.08	454.463	570.416	817.831	1338.67
200727_s_at	642.333	535.568	500.947	787.793	723.584	657.943	411.787	732.367	627.702	602.457	1378.34	906.367	523.346	870.345	1074.93	1167.32	564.188	1086.98	729.767	1013.68	504.639	508.322	3590.29	1744.17	2240.69	2301.87	1295.71	803.596	530.557	139.294	54.7137	149.717	84.5295	106.509	155.61	112.244	63.5093	72.3988	72.8766	286.655	76.1706	199.593	57.6799	81.7296	94.7283	82.8692	273.746	134.017	1105.67
200728_at	1120.84	1094.26	1223.75	1461.64	1131.32	1459.95	613.735	957.958	1053.56	742.747	1395.86	1190.17	1152.49	1010.76	1234	1926.17	1827.45	2036.54	1366.43	989.636	801.352	1090.43	2119.03	2783.53	3288	1819.16	1494.76	1612.12	1171.36	232.397	44.5621	329.048	47.648	87.24	185.239	87.8159	68.1293	22.2748	303.924	587.996	129.84	186.873	203.547	50.6558	380.315	398.271	269.584	326.511	1375.32
200729_s_at	658.128	500.312	473.071	752.796	605.558	788.24	206.099	394.931	363.953	321.149	707.554	590.655	610.424	401.936	701.11	888.275	784.951	1229.04	598.618	553.252	530.393	681.118	236.605	1521.94	1754.37	1179.79	1039.58	879.604	695.349	143.419	69.7246	264.961	43.2766	55.6774	163.534	68.9206	54.3216	29.0117	120.706	264.424	83.6027	180.03	86.1219	97.2477	279.097	41.5048	148.36	202.922	519.901
200730_s_at	68.5912	61.7013	47.6296	102.904	46.8148	270.234	26.7024	23.5336	21.3978	40.9377	38.4802	57.5385	41.8754	59.671	113.992	55.6405	17.1981	47.0202	18.8628	13.9906	65.1555	51.3575	43.2414	69.4583	20.8782	69.3318	125.115	64.5224	25.0485	16.1089	14.6412	15.5593	13.7259	10.9278	10.0981	17.8246	31.5436	9.52609	15.7521	28.4295	9.54926	27.0582	39.4684	13.0723	12.4511	18.784	11.7963	22.3578	151.328
200731_s_at	310.568	344.024	288.687	450.493	409.395	497.094	280.618	301.838	272.711	337.557	528.12	417.422	223.581	503.391	510.773	476.5	368.632	469.927	345.65	422.827	387.486	440.201	457.565	467.196	415.403	567.483	386.459	317.061	292.275	48.772	53.6676	106.858	73.312	21.7406	96.0839	56.8274	43.5436	81.7809	35.0927	124.852	49.6164	167.911	136.088	67.5024	90.6391	149.496	65.8053	124.931	328.281
200732_s_at	523.372	356.957	485.166	438.236	413.953	763.631	565.746	494.582	599.856	465.12	649.747	486.912	348.792	538.988	460.164	1004.15	701.64	696.096	636.338	908.717	637.948	693.978	2387.85	710.079	1170.93	1012.61	536.313	538.045	419.387	79.6372	28.3371	124.362	30.0093	26.3359	87.7972	67.5654	41.1827	17.4868	34.8056	216.275	61.1747	164.539	142.679	20.9824	93.5676	20.3232	209.945	100.532	595.677
200733_s_at	526.872	404.377	438.838	437.496	601.276	757.159	438.103	649.325	728.544	442.452	510.849	462.158	418.172	382.603	558.17	806.396	751.62	639.355	658.967	761.065	770.558	626.738	456.155	685.454	1013.1	750.183	618.092	640.594	595.192	248.411	87.0878	172.53	123.049	111.561	83.2487	419.134	230.648	56.4975	238.391	607.373	124.826	204.224	543.696	119.168	159.701	403.812	184.166	206.047	481.094
200734_s_at	30.9191	40.2617	31.6571	56.6327	54.4528	57.9517	26.9318	128.655	21.6193	12.2562	23.1537	37.347	52.5081	30.2442	52.9093	56.6756	38.0899	51.6582	47.0884	63.2059	83.3387	86.3054	51.1699	59.7619	107.339	192.862	85.5987	76.7222	40.8489	25.0822	27.7886	22.3838	15.0217	22.1981	20.7094	21.0552	26.1289	33.6826	16.3179	24.304	25.1535	18.0394	27.7592	32.2921	20.6148	18.614	32.2229	41.963	23.2904
200735_x_at	3039.92	2986.17	4052.26	3493.37	2829.4	3037.2	4885.41	4444.74	4589.62	4395.55	2153.52	2610.94	3543.76	2244.03	2713.59	5377.1	5310.35	4452.48	3574.6	4830.91	6355.55	6104.34	2154.34	4338.73	6121.53	4182.91	4841.88	5470.65	4534.88	2785.36	1893.79	2550.57	3499.23	2622.72	1396.42	4148.16	2195.29	3867.17	2968.68	5727.41	2524.16	3807.88	3170.67	2806.53	2906.69	3437.58	2039.19	2980.59	4871.58
200736_s_at	113.072	115.001	118.748	265.902	322.126	308.5	226.05	168.119	126.636	22.4967	77.6902	243.312	300.886	251.705	595.659	385.444	62.4283	340.171	291.547	605.96	624.582	632.007	140.956	587.661	635.273	1115.02	1233.39	503.675	480.631	5025.41	7353.4	4377.24	4923.16	10345.5	764.686	5980.89	4910.63	6497.71	4396.41	9148.39	898.457	949.501	2531.55	5633.21	3451.36	6886.43	589.163	535.133	397.042
200737_at	89.1572	64.2492	48.4664	75.9477	75.8375	102.832	71.9855	45.0475	36.7053	54.5901	22.0496	60.7758	115.876	43.8454	121.788	110.037	16.4354	115.461	54.4341	50.1931	92.9056	104.803	303.929	169.238	132.79	301.891	223.574	159.966	114.251	26.4209	24.7873	44.4872	18.3585	22.7305	31.9831	26.545	27.648	12.7603	29.1031	40.1341	17.0071	75.2314	75.2367	65.0432	33.161	16.6665	26.4482	38.0116	194.582
200738_s_at	480.842	284.105	238.195	430.845	313.048	409.676	403.286	421.089	457.007	334.578	399.569	360.14	284.309	332.453	445.425	616.188	378.107	438.293	381.562	475.725	392.456	552.118	2384.5	520.063	1136.64	1222.41	486.48	413.403	324.477	44.3487	31.2616	99.6995	24.6057	22.5748	78.7414	44.5922	46.473	24.1248	38.8667	172.321	32.0031	302.824	196.638	94.6359	56.9786	160.048	49.7894	94.4052	441.964
200739_s_at	29.6929	33.5181	26.6506	36.1689	35.3804	32.5722	29.6916	27.6805	36.4715	22.4753	26.3495	33.2846	38.8693	32.8253	36.5076	42.3526	32.0192	46.7382	31.5442	27.0171	36.9478	36.7543	38.4558	37.391	39.2052	43.9142	73.6111	37.7435	37.9588	37.1961	31.1386	38.1479	31.7092	43.5212	33.1437	39.6712	41.3434	25.6541	38.69	38.7597	21.317	68.2105	44.5968	38.149	30.7613	28.6889	30.5929	39.9753	31.2952
200740_s_at	100.12	120.899	83.4605	152.885	175.445	309.776	165.148	56.7605	91.7383	79.388	94.2374	160.281	194.703	141.354	254.466	431.834	96.7571	402.071	207.779	307.872	212.006	289.927	991.485	325.804	451.866	542.733	358.08	286.088	338.626	143.64	100.283	225.421	55.6128	113.227	153.853	107.752	120.308	45.5775	111.064	181.632	77.5781	426.57	230.481	91.2207	64.6395	102.973	69.5081	121.174	229.551
200741_s_at	2115.19	1718.93	3007.16	2168.78	1892.41	2493.75	3195.05	3080.53	2863.3	3881.37	1789.34	1733.46	1989.09	1731.8	1464.9	4760.36	5113.37	3280.58	2125.44	1882	3667.24	3300.03	1524.9	2352.69	6452.99	3054.38	1739.79	2278.3	1846.33	574.67	497.272	984.58	1288.32	480.936	593.258	445.169	278.148	587	590.017	3135.07	525.643	1293.74	1294.08	335.728	609.488	1739.48	580.035	1007.27	2787.94
200742_s_at	181.978	204.002	109.006	265.626	277.51	272.935	114.851	66.7879	44.3554	29.413	165.679	300.625	242.203	362.71	561.173	100.279	29.0089	125.912	52.9464	74.704	177.21	129.255	1460.58	572.425	212.806	662.623	389.683	751.431	151.385	401.628	252.558	450.099	198.68	723.277	237.838	167.895	470.736	94.7431	277.608	203.588	172.526	262.241	70.4132	189.534	393.819	91.2824	133.27	269.717	376.722
200743_s_at	400.269	412.242	301.794	462.368	485.81	531.275	171.381	208.08	229.698	87.8909	383.497	515.641	462.02	420.797	948.182	324.054	83.1846	392.344	264.946	396.304	381.718	279.518	404.944	964.69	665.685	1433.17	516.811	884.398	324.773	571.547	276.782	683.754	418.63	700.46	218.934	397.1	564.057	282.847	650.885	546.427	200.134	456.759	298.8	385.889	419.514	190.105	132.038	304.096	453.127
200744_s_at	95.1329	105.731	94.6241	106.212	94.6503	107.21	65.9493	86.6725	65.8969	44.317	69.6492	87.1504	91.3695	77.5547	116.883	95.3126	41.53	73.2071	58.0551	71.6011	99.0379	97.7317	61.5824	107.924	104.923	151.818	159.826	110.008	99.4169	70.626	63.5496	107.233	85.0284	80.5671	65.0614	80.7604	46.4324	83.6482	74.0123	76.7593	66.564	171.974	374.437	58.2489	83.932	64.5972	54.6778	71.3065	50.1528
200745_s_at	337.335	305.7	308.636	529.201	436.358	481.65	224.979	155.532	275.668	129.669	550.738	556.198	492.316	517.385	682.205	858.112	371.353	1232.08	606.943	806.501	491.284	580.468	599.309	1209.31	1229.36	1298.38	925.402	645.18	566.204	229.114	96.8178	222.326	71.8427	132.974	118.304	117.291	82.5743	59.5563	120.181	268.073	148.206	158.437	68.2472	126.755	273.531	187.464	84.8496	164.847	483.846
200746_s_at	462.924	363.89	402.38	508.011	605.945	774.601	319.569	347.344	427.208	183.067	742.497	646.436	527.685	598.536	744.631	1114.17	331.932	1073.96	560.968	1061.69	698.622	665.533	5011.69	865.806	1496.33	1572.68	758.88	614.718	442.971	280.222	68.4778	422.87	45.9417	116.307	143.08	90.4789	85.7926	38.4223	236.566	283.648	127.805	227.97	51.4667	55.8914	163.585	84.6381	94.6029	198.27	453.692
200747_s_at	53.1734	63.563	38.7465	54.8245	70.6347	116.862	52.6861	38.7758	43.043	37.5914	32.0119	59.815	98.2142	42.4238	95.9723	89.3473	16.0995	123.962	83.506	56.9122	53.9799	52.5193	29.9651	77.5981	108.046	128.488	80.9206	61.5047	59.7208	80.4921	27.6477	53.1209	23.3913	44.9233	63.8846	36.1597	39.0116	26.0727	41.487	26.7434	23.125	125.67	23.5665	18.7366	36.2081	26.9156	46.1738	23.2716	85.3741
200748_s_at	1733.07	1359.01	2775.49	2058.36	2008.53	2117.65	2298.62	2207.45	2052.27	2029.84	2206.2	2308.49	2235.78	2207.11	2608.64	2716.29	3053.46	1464.4	1778.1	4082.16	3913.66	3225.37	2130.61	2758.39	5933.81	4352.12	3230.16	2141.09	2897.06	5043.39	4807.81	5267.21	4156.83	5257.21	2818.29	6459.53	3866.1	8138.94	3913.6	5884.96	3706.06	5350.32	5358.77	6160.01	4138.1	6722.27	2039.45	3779.4	2302.8
200749_at	466.485	482.606	331.45	437.269	446.049	494.806	645.299	675.313	960.23	427.699	342.68	367.686	462.578	234.405	491.892	1975.19	1676.45	1036.47	1019.76	1161.6	1206.69	1107.04	1488.67	1219.51	2279.1	1355.58	981.75	1066.44	759.139	390.768	43.4724	623.457	125.172	72.6938	189.766	266.683	35.413	14.2096	182.548	943.546	204.64	333.726	940.64	44.4257	212.134	68.8889	110.239	197.75	327.115
200750_s_at	323.264	282.496	232.262	252.188	234.418	351.729	570.832	449.454	765.703	292.894	313.245	291.565	330.405	193.087	361.623	1926.41	859.501	976.723	979.079	1184.87	714.604	1020.31	1003.65	987.402	1846.69	1540.7	987.446	766.958	734.202	424.624	72.2005	874.647	69.8816	129.889	275.974	169.372	59.1431	109.749	184.485	772.716	216.406	806.593	812.39	102.846	174.319	319.839	73.3436	230.153	335.359
200751_s_at	551.348	632.373	600.224	705.399	542.868	643.824	488.218	367.653	630.47	299.932	732.935	571.455	453.582	469.546	683.169	1467.56	1443.67	1501.85	769.678	1560.65	1067.88	1348.18	244.384	1574.37	2175.87	1301.04	1703.87	1445.44	1354.56	800.277	238.126	705.557	321.772	611.381	297.599	247.082	594.366	674.892	623.58	1628.4	319.268	313.994	398.846	631.16	750.042	327.641	197.202	298.154	448.244
200752_s_at	28.6564	35.1154	25.3231	35.5126	39.2232	52.4558	32.6118	25.3901	12.1804	20.0982	19.5423	26.3022	33.8488	24.6311	29.3742	48.8029	23.0175	47.3046	24.9642	23.4117	30.4503	43.7795	32.9674	47.046	63.4157	66.7006	58.4853	47.571	35.5867	42.0913	31.0444	57.4253	32.3382	42.6693	63.9804	28.7759	26.5141	18.3614	43.1337	17.8248	18.7002	85.2018	36.222	35.2245	31.3768	27.6183	42.8188	38.3943	49.2137
200753_x_at	121.151	139.161	72.282	161.018	153.056	178.605	153.45	108.809	111.706	111.508	79.5203	146.001	208.879	131.36	208.251	288.387	86.0597	311.931	258.231	147.74	157.753	154.418	278.171	267.572	213.505	288.686	271.028	182.987	177.904	141.895	37.6416	195.147	52.1826	51.2699	141.772	123.554	32.3253	53.6105	66.0882	109.046	78.7584	208.162	49.3838	83.9116	70.3072	84.3894	80.8697	98.4425	237.935
200754_x_at	2513.75	2240.99	3142.96	2769.46	2425.53	2109.46	4591.61	4338.14	5191.17	3706.66	2277.01	2502.29	3304.47	2274.04	2291.33	7607.81	7309.69	5063.9	4120.52	2275.18	4493.51	4467.47	6012.77	5838.19	6676.84	3921.57	3452.86	4610.59	3374.49	1825.6	228.687	2048.57	954.305	767.733	1353.9	2241.96	286.035	447.937	1125.29	4567.62	1764.85	1948.59	1768.33	262.393	938.36	2073.2	1420.51	1343.3	4462.44
200755_s_at	56.7593	63.1354	61.2841	60.1414	90.8631	69.8044	127.918	70.6873	57.735	23.1213	28.5106	59.0276	143.622	32.6363	90.8432	247.277	61.713	246.401	209.451	163.015	128.425	132.299	106.001	487.988	193.134	364.443	392.784	236.441	99.942	54.4843	28.0394	63.728	26.2015	23.1364	82.0215	60.7244	69.0767	19.276	56.2778	67.2375	33.3198	91.2366	37.0402	25.7197	26.6986	61.2848	55.8793	68.151	46.1744
200756_x_at	40.5001	29.5105	26.3878	31.2638	38.2561	34.8595	41.4491	23.9794	25.6091	30.4907	20.6702	24.5774	26.3019	19.5106	34.3986	33.8881	24.4516	38.0566	29.8966	18.4441	29.7953	34.1747	31.3935	76.5928	23.2697	44.1098	92.3163	74.3022	29.6712	29.0158	24.2302	32.0877	23.6411	22.818	34.7704	31.7515	32.8051	18.1871	21.9406	24.6759	30.7474	33.3163	23.6915	25.8117	28.2428	19.2852	32.386	24.2312	24.0628
200757_s_at	57.8607	65.557	38.6746	54.2725	68.4695	86.1281	192.654	149.042	54.6345	14.3026	24.3105	74.6457	149.864	64.0716	133.003	468.096	137.569	389.361	337.137	199.022	279.553	334.811	244.728	501.85	335.911	667.687	502.282	333.753	186.655	96.2079	31.9112	169.462	35.7291	54.4597	125.743	50.0735	57.7322	18.6507	42.0539	66.6818	33.8407	192.898	106.071	42.3003	53.0426	33.3268	45.2225	178.245	48.4743
200758_s_at	79.5095	79.8339	114.837	65.0186	71.5003	70.4637	70.5346	75.1817	82.0124	71.7266	74.6745	71.4504	76.3997	64.3312	71.0123	145.752	73.2801	114.698	99.8605	116.442	101.81	160.586	102.586	172.196	136.615	180.685	133.807	77.3752	143.42	72.2089	110.765	90.3248	60.8557	66.0368	79.5973	74.5222	62.7603	99.5996	83.0315	147.545	57.7049	130.878	82.5421	79.2897	60.1683	55.8268	91.4719	71.2216	49.9869
200759_x_at	412.357	256.428	199.257	332.477	420.844	332.387	228.826	153.512	194.472	82.2056	350.18	385.931	301.195	369.454	569.295	560.563	215.118	569.079	678.687	832.882	400.244	511.294	1736.79	578.233	681.982	878.308	617.667	292.541	638.53	355.212	96.6336	387.984	110.102	179.359	151.006	216.653	248.978	83.8763	301.851	274.395	123.969	332.519	252.08	145.366	346.258	487.966	111.96	179.689	544.554
200760_s_at	361.474	281.622	454.266	647.749	533.13	860.551	295.237	222.614	248.054	497.085	804.845	644.518	406.588	563.472	935.843	357.994	162.017	972.619	706.78	1439.62	432.655	721.045	3512.22	851.247	1305.06	1402.26	1608.62	627.091	638.011	1060.88	295.672	917.362	637.622	578.853	341.729	818.264	970.557	494.001	864.386	964.271	292.697	278.057	426.647	588.214	937.945	2752.46	397.521	251.128	339.401
200761_s_at	614.637	539.918	808.985	997.333	1011.15	1049.8	469.715	608.512	920.232	783.037	1018.36	845.762	702.803	656.44	1089.09	835.77	599.292	816.005	790.553	2267.59	943.526	1161.51	2042.17	1060.3	2288.39	1606.84	1752.66	1099.88	1088.1	779.811	560.32	879.386	1042.6	1204.94	350.368	1684.5	943.584	1124.95	833.71	2653.58	531.348	638.806	570.853	1049.3	1104.19	168.085	445.761	493.769	825.329
200762_at	1978.86	1558.09	1194.79	1330.14	1547.12	887.525	1157.09	1792.46	1811.44	584.668	1038.5	1521.56	1694.87	1802.79	1689.14	2257.77	2411.44	2066.65	2030.3	1768.69	1487.73	1568.22	1454.54	1692.8	2848.85	2259.4	1585.91	1109.39	1494.94	342.4	196.548	409.494	244.166	230.681	212.662	302.214	479.174	29.8166	554.225	1421.5	208.711	388.73	779.842	351.191	491.522	664.346	430.087	553.021	2712.06
200763_s_at	1693.38	1412.28	2098.62	1667.23	1246.34	1931.86	3422.3	3141.86	3181.46	2758.88	1654.57	1512.35	1596.78	1435.28	1379.59	4686.1	4780.97	3491.37	2013.41	2688.46	4119.18	4080.76	3321.54	2689.41	6308.48	3541.4	2480.27	3350.02	2669.9	841.37	621.53	1156.9	1542.02	979.887	681.428	1441.32	430.743	735.989	927.471	3692.27	670.767	1766.31	2498.91	541.199	919.877	2147.75	649.92	1335.32	2275.17
200764_s_at	51.87	57.6969	47.9506	45.6364	60.9247	63.599	71.8686	71.0701	48.611	31.7043	38.4525	46.927	46.119	42.7046	64.0343	101.719	49.4014	62.1508	38.5439	86.7101	105.056	135.135	84.3249	87.716	95.6916	108.774	131.272	83.4682	99.1186	164.046	132.253	287.392	134.056	200.181	121.423	101.465	104.245	99.7757	125.809	117.932	83.3649	211.161	60.6421	165.716	138.334	78.1896	60.9661	81.5542	42.4525
200765_x_at	70.3349	57.9234	28.7913	36.7376	64.6307	66.6294	72.1755	54.7891	44.1344	11.6314	13.768	49.9103	79.6277	42.1436	134.306	254.76	55.8529	222.893	154.71	236.05	212.383	307.182	231.934	330.547	250.99	389.335	568.311	250.745	237.626	534.926	237.607	847.654	527.332	978.652	254.402	255.304	325.253	289.735	807.975	597.187	202.618	518.728	659.732	629.586	534.5	325.767	100.929	146.799	78.5738
200766_at	29.6742	31.6874	27.6123	28.1114	36.9837	30.3567	56.2579	20.7549	19.1157	22.0353	20.1617	37.083	43.0329	29.7691	73.2158	30.9901	20.4991	38.5206	40.9567	127.183	31.7905	34.8189	76.3845	77.3251	37.2711	93.789	57.0387	89.2641	61.9866	62.5667	34.127	77.3101	32.674	45.1761	46.0612	47.0606	47.3504	36.0633	48.8084	32.069	32.2668	57.3453	41.9373	53.1125	44.2715	49.2826	38.1739	32.0793	34.3306
200767_s_at	25.9684	23.8831	17.2716	28.4625	31.608	26.2417	21.8159	15.6982	24.2384	12.2264	18.5798	22.3174	30.286	15.928	27.6776	25.7756	17.0977	25.4621	21.5917	17.3582	25.1614	26.5096	26.4212	26.6092	19.979	22.3093	58.6604	35.3767	23.1647	19.847	14.9849	14.7436	14.6133	14.1812	16.0682	15.6361	19.26	18.2695	18.1807	14.8309	14.6034	16.864	21.3816	17.5452	20.7293	14.7852	18.6861	22.4589	162.39
200768_s_at	1420.64	1118.51	1240.8	1075.5	1321.5	595.649	1872.62	2223.56	2655.46	710.2	1093.55	1126.75	1168.03	1009.63	1249.85	3351.71	3318.89	2310.79	2077.31	1239.13	2423.21	1733.92	2628.19	1877.69	3325.58	2261.81	1180.01	1688.48	1208.31	810.281	84.3285	645.05	116.455	110.791	252.9	228.054	38.6473	60.6819	832.702	1970.76	325.059	445.796	701.173	78.7579	161.015	550.473	298.709	316.537	2059.76
200769_s_at	33.0983	24.7053	23.648	24.8985	32.8337	33.8152	15.1653	11.5889	7.96239	8.89341	6.68573	12.0929	13.948	11.5101	19.9242	25.5361	9.45435	21.8754	11.2093	11.5144	15.1907	16.1822	14.4067	22.3748	9.64101	16.1685	34.873	34.7484	18.4223	11.1916	11.5251	11.9055	9.25185	9.02295	9.64476	11.4993	10.7187	6.73816	10.2555	7.06217	6.0923	14.2585	11.5405	11.9855	8.76372	7.5736	9.83684	9.01069	19.8665
200770_s_at	33.0528	29.355	28.8026	24.9031	21.2956	38.73	31.2419	32.2378	57.0688	21.9375	26.3684	24.1513	26.3604	19.7262	24.8133	38.57	26.9501	30.2767	33.3338	38.2728	38.0853	48.5942	26.6986	32.4896	42.6937	40.7061	37.7503	31.995	30.3692	32.8786	33.0119	40.4643	33.8423	28.8231	29.7106	31.6747	33.8858	57.1474	28.724	43.925	39.5633	34.48	30.0817	34.6758	26.6525	23.2035	25.2952	30.6506	29.8667
200771_at	116.229	112.915	71.6778	200.542	144.674	251.816	147.226	102.087	76.4455	34.0581	95.5868	126.298	243.064	84.6411	129.386	242.174	84.7898	340.319	461.526	175.487	115.037	203.348	150.589	163.64	81.9292	252.672	190.407	199.512	110.792	23.5084	19.8206	22.9504	16.1254	16.4642	22.0115	40.1183	36.8315	31.4867	30.9538	105.744	19.7516	19.0907	38.4785	35.3694	26.7991	25.6405	28.5053	68.2942	143.826
200772_x_at	2723.28	2527.16	3476.6	3290.41	2759.57	2404.52	3679.39	3766.36	3869.32	3897.21	3137.8	2818.66	2937.72	2746.52	2493.18	8132.77	8228.96	5974.62	3674.6	4147.44	5141.32	4661.48	7717.06	5788.67	9171.56	5080.78	3983.65	4697.22	3837.15	1112.51	412.702	1967.87	985.847	826.901	1026.21	550.683	382.067	511.08	1274.13	6875.72	1460.14	1847.14	2193.34	505.421	987.184	970.823	958.171	870.617	3382.35
200773_x_at	2107.56	1791.71	2335.93	2382.19	2246.85	2026.85	2576.45	2985.39	3099.34	2700.14	1915.37	1791.66	2081.56	1595.1	1620.27	4041.96	5692.52	3249.29	3116.93	2149.4	3664.76	3056.28	3494.76	3409.9	4194.39	2470.34	2791.18	3181.66	2648.54	1382.49	608.064	1573.78	1739.43	1537.13	1014.86	2814.68	597.489	1110.37	1490.85	3901.26	1401.18	1547.8	3030.72	622.158	1449.14	2744.79	1482.44	1687.06	3272.03
200774_at	471.386	483.561	378.858	650.001	703.151	713.494	269.712	191.768	474.086	120.999	727.986	577.006	431.988	505.862	696.777	889.611	509.363	805.395	728.09	1016.02	592.399	719.691	4711.8	968.503	1339.34	1002.13	1183.91	1047.64	1184.79	604.073	80.2703	494.33	312.971	687.552	259.148	421.248	380.416	202.157	607.865	920.928	163.502	379.843	339.213	229.344	415.681	252.941	162.541	300.569	576.314
200775_s_at	2951.21	2372.52	3628.42	3212.21	3414.14	2471.1	3673.19	4146.27	4103.53	3264.02	2150.41	2336.98	3143.53	1865.96	2364.71	4309.43	4327.71	3131.27	3663.22	3730.24	5212.55	4394.83	3360.21	3829.5	4393.08	3528.3	3939.4	4359.47	4020.26	5147.05	4528.75	4825.23	4069	5509.16	3618.26	4464.43	4591.68	4903.45	4359.29	4540.12	3728.17	4281.05	4790.01	4784.35	4419.46	5623.31	3734.4	4642.48	4613.66
200776_s_at	56.5738	54.217	42.1018	55.1836	64.1194	107.411	54.6825	28.2265	25.7763	24.5166	28.1855	46.1226	53.4366	34.0983	88.1164	106.35	17.2784	57.7744	43.7591	28.048	42.9803	67.4593	59.9612	119.975	58.2045	102.087	163.3	97.0675	81.1368	38.8229	35.1089	52.9655	21.8641	39.8157	76.1889	31.5747	30.2902	17.1945	23.2267	30.3247	28.6703	88.1687	769.911	36.3096	36.5613	29.6271	35.0846	46.5202	50.1759
200777_s_at	674.784	532.01	686.117	597.496	645.96	838.811	696.402	886.536	1125.54	442.185	934.899	734.162	685.367	548.581	826.494	1898.74	1793.78	1323.88	1119.48	1331.03	1076.49	1266.08	2044.08	1426.98	2486.52	1662	1356.81	1355.91	1144.91	390.583	83.6921	681.543	176.996	165.286	210.022	246.133	177.176	104.534	276.444	1640.35	330.738	359.091	758.855	108.794	314.405	711.563	207.376	244.54	547.773
200778_s_at	74.3067	111.165	89.3704	162.37	202.624	154.647	39.3159	63.3478	29.8861	35.9975	34.4083	96.8639	127.695	92.8641	215.757	130.266	50.9336	132.866	119.436	112.741	191.802	226.962	223.665	281.004	143.864	223.508	700.48	355.133	437.125	481.895	677.998	502.14	542.475	1462.58	142.111	815.698	1238.24	385.005	972.413	454.545	110.397	219.757	198.14	393.455	624.52	187.066	120.222	227.808	178.259
200779_at	400.857	421.655	600.799	675.327	648.831	734.273	910.92	501.744	958.423	773.841	873.432	630.311	436.99	542.258	762.63	1665.51	1189.25	866.712	1424.42	2046.28	1692.02	1769.88	2938.55	1378.56	2396.18	1894.15	1982.01	1732.7	1509.54	960.366	808.147	1172.28	1037.44	1244.83	448.657	2235.04	789.766	1620.06	1102.2	3187.94	538.375	1084.36	1438.46	1253.21	1007.09	1579.97	491.466	595.83	483.517
200780_x_at	465.424	667.467	888.185	1302.38	902.524	1268.8	777.82	547.137	960.827	498.447	1379.13	980.03	821.378	717.348	1135.21	1334.65	721.858	1005.64	810.347	3101.35	1794.4	1865.49	2381.54	1063.99	2250.52	2103.98	2025.43	1196.4	1149.49	1932.45	1874.94	1451.61	3514.36	3177.24	457.341	5026.72	1521.51	2487.89	2268.14	6003.27	541.157	1759.89	4343.86	1708.42	2038.94	5813.88	466.353	560.488	659.627
200781_s_at	3008.12	2952.46	4220.77	3419.87	3137.06	3240.12	5467.08	5000.79	4895	4835.48	2294.57	2573.43	3521.67	1967.63	2758.39	5939.77	5933.49	4264.78	3655.31	4315.14	6627.66	5903.47	4297.12	4027.43	6506.54	4667.88	3974.75	4962.96	3852.4	1928.01	1442.42	2012.47	2898.26	2007.59	1208.15	2548.2	1291.83	3096.15	1819.12	5755.48	2034.31	3394.44	2874.69	2093.72	1897.38	3687.04	1323.08	2652.32	3640.98
200782_at	96.8802	67.563	29.5401	65.6123	57.6766	60.2575	59.1042	41.1006	19.7228	17.8081	22.4465	79.9393	168.669	54.4184	198.203	42.1545	22.369	76.654	40.3415	23.5777	38.7408	84.3343	34.2744	87.013	62.1612	227.974	100.561	61.286	58.8921	20.7801	26.9722	21.1518	21.8807	24.6715	19.2141	21.1096	35.9795	16.7337	26.0829	32.8726	22.5603	20.6435	29.2879	34.2169	19.368	19.8854	31.2255	34.9482	138.794
200783_s_at	467.737	433.798	141.565	188.713	259.035	303.772	1032.26	994.632	1534.39	222.593	638.191	491.498	518.702	678.931	259.652	2657.41	2368.61	1516.22	1895.18	1186.95	1513.4	1211.36	576.212	1232.53	2168.23	1733.42	918.775	813.25	789.498	226.448	211.259	291.387	100.838	45.4284	118.964	100.276	48.352	26.4077	66.0441	729.629	136.776	303.586	119.853	60.9442	79.5807	115.996	107.928	109.411	499.576
200784_s_at	39.6179	38.3275	30.8137	36.3756	34.0105	35.5258	39.4748	34.5397	36.4035	31.7216	35.0428	38.7199	48.6921	32.4951	40.5379	32.1194	45.7888	42.4462	33.855	53.7018	30.2212	39.5708	39.3723	32.9046	37.141	39.6354	36.9407	27.8496	30.2853	38.2791	42.0279	41.4143	40.9434	55.8947	34.7957	31.1083	35.5103	32.9147	44.3516	33.7847	40.65	40.0159	32.5536	40.6187	30.596	35.6834	33.3913	35.0635	38.9853
200785_s_at	33.1717	35.0387	24.3891	38.9711	43.3347	34.2177	18.0522	17.0808	12.0562	10.4689	8.24157	18.3417	18.694	17.978	40.8606	23.2189	19.7132	34.1924	26.3775	19.1272	19.5007	17.6644	26.4882	24.6603	17.5499	100.995	42.095	30.0378	47.381	32.0091	23.5188	45.6556	22.4838	36.7413	33.2821	29.9675	34.6427	11.6879	32.3061	14.3208	16.8566	106.229	35.43	27.4656	29.1654	22.4305	29.685	50.7243	25.9841
200786_at	374.519	341.32	324.204	320.825	336.109	462.606	492.087	534.25	892.42	328.619	408.585	404.068	421.915	282.68	547.033	1259.75	1072.38	969.252	722.452	2154.72	1370.41	1650.33	1290.83	1406.83	2259.92	1576.27	1684.42	1936.57	1482.66	1308.29	740.333	1193.98	1121.64	1919.61	481.21	1462.18	721.45	2120.25	1288.55	2513.54	540.922	827.183	848.77	1407.61	1184.69	750.049	344.965	469.144	686.375
200787_s_at	49.2766	39.4818	49.7656	53.5221	35.5526	48.6176	32.4945	73.3014	65.0813	28.1422	25.0609	32.9365	38.5495	30.3494	40.1372	47.911	50.0733	25.8426	27.1517	31.0393	43.3593	54.1713	26.2014	28.8493	50.724	38.7917	32.1177	33.5759	39.0318	28.4456	58.1614	29.4631	44.1882	38.4142	26.6724	34.4293	35.7715	43.3352	34.071	33.5219	28.9666	26.5638	30.6335	32.3803	33.4383	39.3492	28.4988	23.0257	33.4806
200788_s_at	124.166	107.054	42.275	67.8	74.3987	118.709	67.1544	19.2995	32.8219	18.0856	17.2657	59.8289	127.478	34.7003	167.761	124.091	23.5702	39.6561	44.8984	51.7494	58.4303	66.5807	45.4134	42.2969	59.1647	257.449	123.386	32.7147	35.5308	26.3974	26.6516	47.6756	14.1653	18.0061	19.9551	26.659	18.2466	21.0677	21.1783	40.9482	19.5884	29.6195	19.1185	21.6142	15.8517	22.1093	17.9383	32.0651	141.918
200789_at	46.4298	51.1817	49.9796	69.4071	55.0242	69.9402	67.6804	48.8083	77.3707	52.7665	48.7081	49.0986	47.8891	47.6051	52.3341	98.1024	51.0182	63.9992	46.7668	106.214	101.941	120.498	92.4286	69.0898	125.509	144.64	96.5901	117.994	68.3201	84.8688	51.3338	58.7219	57.2792	47.9781	27.9328	75.4033	60.2765	83.6346	52.8067	82.8597	44.2565	118.584	50.5646	60.4378	68.9957	68.3164	37.3471	46.9887	39.7355
200790_at	59.49	121.073	112.663	170.417	101.397	508.705	97.2487	96.7702	89.728	38.3859	59.6418	121.011	262.185	84.4996	162.289	401.955	71.5282	237.164	67.7964	407.871	419.695	461.225	215.346	508.029	349.775	384.596	848.086	475.952	658.397	1245.19	1407.14	1256.18	1516.04	2654.45	458.342	584.064	2370.05	1617.57	2057.98	1257.25	467.806	472.387	214.05	2251.99	1946.97	448.882	296.537	401.905	165.217
200791_s_at	2389.92	1922.61	2986.75	2852.46	2755.25	1671.03	2228.41	2472.03	2339.38	1801.09	2147.92	2347.96	2807.42	1896.76	2657.21	4745.17	5855.46	3770.6	1813.84	1923.8	2663.88	2668.39	389.854	4733.04	11629.5	3991.79	2064.59	2245.07	1734.68	209.96	130.778	545.572	481.308	50.3927	191.183	165.29	262.707	99.8507	706.723	1866.01	541.18	275.713	784.523	109.881	736.114	1690.55	844.037	916.371	2039.24
200792_at	201.758	193.695	105.528	162.442	132.144	339.54	245.935	126.98	218.547	138.818	115.879	187.105	277.978	118.536	320.975	1242.47	370.998	882.649	512.887	1129.24	503.511	608.297	254.712	798.064	1418.21	1603.75	793.244	592.821	417.893	442.721	82.958	436.661	85.4813	120.078	134.256	121.529	82.6514	66.0055	85.2326	380.957	81.4312	407.282	81.5658	67.8828	86.6436	48.3452	97.3531	202.307	138.176
200793_s_at	31.1949	34.8115	29.5977	28.5865	27.6633	30.723	23.2122	29.7386	71.7282	22.076	33.544	26.392	24.402	20.9938	28.2334	28.1346	28.0929	30.5823	23.104	28.7206	40.1417	38.0854	30.3556	28.157	40.8126	35.6957	36.1105	29.4752	33.8922	55.5038	32.8012	63.129	32.4828	38.5994	28.2937	43.6883	38.991	33.2036	35.8708	55.8002	25.6013	64.2894	22.1561	38.6881	36.1043	27.5672	24.7317	31.5807	34.0762
200794_x_at	481.055	471.339	524.18	633.286	464.301	909.151	239.723	443.131	285.105	464.348	1028.26	691.445	396.026	734.645	764.056	709.408	313.208	411.111	397.626	779.237	741.305	785.786	2583.45	720.584	1198.65	1250.59	1091.41	886.055	687.15	671.962	728.125	754.632	771.082	1531.18	298.439	556.417	448.668	547.115	626.011	1018.19	252.675	496.553	758.05	697.435	601.399	391.517	243.578	246.682	380.34
200795_at	44.3419	44.8155	37.7274	50.6868	58.8015	55.4743	50.6178	56.784	27.1224	72.158	49.8756	55.5681	49.1325	56.922	68.3543	70.3378	95.7956	63.6786	153.882	73.7941	67.0201	79.4532	66.6032	56.4222	61.7696	61.1724	67.0818	57.3823	62.7956	60.3738	78.3796	58.2933	70.3947	59.89	67.9758	95.4588	68.6856	100.107	80.274	50.4997	64.9994	70.3028	43.9608	62.6823	44.9738	83.726	56.3754	56.8749	45.4589
200796_s_at	21.3849	23.0829	20.7571	19.5801	22.9437	22.6482	21.1775	21.9008	27.3853	18.2506	20.5087	21.1131	19.9533	22.3537	21.7225	20.6515	23.648	22.6541	19.7118	21.0723	20.7061	25.2144	23.7531	26.1108	23.7798	23.1363	22.6858	29.4688	28.9376	20.6153	20.6566	22.7038	22.2633	23.2271	23.7063	20.8218	24.7744	18.8646	26.2739	24.5327	20.2629	22.3605	25.3702	25.315	22.7883	21.2026	27.5174	23.0479	20.7711
200797_s_at	738.48	355.678	474.376	620.43	799.973	510.892	727.897	736.602	774.293	1252.56	696.034	701.054	952.953	377.935	963.575	708.058	218.345	696.726	309.306	625.623	254.224	341.109	112.966	650.54	1225.05	1153.5	538.576	391.833	449.475	152.148	57.6209	384.064	89.855	128.133	154.041	111.897	130.259	40.2891	155.374	423.629	128.308	209.824	310.279	200.567	197.079	193.338	138.822	116.878	1129.19
200798_x_at	173.255	86.3708	54.3903	98.1464	180.214	180.176	51.5715	38.9259	29.6315	53.8046	89.2169	117.332	150.593	63.0287	223.81	57.472	13.7204	96.296	37.1127	40.9837	35.6795	31.1167	33.0953	117.471	80.7599	186.771	113.851	89.192	57.9446	55.0893	20.2731	95.175	13.179	33.6325	51.3749	19.1442	28.5881	10.6366	29.3113	24.1072	19.9966	50.5205	26.1378	21.895	41.2553	9.45212	49.7744	31.999	112.597
200799_at	519.772	676.126	185.315	803.068	957.593	207.125	389.348	520.853	464.675	264.475	511.868	524.376	308.52	693.311	690.559	733.188	722.521	474.386	706.489	902.052	725.506	570.206	2137.2	675.597	973.147	922.268	615.03	632.314	699.076	643.544	718.565	697.271	1854.64	580.952	324.786	1703.92	488.149	749.527	656.291	1424.4	579.473	453.841	1689.43	458.872	682.551	2361.08	638.304	733.512	518.697
200800_s_at	37.8735	26.6335	60.7767	26.2494	42.0971	13.1985	10.0576	28.241	12.8674	6.31726	5.29464	12.7766	9.79725	27.4332	18.726	8.66597	7.30003	13.3762	8.29678	13.8118	15.9876	9.18767	8.12919	22.8494	12.5356	20.2534	18.9769	12.915	9.1111	16.5341	8.01014	47.527	13.1619	12.9525	14.9645	17.9103	9.07545	11.8447	18.5511	11.471	12.612	22.6142	71.1097	11.0446	15.2037	22.2657	21.1586	42.0849	38.3188
200801_x_at	5967.7	5098.08	6807.79	7193.54	7377.26	4870.71	9244.96	9429.03	8569.33	7882.27	3748.93	5429.31	8957.36	4444.66	5821.74	8631.38	8177.01	6703.7	7312.53	5444.04	9973.25	8092.69	4331.32	9308.27	7519.83	7016.13	7645.57	9674.59	7199.75	7869.9	6589.12	8060.2	5567.83	8236.84	7203.59	6107.54	7419.42	7051.92	6440.35	5694.58	7036.98	8704.23	9455.72	6318.05	7127.26	7461.75	10438.5	11740.7	13742.4
200802_at	36.1342	40.849	35.8893	38.1256	36.3374	71.1335	34.1885	42.7233	32.0429	38.0317	22.0989	34.6839	61.6416	18.9411	56.0873	112.339	21.2581	61.7265	40.8063	87.2665	117.722	180.085	60.7022	87.3766	133.102	173.037	232.586	126.054	81.325	280.86	147.562	425.198	248.612	354.161	99.5848	96.9274	427.097	126.081	163.842	86.9504	60.1609	430.857	46.8095	173.931	209.903	59.738	43.0303	74.8036	27.774
200803_s_at	195.352	226.659	140.283	235.012	406.646	314.59	124.783	138.416	94.7416	49.4031	245.037	315.792	227.304	320.235	557.57	341.299	120.357	302.636	262.687	458.634	486.125	587.514	620.489	640.023	916	882.849	1070.7	1098.84	789.879	2785.92	2177.62	2012.06	2331.41	4386.99	634.745	4025.59	2017.73	3504.41	2027.36	4048.14	585.021	1003.14	1156.24	2524.13	2178.23	1547.6	509.005	785.798	159.867
200804_at	768.71	711.258	755.036	1012.82	982.505	873.168	629.461	571.524	740.329	885.284	1213.54	924.68	714.082	756.405	1115.35	1193.28	797.829	1016.16	887.992	2787.83	1290.98	1373.35	4238.72	1313.02	2478.89	2027.54	1897.28	1476.39	1645.89	1501.05	1081.51	1335.7	1348.92	2466.42	621.121	2039.81	1476.01	2761.97	1871.23	3482.09	999.929	663.748	1012.99	2647.57	1714.82	2178.88	460.523	793.611	665.808
200805_at	137.296	196.114	82.1503	162.798	117.21	164.586	264.689	153.816	157.679	76.558	134.481	206.066	244.396	155.39	353.058	358.061	162.118	470.429	374.506	346.24	215.277	291.645	134.58	515.339	404.252	770.9	427.157	252.608	142.361	168.594	62.7467	369.232	38.3326	43.0877	144.114	70.3236	51.1369	76.0464	58.1758	159.16	88.2554	231.493	66.3177	49.6935	58.484	113.827	74.7187	179.362	318.762
200806_s_at	232.516	313.521	107.06	237.273	205.703	219.965	251.8	195.127	302.357	104.661	153.873	197.951	145.774	233.766	292.828	1089.93	499.941	1226.41	569.117	801.384	391.358	489.403	3340.27	840.981	1088.4	779.087	811.546	552.13	621.265	106.121	39.9158	90.1199	30.1945	21.2767	168.398	74.0013	43.2078	12.9152	84.3523	236.513	67.1564	181.931	43.3	32.0569	128.725	16.7642	109.189	84.4431	282.229
200807_s_at	295.237	343.661	149.88	270.477	209.012	313.322	350.3	344.522	474.407	78.5031	201.434	208.503	187.297	199.38	251.248	1121.91	676.281	729.145	439.653	643.011	449.786	593.329	1076.84	593.524	1080.52	709.906	584.105	476.348	564.309	85.0411	20.1951	167.678	19.1348	15.3792	107.194	82.7086	36.5354	8.27167	95.1204	354.527	57.8613	232.945	187.865	16.6584	89.8565	16.4056	44.8792	64.3963	334.35
200808_s_at	49.2395	33.6578	122.657	67.1928	57.4464	40.3294	49.3764	41.7172	129.014	65.7903	38.5519	39.8176	40.8897	25.7162	62.0059	53.7614	47.9103	44.7251	46.6824	66.9873	60.2525	55.0006	54.581	117.643	70.7266	137.697	119.464	73.2004	57.181	41.3973	51.3761	38.1754	40.2201	44.3953	46.6941	45.4802	44.4056	81.5655	41.8283	65.1993	46.8883	35.6751	38.8435	36.7984	44.8681	46.0231	49.1452	46.3938	129.618
200809_x_at	1067.51	1300.96	1501.19	1472.47	1037.26	1499.77	1735.59	1463.23	1738.01	1420.8	1338.42	997.471	963.918	801.407	957.452	2866.72	3661.83	2026.54	1266.21	2375.4	1926.07	2446.06	2360.53	1445.96	4432.48	2241.46	1565.64	1398.46	1575.67	426.659	324.269	671.667	508.877	526.642	296.158	752.796	244.615	299.627	646.172	2560.4	361.309	892.677	763.527	422.814	458.515	1139.53	310.422	525.673	1018.04
200810_s_at	1831.89	1740.46	2602.57	2528.98	1868.39	2529.88	3130.52	3159.59	3598.62	3899.63	2193.93	2089.88	2522.39	1571.74	2193.16	3750.57	4089.74	2738.66	3272.02	3624.08	4343	3745.13	3863.31	3034.9	4093.18	3232.7	3403.19	3930.19	3205.27	2373.15	2677.76	2243.65	2605.16	3304.48	1400.18	3138.39	2448.67	3242	2534.65	4807.66	2128.98	2250.81	2548.63	2493.38	2501.19	3640.43	1825.67	2625.33	2893.45
200811_at	1465.22	1481.59	2207.88	2082.62	1438.95	2255.07	2305.6	2383.68	2712.52	3359.6	2102.96	1854.22	1987.2	1555.87	1818.04	2882.85	2695.69	2226.19	2810.53	3801.25	3750.49	3533.13	4544.49	2781.99	4054.72	3062.69	3289.81	2993.46	2644.59	2037.48	2134.93	1936.62	2082.06	2865.85	1035.97	3008.31	1963.9	2682.25	2125.42	4491.48	1531.72	1748.91	1697.43	2435.21	2039.76	3309.82	1199.2	1790.9	2226.01
200812_at	142.261	126.022	67.6206	68.8487	91.2037	189.312	100.446	50.164	82.9547	22.0037	39.3639	74.5308	148.546	48.2752	109.31	291.201	49.4599	312.357	165.061	209.836	147.243	167.981	63.942	290.554	247.949	396.193	202.531	158.546	264.505	89.8936	20.5792	195.045	20.6893	40.6653	55.6337	36.6693	30.2032	15.7717	39.164	56.3182	29.9586	149.997	23.3935	108.902	54.0463	31.3289	23.6064	79.0327	83.1746
200813_s_at	605.739	524.023	993.01	1043.43	1013.63	899.312	1248.03	492.586	1355.36	706.161	1821.66	1171.45	1053.61	860.683	1140	2763.87	2159.6	2259.14	1122.14	3389.11	1741.86	1900.71	260.452	1820.96	4935.25	3793.81	2128.65	1571.63	1380.42	733.516	304.753	876.967	633.622	372.986	509.925	228.549	637.739	456.681	825.272	2159.05	592.575	451.111	574.767	600.441	657.937	243.427	375.591	447.912	368.072
200814_at	386.827	335.75	272.24	329.209	346.353	642.483	343.718	388.379	502.204	333.521	515.693	428.975	394.243	279.153	596.664	872.249	342.422	801.509	582.112	1936.53	829.785	921.876	139.997	525.21	1350.95	1244.28	1004.94	618.76	539.5	1066.31	636.347	830.093	937.514	1392.63	179.749	1367.03	816.096	693.506	698.44	1857.39	292.875	690.105	953.827	1002.8	763.402	573.654	160.839	381.786	336.857
200815_s_at	192.767	110.116	111.851	199.168	218.405	303.818	148.71	75.3388	57.0626	73.1419	101.849	145.956	188.832	108.383	217.716	113.194	34.8356	127.111	79.1818	88.6267	134.527	100.227	64.3774	175.432	80.2977	316.062	302.714	175.7	148.489	175.995	137.199	435.341	142.414	195.78	158.898	219.458	298.121	100.834	229.909	229.335	114.069	198.227	237.047	268.15	121.573	151.695	132.619	105.67	79.6317
200816_s_at	217.53	142.198	136.242	275.374	299.842	264.065	158.162	257.682	252.112	85.7377	236.952	262.342	392.161	171.417	297.369	561.761	136.007	734.206	478.566	649.338	267.273	278.477	160.673	604.968	649.46	899.772	382.796	291.901	280.207	212.354	44.1789	299.211	32.39	52.7135	106.942	47.7821	50.3152	22.6016	150.978	215.069	90.2265	126.566	31.8615	60.47	92.1419	31.2336	73.2974	128.86	225.215
200817_x_at	2130.59	1982.45	2621.72	2745.73	1906.02	2157.21	3534.75	3465.75	3932.82	4130.23	1873.27	1629.84	2374.68	984.688	1610.93	3630.84	3718.19	3422.72	2950.28	3385.5	4260.06	3542.86	3271.99	2771.8	4800.72	3423.55	2848	3500.68	2510.01	1168.78	822.873	1344.82	1384.78	1170.68	832.315	2212.53	787.409	1681.86	1248.27	4552.16	1301.23	1640.1	2346.22	1273.24	1198.11	2250.05	1221.26	1614.6	4272.19
200818_at	397.058	397.597	259.04	274.268	346.183	488.305	472.367	524.327	597.564	410.49	311.994	329.76	334.605	236.571	478.799	1371.2	668.328	758.894	588.227	1397.01	985.285	1222.74	1545.45	792.383	1839.02	1480.31	831.924	712.14	621.513	635.643	95.1774	923.612	318.648	186.319	201.73	150.435	161.52	155.26	204.159	637.28	255.487	729.208	116.923	168.733	215.134	39.6787	74.4633	329.709	380.667
200819_s_at	926.983	717.628	1087.81	679.482	351.861	2095.72	1515.7	1395.04	1011.07	1071.32	1020.87	708.826	441.613	993.618	563.544	3003.84	3479.66	1365.22	571.135	1126.93	3476.53	3596.36	996.637	786.519	4724.1	2214.01	1270.88	1506.41	1641.82	508.995	710.571	654.025	996.853	907.011	444.007	922.332	245.894	206.886	560.641	873.457	139.88	1855.33	797.843	283.895	514.678	98.1823	205.158	433.23	461.933
200820_at	110.807	69.0887	54.4723	63.5305	60.416	135.897	47.3254	55.211	49.159	29.1195	35.4632	57.7376	83.2184	49.9872	75.3317	198.029	44.6521	109.331	78.4888	90.9029	233.361	155.05	101.67	116.165	233.043	327.741	253.948	110.493	121.742	163.04	125.059	190.345	87.4395	275.009	97.873	67.4404	157.892	58.6406	95.2271	61.7526	55.49	421.799	84.789	114.799	60.5336	71.4815	52.17	57.2734	459.328
200821_at	171.512	97.1247	47.9593	90.3685	128.862	173.187	93.7485	118.431	108.637	62.4939	60.4349	118.885	158.857	75.708	274.838	239.027	95.8	320.455	208.511	242.802	281.247	206.359	143.795	418.949	278.444	385.64	340.099	417.507	277.856	291.472	104.457	222.681	73.9592	216.537	77.9464	80.5919	226.084	42.966	156.677	128.136	46.4971	115.313	68.2787	100.072	224.05	39.1756	66.0376	87.6276	221.082
200822_x_at	89.3837	61.0033	36.1888	47.5995	59.1206	68.1748	135.845	119.757	77.2684	23.6663	25.3264	64.1789	102.345	56.1441	116.58	387.636	83.5075	210.577	152.67	215.93	242.734	322.577	214.355	228.182	308.222	528.284	241.925	189.507	197.236	55.7843	41.1231	81.5426	39.7928	33.7997	39.6722	66.3501	39.5588	23.2258	31.4161	88.2185	41.4342	130.591	130.798	30.177	38.9427	27.1966	33.7219	64.2743	109.919
200823_x_at	194.583	280.24	246.462	287.103	187.536	797.844	499.509	361.842	302.286	213.719	294.862	278.288	250.651	336.824	240.927	1085.41	827.934	548.509	320.985	488.027	809.244	1205.49	2178.86	327.942	2155.4	1253.06	359.727	338.983	503.621	117.334	101.907	240.103	124.626	80.859	120.848	48.1672	56.7398	14.4085	37.0792	127.635	40.5897	748.131	172.625	33.3735	71.2897	23.1733	87.8457	161.357	213.082
200824_at	124.871	173.993	58.5117	67.4153	105.053	83.0498	108.108	94.1387	60.163	39.5451	56.5886	118.31	152.304	86.7501	262.044	504.619	85.5177	264.589	337.811	290.973	285.11	265.481	456.157	296.621	273.773	882.239	197.9	241.019	93.2549	183.397	31.405	116.034	58.3428	89.4367	61.9147	45.876	48.6961	52.7652	62.9391	89.9328	34.4121	169.646	55.7354	36.0944	65.4114	21.809	41.3606	113.939	78.3979
200825_s_at	36.5608	41.5743	27.445	35.8299	46.675	57.924	57.8275	32.338	17.0155	20.9907	23.585	38.2561	46.2089	39.1519	50.1981	54.2426	20.0639	37.3654	35.0501	34.246	92.1131	40.4507	50.0831	45.0097	48.9885	69.4736	60.3473	59.1991	49.3406	49.3764	36.2749	47.7293	25.257	46.2399	35.2182	37.5507	36.5693	20.7762	35.544	22.9565	16.0303	57.646	31.3885	37.1017	52.6039	25.3948	25.1591	37.8691	26.4262
200826_at	299.064	252.379	245.029	254.699	178.974	430.959	455.639	499.571	302.125	264.619	252.016	231.757	237.857	224.919	213.975	1448.68	1214.92	662.973	261.274	700.472	986.232	1127.3	219.17	371.319	1733.52	1558.9	402.181	372.122	260.915	79.5313	192.955	309.062	142.039	55.7134	121.745	75.0374	71.7514	57.1311	39.9104	231.047	50.4489	848.673	188.79	55.5184	129.885	110.516	61.9256	148.823	53.2681
200827_at	112.825	84.0934	59.4128	121.17	117.889	78.37	68.9059	135.274	123.648	61.4777	105.094	96.804	71.1771	132.554	88.565	89.7621	89.0506	76.6384	88.0772	97.7456	111.65	130.256	141.874	93.8212	141.603	115.973	118.01	67.2275	85.1829	122.489	102.912	80.7028	122.505	112.443	107.291	93.1654	123.442	142.267	103.982	134.956	136	101.118	119.253	116.388	99.6596	142.44	95.8645	77.9646	52.0882
200828_s_at	110.438	119.12	75.3238	148.767	146.017	233.916	118.748	65.1548	85.864	121.065	61.8081	127.058	162.305	80.9612	320.883	365.485	69.9437	314.876	145.052	245.575	267.053	317.142	239.928	328.878	324.866	497.455	559.068	325.628	319.752	488.212	130.674	381.288	132.648	212.208	161.212	109.936	278.169	86.4686	171.533	201.066	59.1711	303.757	152.404	189.819	142.066	148.413	68.6515	78.8628	198.739
200829_x_at	148.766	130.219	82.2745	162.968	177.319	262.543	175.169	122.358	197.687	152.198	83.5464	142.385	148.961	110.051	300.101	472.793	141.591	386.27	267.462	314.241	202.215	252.719	220.451	324.41	464.314	645.237	354.396	234.991	283.823	131.737	45.6592	284.807	55.7622	80.6394	100.612	79.3128	83.7779	37.8758	87.5323	214.992	70.35	217.15	43.2389	87.409	58.2282	37.9192	24.6706	71.4565	101.042
200830_at	55.8399	74.0496	48.0026	75.503	77.0451	164.637	87.4457	61.5976	52.8579	39.4705	32.4566	79.5154	141.677	55.3205	157.151	188.901	34.023	158.631	94.1692	184.532	203.509	277.096	196.736	200.767	266.619	312.705	327.391	214.925	213.964	624.459	422.544	724.14	394.015	705.819	301.055	386.765	637.418	483.063	575.902	524.264	201.283	594.126	211.068	622.625	389.659	113.085	73.084	290.523	126.858
200831_s_at	120.791	89.062	47.3195	46.2534	58.3547	45.8667	181.964	74.191	172.544	40.3937	27.614	37.6932	36.2848	33.7886	59.625	363.01	130.102	711.398	333.79	889.869	325.78	422.105	1530.93	848.349	608.676	834.876	719.942	713.909	739.174	262.763	80.879	182.503	106.199	92.133	157.946	107.622	94.1608	80.554	202.05	256.897	126.276	180.794	957.914	68.3373	126.646	278.702	43.1398	158.348	92.0485
200832_s_at	484.787	269.154	146.506	144.382	305.828	143.742	770.283	796.617	1345.67	61.2535	279.253	271.488	287.997	202.884	332.942	2320.04	2630.13	1680.17	1432.19	1150.28	1393.2	1341.01	344.665	1822.44	2799.31	1790.67	945.217	1154.86	1019.36	623.725	132.207	597.04	262.987	274.299	198.046	619.794	184.933	109.583	263.52	1484.45	300.277	411.968	592.572	54.6299	268.495	951.579	124.74	247.331	475.844
200833_s_at	2065.42	1818.11	3070.34	3340.68	3165.66	2200.65	3672.25	3359.62	4152.83	3875.66	2335.73	2642.5	3045.22	2390.54	2867.61	7077.63	7006.23	4209	3645.46	3673.4	5285.31	5536.28	3800.56	7390.9	7378.6	4621.81	5223.1	5902.26	4551.99	1141.43	1320.14	1578.82	2890.93	1701.14	1196.41	3202.85	1627.07	2162.47	2213.97	6017.37	2286.23	2002.77	1462.46	1911.21	2420.39	3653.38	2926.26	2568.34	4732.51
200834_s_at	2643.76	2421.95	2792.17	2595.36	2237.49	2188.05	3828.2	3504.45	3611.92	4255.6	1827.33	1910.44	2122.77	1801.49	1906.25	4242.95	4208.53	3633.29	3259.69	2123.92	3343.31	2914.34	3902	3343.83	5014.3	3158.21	2087.04	2759.28	2268.41	993.84	368.038	1669.68	1068.84	809.877	928.905	1637.7	317.644	796.363	833.775	3404.48	1111.65	1619.69	1512.26	331.048	908.147	2487.99	1220.71	1824.43	3710.58
200835_s_at	167.065	278.189	296.974	243.673	163.756	413.491	102.877	119.612	101.105	95.5907	272.481	218.066	161.272	232.45	221.375	214.946	173.868	465.036	287.534	185.129	254.825	171.6	250.147	182.756	214.004	344.632	499.518	269.115	110.382	70.8505	52.6429	93.8636	63.204	60.6717	39.1353	69.6759	61.6476	106.757	44.6135	195.985	63.6508	74.1004	86.1082	82.0974	68.4438	58.7072	118.545	155.764	139.725
200836_s_at	85.8872	61.3484	34.4047	70.8962	97.8066	111.458	49.3857	34.9282	22.7686	15.2541	18.2531	43.6702	75.6605	32.9814	79.848	101.956	17.5684	101.516	71.753	96.9819	101.542	67.8274	50.9565	90.5801	65.7256	199.338	133.708	120.322	125.404	71.5352	25.3633	59.5385	11.5044	35.9858	43.7764	40.2221	79.0452	22.675	62.7486	48.1118	15.9844	36.6162	54.678	40.8277	47.9512	14.1222	37.6359	54.2533	34.8331
200837_at	113.565	110.448	71.4383	153.193	181.027	203.598	115.349	135.586	95.696	43.0355	97.4706	149.019	135.748	132.323	281.663	343.147	59.6509	211.965	144.98	262.966	203.927	169.966	266.15	262.577	280.903	677.377	352.072	267.043	140.552	82.3255	61.0334	98.4466	48.7174	67.4926	55.8189	68.7425	53.3847	38.471	55.8158	109.143	42.0342	82.6416	90.7126	61.219	66.5191	129.572	46.7502	49.0343	277.488
200838_at	564.254	213.232	208.195	267.353	352.529	227.216	97.0823	61.6383	146.379	90.0674	237.301	307.204	183.173	382.04	536.338	126.249	43.9899	214.85	75.2082	125.747	149.606	222.155	68.067	412.714	479.294	545.535	470.078	208.109	662.157	3777.71	2404.32	3669.71	2213.94	6390.32	1351.19	4227.09	2692.89	4971.26	2644.43	5611.82	1461.49	1440.1	2428.85	4417.38	2656.36	4400.28	680.279	1074.16	247.855
200839_s_at	1086.85	859.15	564.76	969.011	1005.54	520.135	559.321	584.574	724.99	610.544	825.745	1092.78	906.219	1314.76	1449.44	615.433	355.561	654.605	565.306	1371.93	688.368	902.83	538.169	1566.81	2199.08	1802.25	1106.13	650.672	1498.14	4541.82	5136.42	4361.71	3469.99	6224.72	2529.07	6185.99	4474.22	5833.88	3326.31	5230.39	2985.52	2449.3	6777.93	5163.53	3722.71	5960.26	1877.73	3011.13	1185.28
200840_at	167.582	239.844	124.191	190.216	114.838	406.992	233.475	137.601	210.897	178.778	185.657	226.817	193.376	170.791	431.64	781.166	190.638	498.875	231.404	813.478	557.818	706.961	1429.79	429.007	933.463	932.632	737.302	523.673	388.186	591.136	106.772	752.183	293.013	459.866	143.952	244.797	267.321	184.433	410.387	536.364	97.5562	615.35	182.545	305.239	454.445	275.62	61.9323	174.192	186.476
200841_s_at	38.7345	30.5952	24.3209	36.63	43.867	40.1528	33.5124	20.1191	13.5293	18.293	18.5093	30.3921	51.9936	23.553	37.6407	57.3765	18.7172	54.2006	31.6739	38.9867	26.2449	34.2109	31.6166	45.5907	28.759	50.9969	118.109	52.6544	42.9735	24.6769	23.9859	23.2746	19.2728	20.069	25.201	24.7847	25.4322	17.1274	21.6509	22.4094	17.693	45.4754	27.545	21.5615	21.7353	16.6009	20.8919	30.7523	28.7299
200842_s_at	130.454	71.4568	48.4894	63.7572	81.3426	173.99	116.398	78.5835	81.8458	83.2966	77.6758	102.258	126.086	58.0533	192.315	247.218	70.1078	288.456	109.457	152.169	202.94	176.969	202.913	284.265	282.163	442.065	286.5	300.505	188.607	58.3442	84.3098	76.9261	39.3921	34.3493	93.7551	80.0221	55.7538	59.9966	70.4131	122.996	72.1605	315.061	60.2504	48.2235	39.0977	41.4108	46.5728	55.69	316.013
200843_s_at	148.89	149.187	98.6699	147.969	136.353	213.554	243.374	164.706	275.618	176.788	111.752	162.895	240.176	97.4516	269.188	490.231	147.534	535.943	157.922	427.166	266.026	366.789	241.238	556.476	554.57	660.824	726.466	612.724	239.804	343.003	106.277	546.108	195.558	239.109	313.715	343.907	80.8641	79.7419	251.581	294.85	180.859	838.234	771.523	216.194	310.077	225.06	49.3938	330.432	293.419
200844_s_at	421.846	416.11	446.767	523.967	502.136	841.978	947.127	1005.59	1019.93	545.119	494.158	513.949	408.102	507.1	682.261	1918.15	1631.15	920.792	884.647	2548.95	1928.8	2167.82	398.365	1504.29	3344.23	2332.64	2008.24	1392.13	1760.74	4952.73	5297.21	3679.04	4429.36	5486.46	2055.78	6641.56	4339.08	5945.07	3862.52	5289.28	1973.32	2983.51	5576	4846.07	4377.95	6393.94	1160.69	1845.91	397.649
200845_s_at	519.138	631.269	530.765	835.397	884.153	751.144	1172.78	1137.64	1637.73	553.328	735.552	859.235	676.257	989.713	1107.17	2316.61	2008.05	1755.31	1802.98	3051.73	2039.12	2341.29	625.722	1765.53	2936.82	2097.41	2323.26	1825.48	2192.13	3063.68	3131.66	2817.61	3577.75	4539.05	1469.74	4590.17	2801.99	4142.09	3413.31	4910.5	1778.73	1648.2	2739.5	3431.79	3620.48	3282.58	1264.42	1509.01	1031.23
200846_s_at	143.352	120.674	56.1142	137.317	88.0576	194.489	71.7256	62.2146	52.6229	35.85	60.1912	118.181	171.557	74.071	255.034	218.421	28.1257	157.556	82.5037	125.061	147.226	145.995	676.87	270.967	226.723	446.41	239.855	129.765	125.775	125.599	88.866	145.543	71.3146	149.216	82.936	94.6583	93.8082	51.4679	105.998	72.0733	59.9759	335.591	72.455	132.825	114.258	657.079	63.2063	116.328	207.874
200847_s_at	1681.28	1976.34	2894.85	2728.13	2657.77	2004.6	2476.75	3096.16	2679.2	3451.7	1657.29	1874.5	2224.93	1597.28	2096.26	2771.17	3060.14	2089.27	2220.7	2880.15	3348.83	3143.66	520.979	2251.67	3645.87	2630.82	2708.14	2549.01	2562.21	2248.92	1980.99	2090.29	2232.66	2671.46	1214.87	3128.7	2474	3179.35	2227.07	3568.42	1625.73	1961.51	3004.72	2693.39	2342.56	2829.6	1242.18	2394.36	2583.29
200848_at	65.6449	71.371	44.0275	67.3942	61.1156	118.279	76.2997	38.8874	37.4296	20.8688	32.0876	76.5618	107.628	61.8584	160.837	169.897	30.5546	220.971	80.609	128.068	131.185	150.759	105.083	203.09	127.18	274.392	365.396	195.805	124.277	91.6897	45.5552	101.856	22.24	76.0607	59.929	43.5285	62.6682	21.0731	58.1219	51.6194	22.2497	77.3126	89.8006	43.9304	91.9913	24.3506	29.4718	79.6266	200.062
200849_s_at	207.688	161.704	100.146	155.957	247.454	264.788	119.328	129.441	182.77	48.6356	103.188	173.111	193.81	133.59	336.138	338.857	86.5409	305.618	365.267	397.496	192.463	273.23	105.524	318.653	350.28	560.826	452.566	281.82	291.627	133.082	68.9002	129.145	59.6228	213.072	136.301	106.564	286.55	70.5484	102.149	197.771	66.7261	148.002	293.41	136.557	99.2713	34.1232	24.1808	107.238	362.056
200850_s_at	831.107	440.742	650.284	675.127	734.346	782.558	854.79	774.47	1352.49	396.18	797.123	709.932	698.723	513.174	888.737	2263.12	1732.9	1257.38	1183.31	2388.06	1441.9	2049.04	1751.66	1409.92	2710.61	2222.53	1675.7	1375.78	1484.23	583.069	245.676	590.369	448.278	817.84	333.732	1018.32	442.882	672.268	656.296	3144.63	403.898	446.861	850.512	484.062	719.1	855.189	171.601	445.293	984.73
200851_s_at	80.4776	84.6777	46.7135	99.6631	101.731	128.045	67.5194	44.9005	37.707	56.2207	28.1526	63.4996	137.828	36.8951	113.569	140.772	28.1259	130.536	74.7282	79.027	46.2848	66.0645	81.8955	142.981	94.0918	241.227	136.421	100.463	69.4932	45.4514	24.9372	77.7228	22.1539	41.961	74.2771	57.5247	43.8528	13.9941	43.4045	39.4973	36.5323	111.902	79.3849	27.3293	42.48	24.9446	26.6525	84.0295	51.5808
200852_x_at	24.4714	25.2469	38.6472	22.8122	18.749	22.9441	15.1026	17.9465	44.8016	14.7498	16.0976	16.8816	17.9672	14.1051	19.9085	23.3216	20.0084	22.5581	22.3752	21.0644	27.4322	19.1936	19.0337	26.1282	19.4825	23.9834	27.2107	23.5451	21.125	28.7761	22.9431	37.9932	18.5093	32.9995	28.8681	18.8513	18.2952	19.2233	23.0821	29.8208	19.5671	23.7632	35.4492	19.5288	24.1302	16.5915	22.6608	28.4624	28.0143
200853_at	215.403	132.873	55.252	128.008	123.939	150.217	327.585	242.227	224.216	112.567	76.5563	141.875	166.115	121.066	263.154	1043.36	329.936	591.737	552.463	448.46	314.787	478.809	900.126	720.874	616.265	729.037	555.837	474.449	402.659	151.724	63.0204	324.628	57.0908	40.883	194.534	110.306	42.5262	48.8055	83.0432	192.733	107.834	339.946	74.0657	39.0454	118.396	47.138	102.606	128.645	238.341
200854_at	211.009	180.938	128.502	257.967	288.332	314.539	120.424	133.853	121.396	43.7779	221.671	223.619	247.026	152.08	300.268	349.42	124.653	402.39	357.576	457.534	244.711	285.139	66.6544	338.629	325.478	482.092	536.034	363.668	150.516	289.667	91.9988	320.382	139.569	395.489	120.665	160.053	187.932	82.9618	311.426	245.475	94.7635	222.58	863.535	234.137	203.941	233.263	64.3554	138.613	108.874
200855_at	89.7597	129.726	113.056	176.926	189.237	276.221	61.6457	62.2755	58.8031	48.8504	179.632	212.356	204.374	149.972	369.348	173.79	48.5856	245.857	115.173	217.613	135.784	129.323	147.928	245.832	208.044	393.826	413.114	248.07	120.033	178.984	68.4327	203.737	84.2286	420.053	137.23	73.8629	114.439	72.5809	177.25	106.584	50.0915	168.969	55.769	333.082	173.357	177.81	70.7354	114.013	48.9009
200856_x_at	174.604	200.321	143.892	267.426	341.555	363.092	124.805	193.734	85.8695	88.8633	176.529	235.06	233.254	206.278	359.433	319.064	138.98	294.822	356.441	375.839	274.484	320.917	480.084	321.631	430.231	469.599	590.979	303.877	325.667	374.295	263.614	400.888	206.174	466.305	142.214	171.257	429.743	136.677	266.921	307.901	136.386	250.234	78.5247	265.317	228.055	77.4099	142.664	129.013	54.2266
200857_s_at	68.7968	73.2008	37.2405	104.496	70.619	68.9	50.9234	21.7723	46.8372	35.9707	39.3501	60.738	73.2016	43.2397	109.268	40.1417	14.2961	56.121	62.4209	83.8619	57.7921	36.9476	37.3734	64.4559	49.4242	64.5425	92.4876	58.3202	41.1461	36.2838	25.0845	53.0075	28.1808	38.1978	31.2066	27.9219	23.7308	40.7135	24.5489	30.7924	26.1997	38.3241	71.4019	36.0097	44.3826	27.4115	18.8968	34.9282	24.6041
200858_s_at	505.125	594.234	715.189	624.34	368.644	1186.47	1025.24	1021.88	841.722	753.123	746.887	520.589	430.233	564.091	405.202	2357.67	2521.91	1242.22	640.15	724.103	1425.03	1539.58	296.888	810.022	3441.44	1714.29	607.316	703.565	633.44	262.84	230.331	510.946	264.619	123.344	116.665	65.9785	153.758	54.6476	103.477	407.649	60.8444	800.91	144.734	81.1563	163.526	1215.01	156.007	139.603	402.185
200859_x_at	40.1118	57.6894	87.7717	106.363	119.74	134.087	92.2063	79.0546	39.4762	30.991	38.7451	99.2378	167.156	62.1319	241.022	144.176	41.8331	93.9654	90.1963	83.7819	122.467	133.468	106.213	439.605	188.355	602.97	451.498	204.71	230.561	51.2867	54.8169	61.5225	56.502	57.6985	44.0214	47.7405	49.9757	47.8762	52.7408	66.7818	43.5264	57.3415	116.413	69.9709	89.4443	68.4185	112.604	105.696	77.6989
200860_s_at	128.807	144.253	69.438	149.145	104.605	248.258	119.652	74.5564	71.4018	29.7373	70.4211	127.355	197.295	88.6886	213.489	298.677	56.8369	334.648	274.774	211.314	151.993	150.768	56.2639	225.729	240.626	429.667	190.808	179.336	83.357	83.7094	35.8531	199.204	16.5765	24.0836	79.4749	32.5488	21.4761	21.0381	34.6605	52.288	51.2936	192.608	20.6504	45.703	28.8794	13.453	28.5091	82.8262	196.143
200861_at	259.466	200.362	165.546	196.035	171.686	431.303	214.644	174.25	254.735	64.2819	156.802	201.328	332.078	127.289	247.874	695.28	239.852	587.559	360.689	510.457	223.153	296.159	111.26	387.897	613.534	536.891	304.622	220.573	270.338	64.7398	41.5969	366.786	44.5952	29.818	105.777	58.2412	31.369	21.1908	56.03	203.792	61.6654	166.234	47.3232	24.9083	52.5111	25.2216	42.5969	73.2553	196.577
200862_at	318.224	177.983	111.128	177.242	214.564	207.134	399.983	529.123	731.424	141.061	175.518	232.641	222.605	204.8	366.064	1295.4	730.474	1084.72	578.686	1452.96	1015.4	813.048	1443.83	1051.58	735.054	1374.22	814.446	638.058	461.096	210.692	293.431	295.858	228.626	172.986	355.326	135.029	66.4394	76.065	364.155	674.757	316.624	590.477	2958.93	171.273	152.416	269.494	143.248	188.757	295.491
200863_s_at	381.824	182.103	438.244	723.38	422.767	959.331	255.032	231.839	292.093	220.181	585.663	473.429	345.202	389.981	637.167	1078.69	475.323	1097.05	576.148	928.327	733.671	1042.59	253.406	1228.99	1643.08	1761.53	1388.26	939.114	1129.09	576.046	292.071	1434.05	692.959	596.14	372.26	298.415	502.563	271.278	464.967	579.773	144.867	756.236	494.7	440.995	455.576	282.203	406.712	236.662	244.828
200864_s_at	89.0616	149.197	134.906	206.031	182.258	269.402	128.075	138.335	111.863	93.8494	143.086	221.489	310.222	177.436	305.562	456.9	176.593	882.915	325.31	257.669	301.412	480.893	192.239	907.604	569.165	544.356	1190.91	473.174	535.794	260.641	70.2003	185.645	42.66	120.192	164.068	81.3696	120.21	35.3565	241.564	91.5056	60.4717	70.2704	90.1428	96.3264	233.298	40.1327	167.961	162.53	277.612
200865_at	58.7196	41.1355	50.4333	52.7234	57.7062	45.7278	49.9142	55.547	22.6747	47.291	51.3172	47.9134	41.5229	54.431	45.4391	53.5676	42.8383	31.6091	31.2105	51.4514	48.2456	59.2978	40.3998	34.1858	79.1982	42.4685	30.4156	39.6954	44.9683	42.1178	42.4826	34.8246	47.7736	37.1886	36.2646	52.9713	40.3279	69.779	40.843	35.5109	67.042	39.4146	45.8211	51.8725	46.2104	73.8493	36.7149	34.0029	33.6152
200866_s_at	238.573	262.654	158.127	343.679	372.777	402.429	117.782	78.6507	64.659	82.5452	391.26	428.927	282.8	382.497	799.761	174.143	30.6355	114.686	227.304	497.438	271.852	250.026	729.127	468.679	680.5	1513.63	729.118	368.438	620.592	1215.75	946.088	1230.86	1161.22	2010.64	233.912	2063.82	1414.37	1803.04	1138.86	2340.7	474.833	319.603	376.597	2635.38	955.304	1609.05	159.588	343.447	217.921
200867_at	232.095	178.628	145.097	267.603	190.733	323.016	194.29	144.182	205.975	162.521	252.685	199.909	236.428	108.385	246.65	411.219	159.411	421.439	177.676	507.292	233.554	289.918	205.791	442.036	495.514	718.257	349.376	242.812	196.245	92.721	87.2936	180.988	97.3415	79.8852	138.739	68.7285	74.7853	99.4439	61.7905	158.186	63.7478	159.874	244.031	35.2842	105.577	53.9422	96.1609	88.8717	260.942
200868_s_at	72.5445	87.65	50.4424	69.1174	68.8808	134.773	55.227	44.7467	53.094	83.4666	42.5002	79.6778	74.9309	98.6517	128.29	88.6217	39.1956	100.101	32.5931	38.9958	86.103	59.5819	38.9022	92.3617	65.6982	99.7481	97.9862	100.899	62.2158	78.2172	37.8494	50.3217	26.5929	27.9884	50.3764	38.6121	31.4771	37.1306	41.2032	37.5388	29.7022	90.1422	35.7218	35.0649	88.8455	25.2281	40.9924	49.9575	116.954
200869_at	1799.81	1467.73	2040.39	1569.64	1244.37	1652.73	2170.36	2177.8	2290.33	2051.45	1132.5	1107.37	1211.81	1089.43	1005.78	3752.95	3368.25	2790.47	1997.76	1891.61	2988.59	2890.43	355.25	2053.75	4793.41	2713.72	1753.39	1965.18	1907.43	724.367	193.568	698.755	635.194	432.549	283.369	1019.28	251.525	425.601	573.736	2707.34	383.075	850.971	1201.83	289.57	452.729	1297.69	431.943	955.838	1792.55
200870_at	558.695	598.335	515.986	537.034	690.255	821.576	656.428	785.795	901.752	769.954	935.457	707.154	535.277	670.451	744.88	1471.03	1038.12	777.126	852.937	1798.24	1452.69	1350.49	1022.12	786.573	2036.88	1195.08	1440.29	962.07	1280.95	932.54	589.639	983.324	1293.76	1087.27	328.959	1224.66	818.896	1129.71	797.023	2831.14	436.526	501.287	1225.95	756.262	806.946	1976.27	287.155	265.752	634.621
200871_s_at	1235.86	1127.81	1342.59	1667.34	1812.39	1083.63	1328.1	1021.03	1064.02	1117.52	1920.58	2037.57	1851.47	1814.29	2671.75	1543.85	815.65	970.375	1556.24	3215.12	1321.44	2113.56	2337.3	3604.59	6143.9	4914.94	3499.71	2141.57	3503.7	3651.58	3258.88	4411.86	3315.71	5917.2	1402.24	6856.45	4433.17	9471.93	3253.9	6819.37	2499.42	2225.08	1848.76	7358.77	4433.8	3850.13	1113.3	2097.1	2505.81
200872_at	1062.39	1075.2	540.559	594.451	805.987	340.513	233.598	721.522	446.434	259.081	696.157	687.842	446.082	632.941	1138.86	302.184	116.042	263.332	515.548	1177.05	382.966	566.694	439.31	166.805	439.269	1450.45	449.233	161.691	131.763	380.179	1408.64	402.386	258.722	3218.98	74.6093	351.796	1769.79	459.171	305.561	1179.47	113.539	258.349	969.758	596.231	432.215	593.779	175.178	254.841	670.55
200873_s_at	426.262	385.978	332.259	372.253	297.83	535.222	625.594	472.675	664.939	336.997	484.049	454.669	365.669	492.89	489.838	1490	1011.69	1147.49	797.126	1076.43	705.987	941.372	465.007	1104.74	1765.59	1337.74	1205.29	755.592	1118.12	472.274	124.256	723.346	202.699	267.517	325.01	149.262	96.2274	167.422	245.517	709.922	157.154	447.038	1905.03	126.717	317.861	616.535	190.608	131.263	419.255
200874_s_at	21.3827	22.7087	19.6798	20.918	20.2613	21.3579	25.7382	17.9534	27.4302	15.387	13.3142	18.6453	25.4307	14.6564	24.3545	37.2042	16.1424	37.4545	30.1563	30.3888	32.548	49.0474	24.3487	30.9831	44.2607	43.7417	41.7927	35.7836	30.5957	26.9742	24.3531	29.7436	20.053	20.9515	31.186	26.0144	20.6257	19.0152	22.9837	26.2607	19.8647	29.4245	22.7077	23.5954	20.6176	16.5208	21.6806	20.1706	31.7968
200875_s_at	310.599	421.818	370.175	324.415	265.734	597.738	730.551	634.654	935.295	426.658	856.782	455.214	487.872	415.925	246.985	2252.09	1393.83	992.1	1036.7	973.338	1167.64	951.856	241.639	494.174	1909.73	1645.48	623.407	593.22	507.933	130.234	63.4402	132.307	64.4904	20.6432	183.846	99.6592	47.6167	67.5114	48.2659	526.726	104.431	385.911	83.122	48.0924	82.7586	47.7934	46.4466	212.413	105.204
200876_s_at	116.877	73.7763	55.1495	66.8115	85.9228	246.259	154.916	117.389	115.649	107.319	46.7965	110.036	216.734	60.4731	239.018	338.29	50.7537	285.338	211.043	249.265	143.33	148.877	64.9524	358.028	320.315	522.806	220.023	156.782	87.3142	158.065	45.7774	317.283	28.6468	29.4326	137.64	52.0695	47.0529	21.7422	33.862	91.5885	60.1301	282.206	38.614	30.5608	73.0747	16.4172	99.0646	139.332	129.805
200877_at	285.03	169.265	98.9544	167.475	194.101	167.608	219.784	187.234	250.948	91.3984	101.928	150.193	205.978	117.684	205.955	556.655	202.536	563.251	202.274	546.374	264.082	305.748	128.367	397.641	626.589	787.698	470.499	265.509	467.67	156.454	26.9774	225.326	26.2552	44.736	95.6127	47.5463	22.6651	15.3944	46.5359	182.403	29.4417	268.072	612.527	25.4636	43.6996	22.4915	44.8974	43.8086	439.733
200878_at	36.3852	34.9459	42.2174	38.3968	46.5508	34.6249	60.7234	32.0168	22.3565	31.8889	43.3518	58.8629	140.951	48.2194	40.7446	61.5655	33.4642	33.967	76.7618	38.4111	34.814	66.82	36.1104	32.7355	71.7044	41.0704	48.2215	36.5581	43.9962	23.8489	30.5894	21.8733	29.2519	31.1909	32.1206	41.4125	29.139	71.9589	30.569	37.8461	24.7917	32.4155	33.8181	33.2241	23.0171	35.1844	25.2293	29.6716	27.0611
200879_s_at	73.6097	47.3088	50.7025	71.7988	51.1684	50.1231	66.2835	79.1892	88.5038	65.2172	107.899	68.7282	70.8173	80.8934	36.0969	55.0197	132.532	41.6983	43.8108	155.023	64.7583	70.2412	49.2303	47.7122	187.028	52.1057	35.5605	40.2055	46.8135	37.5321	63.1127	46.4171	71.0841	42.0736	41.4501	66.4747	49.6055	125.09	61.5874	183.461	81.0391	52.6208	41.8069	62.3404	56.2802	62.4454	41.3489	42.0582	42.8025
200880_at	103.336	103.912	54.1832	48.5021	94.4147	59.7208	36.6329	25.7511	31.2208	28.1658	28.1528	59.0049	67.8618	72.7846	87.1698	124.744	33.9589	142.465	53.0208	176.288	130.29	131.39	72.6877	122.244	143.594	156.078	251.749	116.844	60.1967	233.479	114.188	169.721	238.734	296.433	80.4347	171.501	250.842	54.685	285.174	207.354	47.2484	140.755	112.807	103.757	166.552	50.4841	27.1475	61.4959	33.2353
200881_s_at	409.602	353.324	353.617	262.71	334.327	292.51	160.047	206.723	298.877	217.506	405.584	297.519	220.184	228.298	384.319	786.253	442.76	599.056	436.31	1007.12	556.525	750.224	271.475	579.309	1129.14	739.567	1039.76	640.062	816.228	1093.96	748.695	779.94	1370.75	1260.55	387.978	1977.34	1001.24	1623.01	1356.19	1915.21	414.575	512.792	542.412	1053.55	1350.41	1890.92	144.32	239.388	134.262
200882_s_at	303.754	285.821	269.438	246.627	276.988	279.898	261.132	107.82	244.938	111.45	227.434	233.325	265.876	136.188	359.891	597.916	211.633	320.333	409.218	1278.44	539.245	573.489	162.741	522.13	757.648	794.759	954.713	556.052	573.741	1075.07	826.466	1266.82	1109.51	1784	211.039	1773.89	1109.51	2418.19	1230.18	3271.09	493.104	504.985	824.195	1932.88	938.79	2387.17	127.489	326.683	253.853
200883_at	70.267	95.8569	62.3542	57.9412	69.9829	208.091	153.506	66.3133	70.9401	22.1159	41.4811	87.1106	142.879	73.9553	131.37	320.658	83.9879	360.115	120.759	329.25	262.805	287.153	147.706	194.131	330.923	388.678	385.397	300.253	145.826	345.485	106.686	328.793	152.495	298.865	115.031	162.103	148.418	121.667	246.011	246.638	58.673	276.003	94.8126	138.865	134.835	78.1303	28.0836	143.048	90.3795
200884_at	28.1712	22.0786	26.6116	23.6604	23.6038	23.9178	17.565	19.2441	21.8255	27.3446	22.6638	21.1091	24.744	16.8733	20.9836	27.1246	19.1585	23.6806	22.9693	22.2087	21.2523	26.4009	22.2389	25.0759	19.8836	28.2079	34.1557	27.8467	28.692	21.039	23.6703	24.0953	24.1197	25.8238	21.8033	22.1701	29.8182	19.6733	24.1803	20.8803	17.6366	22.5423	32.4508	22.5538	25.6217	22.4858	25.568	29.2711	31.7312
200885_at	20.2358	23.0226	21.8529	25.7017	25.1502	30.8551	14.9732	15.7776	6.74855	18.2235	15.9345	19.7904	23.9849	16.5977	24.182	14.4815	13.1639	20.2602	16.0884	15.4052	15.5632	14.5044	16.2247	20.0393	23.3394	26.3653	27.9773	21.7626	22.5734	16.7188	17.0339	18.6347	14.7027	14.3173	14.4828	14.0856	15.4711	13.1401	15.0066	13.2138	13.3277	16.8846	16.7057	15.4478	15.2205	15.216	18.8057	19.0914	17.9249
200886_s_at	342.328	202.623	167.339	217.262	378.103	324.624	397.674	278.5	356.032	167.531	196.258	338.153	417.846	245.771	648.752	1162.48	351.979	705.472	593.657	676.322	498.314	730.325	4905.26	1274.54	1677.03	1396.5	939.697	1066.9	581.391	129.715	44.0888	57.177	25.0773	27.653	74.9985	82.5367	64.5507	18.5093	106.814	281.462	55.3353	128.751	67.6103	26.0818	154.927	31.7287	57.7418	169.976	396.695
200887_s_at	164.3	188.921	94.6826	209.022	200.074	500.379	133.027	193.517	165.267	498.584	296.977	272.06	283.857	130.988	496.143	374.796	84.2393	432.637	304.82	418.055	173.069	195.931	321.406	355.106	456.578	606.221	422.049	283.804	276.944	150.19	35.0127	145.528	54.8034	58.0341	68.4164	66.3135	49.8941	21.273	62.0865	147.789	30.4907	157.182	146.862	47.1624	65.4527	25.7194	95.3556	142.1	153.067
200888_s_at	5190.79	4405.35	5741.92	5324.53	5286.54	3919.03	8495.17	7280.85	6980.39	7280.5	2879.8	4100.17	6373.23	3462.56	4447.22	7113.84	8111.6	6792.76	6055.9	3966.56	7526.28	6318.5	4344.97	6559.34	6330.54	5183.96	5288.6	6995.52	5173.58	3355.54	1864.66	3776.85	3799.7	3493.85	3207.78	3719.22	2732.46	4153.71	3466.63	5184.25	4307.19	5068.04	4824.87	3083.33	3745.27	4974.46	5722.02	6758.81	10691
200889_s_at	138.957	139.638	67.6738	176.711	162.055	116.748	125.601	101.528	37.9677	35.1658	110.032	136.325	103.752	130.293	232.199	215.363	52.4223	209.762	125.639	130.911	114.015	121.001	264.761	297.671	233.05	290.094	412.856	364.968	184.625	49.9811	42.3956	75.2393	58.3309	40.913	78.0973	63.3643	57.8873	35.0356	64.5185	53.1529	44.16	82.2649	105.399	57.5127	57.5817	73.4489	39.6556	65.7014	85.7301
200890_s_at	335.396	204.028	132.461	188.744	193.777	231.712	210.154	218.384	254.32	101.004	185.516	235.067	175.134	302.863	310.29	459.108	197.448	549.38	418.535	301.527	202.471	280.265	225.226	819.798	528.226	703.198	650.602	424.875	330.947	48.482	38.4718	84.9521	28.8574	22.7775	124.234	51.1308	31.7537	31.6082	44.2176	124.657	30.7763	119.506	46.1409	27.9727	55.8605	26.7057	53.4913	103.436	500.722
200891_s_at	1799.89	1184.46	1580.65	1762.44	1807.94	1038.1	2460.28	2704.08	2671.89	1901.39	1353.14	1524.94	1726.47	1442.18	1605.07	3551.56	4303.4	2384.98	2223.12	1863.97	2616.61	2371.97	2921.22	2838.48	3817.91	2186.66	2160.13	2828.14	1978.49	548.698	369.073	740.751	770.87	325.267	472.04	1058	188.7	300.511	746.35	3552.73	722.97	732.443	1839.25	382.619	840.392	1070.53	802.961	853.274	2804.93
200892_s_at	198.158	140.634	109.785	167.675	115.137	406.349	149.951	167.31	208.549	217.509	171.551	178.358	228.317	108.541	238.04	391.36	126.761	316.515	285.988	331.338	222.878	241.451	62.9562	293.417	264.599	381.149	386.306	327.406	296.523	252.007	58.215	293.775	54.0065	111.252	161.182	228.805	80.8864	77.9189	92.3624	204.891	109.15	203.836	393.407	162.161	81.3827	112.329	75.3188	90.2731	210.899
200893_at	1135.37	759.704	1064.44	879.385	1040.88	1038.84	1058.93	1398.87	1658.08	1145.55	995.209	868.843	871.207	742.012	885.765	2864.76	2576.89	1953.18	1480.6	2210.89	1828.73	2069.45	616.226	2102.58	3117.53	1927.05	2223.57	1932.49	2054.4	1287.93	754.566	1269.64	1146.11	1214.57	775.059	1677.76	1004.02	1536.45	1195.09	2897.86	864.705	1057.62	673.764	917.724	1213.92	1543.32	540.677	682.349	864.272
200894_s_at	31.0134	30.9959	21.9141	25.8569	31.8775	29.2349	26.24	19.3268	21.0101	9.12572	14.8386	19.045	23.3733	14.2587	26.6027	84.2385	18.6861	62.4019	33.0144	71.0643	55.1854	65.2904	44.6615	56.821	69.1195	51.0007	120.413	88.817	69.5776	27.8637	35.5354	33.1749	21.4101	19.8949	24.201	33.7669	37.316	20.8969	31.8302	40.4618	18.1405	35.2751	34.8597	27.2059	25.0968	20.0088	13.2898	25.1435	41.3673
200895_s_at	214.532	134.576	47.0124	59.995	104.822	91.8967	73.7501	41.3821	65.445	6.04692	28.2742	40.7794	40.9943	57.2877	41.6473	424.27	143.074	299.092	140.948	376.669	195.556	235.9	626.528	220.347	569.817	353.86	254.636	229.11	353.499	81.6003	19.437	167.875	33.5455	38.2991	49.1085	50.2187	96.2671	8.28404	72.6893	182.029	32.61	116.265	71.2801	63.0356	48.2651	101.778	19.6692	28.6304	90.2897
200896_x_at	385.394	266.141	198.937	300.275	500.121	419.565	577.659	625.447	642.588	111.795	331.013	478.119	466.989	419.96	804.978	1647.18	575.983	902.125	965.887	2447.68	1497.36	1709.06	6736.17	1618.14	3628.75	2264.62	2334.7	1900.97	1943.96	4620.73	4140.72	4580.5	6049.2	5855.87	2252.95	7771.95	3647.32	7204.74	4669.49	7846.97	2828.88	3378.51	5319.14	5397.6	4583.86	8487.83	1369.58	2360.13	645.042
200897_s_at	32.8226	50.332	28.0564	32.8074	38.8002	40.4518	22.4086	30.0158	9.17142	9.29509	19.4736	36.1143	65.2885	22.2091	60.2423	26.4058	17.748	25.6797	39.8713	34.0435	16.4493	17.5109	35.1096	16.6716	26.5072	46.3675	20.5783	20.2409	24.9886	47.7537	21.5175	28.0292	21.4103	35.2577	35.4813	22.3576	18.4682	10.7457	24.2028	32.1264	13.9198	45.4707	20.263	18.3719	21.012	16.8265	20.703	23.4297	22.148
200898_s_at	93.3069	103.886	135.387	300.478	148.199	428.005	82.2235	35.9185	35.0793	52.0445	133.664	140.604	162.204	112.564	160.147	89.4081	27.9051	112.444	111.12	73.4687	75.5444	50.9477	30.9303	120.707	67.5534	91.1286	191.379	120.788	62.3624	113.117	54.0882	134.247	56.117	88.8053	177.198	84.5125	177.095	45.3463	114.365	59.1038	90.7773	104.175	253.903	145.707	84.1538	33.0588	139.074	163.846	113.004
200899_s_at	1240.14	1113.25	2208.08	2038.3	1790.77	1899.59	1225.98	1184.63	1891.93	1291.62	1521.04	1269.99	1764.83	752.091	1288.51	1644.02	1850.34	1443.97	1400.06	2193.18	1592.95	1704.65	1856.02	1574.91	2670.48	1706.98	1890.93	1729.32	1680.25	1665.98	1482.66	1609.57	2125.35	2260.51	1276.67	2115.33	1905.28	2418.16	2096.07	2836.93	1769.92	1324.54	1354.64	1811.21	2190.23	1718.85	1377.88	1516.82	1423.99
200900_s_at	47.6321	63.9874	28.5605	73.5062	55.7099	73.9008	76.0743	17.8311	23.1826	23.8139	25.9115	57.1992	106.945	36.5318	105.739	39.0298	18.3166	49.545	26.5107	49.1233	32.5013	52.5156	69.7453	159.823	33.1708	93.6347	171.625	95.019	46.5688	26.246	19.2379	16.2528	25.2042	12.951	39.4315	17.0291	14.3447	30.0747	14.7588	19.0474	18.8344	30.114	13.9938	20.6474	15.483	12.818	10.3563	17.1216	126.526
200901_s_at	526.429	587.079	421.104	657.313	655.5	776.89	571.741	421.159	794.384	233.716	1098.53	917.55	828.847	943.337	825.21	1232.06	991.997	1291.78	1072.25	1332.27	700.715	811.389	373.975	1464.69	1572.3	1615.56	1082.19	838.454	893.074	295.184	114.843	377.071	73.1847	101.633	204.596	109.417	192.708	70.3434	216.859	806.215	171.174	290.345	110.832	74.9622	303.28	36.2293	157.624	265.033	819.528
200902_at	626.347	482.621	786.739	739.477	677.242	1062.92	510.511	554.503	839.131	485.746	758.982	603.637	604.236	462.011	626.632	943.156	655.03	760.995	819.315	1119.95	626.442	826.066	1569.71	895.388	1439.54	1113.44	1024.27	895.303	852.087	425.345	150.807	547.155	209.651	576.39	291.614	180.904	167.257	257.654	406.935	868.475	181.799	392.852	572.329	563.791	361.727	371.945	162.747	317.042	634.56
200903_s_at	54.2493	51.1508	20.0445	31.526	25.5982	40.0285	55.8375	29.386	25.0419	10.4648	10.7006	21.9473	41.0932	16.142	32.6879	172.091	32.2562	77.5333	45.2995	63.7595	155.724	127.168	43.86	74.9596	89.1136	168.817	107.591	119.955	42.7688	19.0626	21.3078	19.6738	14.8043	14.0449	12.742	20.2109	18.7894	8.68733	17.5226	55.7053	11.7946	38.8796	20.6851	18.5779	16.7093	13.3169	14.3841	26.4857	31.5299
200904_at	618.034	502.976	1247.02	1571.03	1198.22	2315.3	375.593	294.539	735.042	2205.69	2596.4	1437.63	1007.16	1028.93	1587.55	662.881	177.744	1456.74	911.26	2730.65	462.184	433.732	755.033	1735.25	4119.58	3814.81	1509.04	344.069	610.088	122.035	136.334	330.237	388.784	133.415	145.088	198.863	278.139	102.844	408.78	681.893	493.087	138.103	421.063	723.513	428.329	654.199	856.242	518.632	735.32
200905_x_at	336.793	399.289	801.828	1192.84	823.525	1360.25	210.243	235.123	268.993	1183.54	1418.44	953.267	649.505	790.526	1133.83	400.839	113.804	973.092	789.042	863.422	359.759	235.525	244.262	1141.17	1405.3	1588.64	1147.08	331.303	337.121	101.132	88.9299	142.388	130.535	85.535	99.0977	167.327	92.452	168.879	211.293	333.399	155.496	70.3155	206.375	91.4952	227.143	114.893	624.273	396.834	591.125
200906_s_at	42.0956	45.2729	28.918	36.3716	37.0557	32.9189	37.1542	35.6142	47.9526	33.9623	37.1011	42.7453	55.7763	36.0065	44.806	42.4637	33.4449	42.6818	44.0207	33.1275	35.8789	30.0633	32.2182	28.7547	28.8808	36.2725	34.9602	33.4565	32.5309	34.8069	36.3938	34.7603	37.5244	44.9156	32.5555	43.5198	38.2096	40.9163	36.4262	38.1504	46.5573	30.3028	38.2931	29.7944	40.5144	30.3015	34.4962	29.3826	54.4594
200907_s_at	62.5843	39.8414	41.955	55.1156	58.5986	58.9905	31.0523	33.0017	32.4461	14.4104	34.1173	49.8386	69.1012	37.4273	69.9223	27.5837	27.7328	46.1994	42.1607	36.7044	20.6946	19.8325	23.9073	42.3133	28.5756	58.9782	40.783	24.6683	33.5862	45.1365	29.2127	33.6172	26.9971	27.0004	58.8728	26.7824	27.1966	22.8963	47.5645	40.0687	22.8337	27.4858	26.4429	28.6009	27.6775	21.6228	30.3573	47.7856	22.1584
200908_s_at	1260.88	895.78	1311.36	1126.15	917.771	1837.52	1900.1	1944.29	2011.97	2324.51	1149.49	995.488	963.496	979.092	905.657	2381.63	2756.34	1670.38	1220.39	1481.86	2455.42	2514.5	2856.06	1379.81	3382.23	1940.5	1341.05	1826.47	2042.41	1007.21	980.629	1151.99	1629.61	1679.16	944.153	1864.44	738.952	780.698	1211.05	1878.02	547.915	1488.02	2108.2	510.154	1362.84	1732.4	701.516	1387.47	1838.97
200909_s_at	3162.2	2590.89	3462.39	2819.76	2024.17	3373.24	4261.07	4217.04	3378.67	4685.93	2005.28	2049.77	2132	2168.22	1904.4	4375.88	4349.54	3496.09	2457.36	2309.07	5361.56	4333.03	3970.86	3290.59	4846.74	3447.78	2784.02	3961.65	3580.18	2130.65	1709.73	2477.91	2533.63	3093.96	2598.61	3601.37	1546.25	1765.07	2232.44	2917.52	1372.86	3313.92	3653.09	1032.38	2702.57	2890.14	1884.26	3209.2	4301.39
200910_at	188.681	157.293	147.921	167.24	159.487	158.609	235.525	208.601	246.748	43.8087	117.235	151.268	240.812	104.158	178.055	765.692	281.82	413.731	324.107	504.726	414.562	539.66	240.574	336.069	697.658	787.85	412.759	211.067	264.955	150.618	35.7665	551.779	41.5938	54.6622	63.9267	86.5396	41.0952	35.9264	66.5813	210.864	61.9195	408.642	79.6576	33.6282	59.3766	20.2016	31.6609	113.76	235.474
200911_s_at	160.652	203.282	147.459	385.28	338.346	428.969	234.909	108.457	156.094	152.76	552.3	538.329	437.603	603.769	575.525	327.14	63.6575	416.27	238.603	311.343	138.639	235.393	175.181	790.24	677.425	974.607	636.957	275.908	325.208	278.459	50.0448	629.796	50.6288	84.4839	231.613	105.504	80.0242	30.7052	66.3015	158.375	118.25	327.624	95.8261	46.3012	66.2966	20.9119	72.7497	173.588	326.281
200912_s_at	1572.29	1500.04	1923.35	2372.14	1550.47	1861	1653.9	1915.99	2339.82	2342.22	1878.85	1556.87	1905.52	1238.56	1324.9	2734.25	2901.68	2242.73	2065.19	2520.29	2856.2	2365.22	963.999	2058.95	3228.85	1999.09	2536.76	2563.35	2250.24	1511.69	1193.42	1608.15	1881.44	1758.05	1101.01	2013.48	1372.95	2501.14	1737.98	3343.98	1411.78	1350.22	2294.44	1756.89	1755.64	2451.57	1152.48	1365.52	2154.04
200913_at	46.5899	45.2207	25.6921	42.3867	48.6176	58.5485	51.0579	29.6553	18.8372	13.4619	14.513	33.3126	68.3846	21.4651	57.8073	95.372	16.4086	58.7215	38.3764	47.3655	48.4537	47.6908	53.7626	75.2177	48.7875	104.807	87.3133	69.4549	64.0286	19.2972	30.7236	58.637	23.6602	17.6095	49.6798	30.2895	22.3489	12.7851	18.4773	34.086	21.4257	78.225	25.5326	27.3346	14.7699	18.1936	18.1694	17.0249	40.2192
200914_x_at	116.633	202.38	66.2705	195.524	208.617	189.206	113.446	85.8815	66.5272	69.1669	115.746	169.043	154.811	188.962	241.159	184.562	78.2243	159.916	247.922	176.457	158.995	125.976	108.762	109.577	137.775	200.207	158.129	124.502	138.061	92.5	75.6276	122.155	100.841	171.051	53.0455	73.9894	124.064	50.7014	38.4674	94.5736	44.8839	97.3476	172.732	72.2803	135.953	129.826	42.9208	57.6783	155.188
200915_x_at	229.566	201.859	110.592	179.002	160.733	358.968	163.558	162.734	213.107	164.37	152.559	203.347	226.508	167.276	295.796	390.674	153.421	418.43	391.447	407.535	180.413	235.904	172.726	275.143	349.258	374.302	363.329	258.462	180.503	110.247	66.4699	127.979	56.9369	136.891	56.072	78.6898	76.0447	43.3539	71.8223	102.017	69.0184	131.947	86.907	68.1406	149.764	81.4866	63.3493	74.5333	253.705
200916_at	243.281	204.662	200.094	421.415	269.598	675.218	306.872	354.895	254.953	66.1712	319.36	395.842	401.721	408.403	468.59	1454.91	453.894	809.655	397.331	966.555	884.591	1016.09	364.219	753.859	1819.5	1969.22	1044.93	429.857	302.27	78.9473	99.8826	86.5336	75.8451	72.4872	77.3861	94.8152	125.744	36.863	73.4536	287.415	50.7041	140.956	141.144	84.3185	127.146	72.025	145.522	91.8675	310.402
200917_s_at	34.2883	39.5968	28.3524	37.5112	38.1375	43.3349	25.7008	30.7712	12.0732	21.0745	27.3333	35.1345	36.8039	34.0624	44.4707	26.5427	23.9601	33.776	30.5625	27.5635	28.392	27.744	44.7429	27.4876	25.0617	35.2334	39.9994	28.1134	34.5671	33.5608	27.6179	28.8786	24.4057	31.72	28.7045	31.8792	30.1014	24.0458	26.881	24.9149	22.98	28.6408	31.4165	33.3943	29.7098	27.0485	35.786	32.4279	32.3971
200918_s_at	58.3814	67.9163	35.9073	45.9134	57.3872	116.667	83.701	63.2668	40.1618	22.7995	25.5444	63.4086	152.123	44.228	94.0599	143.221	23.5977	61.4845	46.7126	73.3132	104.607	65.8889	49.7682	124.303	126.868	243.16	100.63	110.355	43.7356	23.5164	23.7628	31.8128	14.8285	18.8586	25.0329	32.2203	22.2689	12.804	20.9447	31.526	15.3752	130.345	26.0929	23.431	15.2996	19.8134	13.9848	42.8198	59.1906
200919_at	31.5632	29.97	32.117	28.9252	30.6805	25.0791	18.4416	18.6715	12.0354	17.9081	13.7207	18.7561	16.0551	16.1845	34.7118	24.2923	14.6395	19.9143	23.9769	18.3375	19.4094	18.1041	20.4971	25.6416	28.5944	26.0268	20.4085	22.1513	23.5014	19.7429	19.3182	14.7266	17.3199	21.4412	16.0871	16.0656	18.26	12.9942	16.7158	24.1437	18.5383	28.0023	17.1072	17.2729	11.4366	16.7266	19.1304	17.4101	23.3449
200920_s_at	202.534	240.749	432.601	338.096	400.858	523.982	30.329	39.9182	62.0473	405.471	477.293	272.799	187.178	140.556	441.041	59.0793	27.7308	77.6875	227.82	131.345	83.4883	64.1888	3557.72	112.629	181.575	259.294	142.925	134.961	139.335	175.44	69.0608	97.5757	44.5542	115.677	79.3095	86.4943	133.616	99.4479	73.1698	99.5575	110.317	83.0955	63.405	61.5662	88.1394	75.7579	92.4444	130.428	133.396
200921_s_at	987.387	875.361	2050.47	2004.34	1632.92	1977.62	553.859	617.388	670.582	1811.41	1790.44	1241.54	1297.62	720.036	1420.32	372.612	379.433	500.469	459.201	1261.41	608.256	486.546	578.137	875.582	2582.19	1565.07	788.753	1065.33	653.595	854.442	855.187	853.994	1066.43	1602.84	281.154	1308.96	1117.33	1597.93	887.736	1437.99	610.943	319.012	1441.4	1073.18	1007.55	1368.89	667.371	475.748	1610.23
200922_at	23.0596	22.9416	19.2859	21.8292	21.1597	23.0982	17.6891	25.5394	7.99318	12.2677	7.79796	13.153	15.4125	13.6208	18.2829	14.3704	13.6227	22.116	14.2539	17.3561	18.9025	19.0749	16.3147	22.1035	15.0717	17.8447	21.5588	19.945	22.0538	16.0266	17.2302	16.7407	12.7392	16.4687	18.76	16.2485	18.2535	13.0361	14.7001	12.5122	11.6492	19.252	28.4187	14.6552	20.9449	15.0536	19.3295	16.4465	18.7535
200923_at	26.0404	24.9423	23.2413	25.6209	24.1511	21.4496	16.9514	26.7039	19.8978	25.7171	18.6026	20.0953	21.4398	19.2477	21.2425	19.4698	20.4116	22.9738	21.6702	17.9679	21.1739	20.0367	18.9984	20.7725	21.6664	17.8101	25.8179	19.8149	20.6638	25.6291	20.1791	20.1064	17.1827	24.7356	18.832	21.0441	21.9966	17.0477	20.8208	20.6306	18.2472	19.0351	19.258	19.783	19.2148	20.7464	22.9583	22.7902	20.2265
200924_s_at	20.0519	20.4924	16.1061	20.4868	21.9522	17.451	19.2729	22.7791	13.3913	9.74911	10.0485	13.6245	16.7841	10.8176	18.8865	24.1726	11.0772	20.6029	18.5821	23.6007	25.0766	21.1565	15.5681	30.455	19.2548	21.9188	33.9786	26.6476	20.7555	29.979	16.2667	43.1711	14.4247	17.2415	40.3771	19.1605	17.8162	16.2527	15.9102	16.0833	20.2802	37.1438	26.4511	25.0576	24.8151	11.7714	20.2402	25.6536	12.0668
200925_at	306.398	264.985	251.789	286.021	240.327	560.606	359.061	360.569	361.361	254.154	286.651	335.305	318.018	232.31	596.882	960.691	680.457	525.635	529.826	1079.45	757.91	1022.17	770.22	582.214	1408.45	1065.44	890.008	756.154	731.979	667.76	657.338	775.635	844.89	988.97	267.211	1147.87	618.388	730.809	629.144	1389	259.985	677.234	537.577	652.914	643.085	918.31	145.283	304.923	244.13
200926_at	4627.8	4021.22	5682.25	4547.21	4192.4	4304.2	7540.99	6591.93	6727.81	6366.69	2619.35	3432.16	5399.98	3023.76	3244.43	8735.22	9758.23	7266.25	5129.61	3133.51	7907.71	6137.88	5545.28	7013.81	8122.32	5179.31	4599.68	7291.98	4395.42	1894.71	752.149	2488.24	2739.97	1188.95	1772.87	2454.95	841.485	1309.48	1504.58	6190.12	2412.29	3638.67	2544.21	825.947	1907.07	3837.63	2696.04	3759.9	8943.05
200927_s_at	125.197	196.31	144.701	250.433	236.008	295.84	173.581	112.268	102.242	88.4499	123.82	182.86	177.057	171.37	297.603	363.792	95.2471	419.037	264.854	174.792	172.169	302.837	299.053	541.384	395.147	525.526	618.07	314.388	366.186	87.3444	37.1513	97.874	56.9516	75.3271	133.602	120.728	65.4413	32.1056	75.9176	57.6897	35.8831	96.1499	128.436	65.3701	73.0858	54.1468	91.2188	77.9048	99.4364
200928_s_at	101.08	62.8803	75.7669	71.2267	101.601	94.1306	39.2976	49.227	40.5823	29.2472	37.2956	63.3971	135.484	38.3272	83.4115	80.6532	41.6209	69.8414	42.7182	83.3618	68.5411	80.468	63.0902	167.81	62.2396	163.911	161.828	73.6337	40.8562	23.8838	16.3088	21.291	19.9665	16.3329	28.7206	30.3156	20.6066	19.1907	23.1276	47.9423	20.0368	24.4791	25.1837	21.0427	30.4815	19.5876	33.4204	15.8222	129.437
200929_at	101	115.783	28.7451	64.6301	96.3752	121.805	72.4357	59.7689	32.9763	40.4538	19.638	60.6931	89.9038	62.0295	123.903	88.1019	24.9883	76.3364	62.054	90.5892	110.98	107.068	136.225	88.8654	68.5793	158.291	166.985	191.002	120.662	126.999	68.1125	175.512	53.1088	196.917	65.4256	117.96	138.119	46.5848	128.394	75.937	27.218	126.798	178.137	115.366	154.414	49.3311	41.2928	92.3186	91.6399
200930_s_at	22.253	21.7206	28.9889	21.8546	21.284	19.4784	33.735	26.2901	28.0143	31.4135	25.4007	25.1096	26.0573	25.3803	23.6641	23.9392	25.1589	25.4111	23.8607	30.581	27.791	30.5206	27.556	31.0696	31.0078	24.8064	25.3394	29.3798	26.4622	23.7591	22.1425	24.5541	20.7748	20.0308	25.462	22.0197	22.5851	34.2589	23.0847	30.3291	23.9683	24.3671	22.9733	23.0552	26.7751	23.7753	19.6537	26.4104	24.8634
200931_s_at	929.791	800.083	1205.09	1869.1	1868.65	1020.21	852.535	664.135	1163.15	375.008	1404.99	1586.5	1372.7	1463.37	2244.69	3297.02	1977.16	1508.81	1801.66	4554.93	1642.4	2550.36	10528.3	6043.18	7858.74	5025.8	5101.08	3078.47	3028.56	1031.93	1347.77	985.266	2199.98	4837.53	240.999	1702.41	1858.3	1310.5	1869.6	6796.18	1034.31	371.528	665.299	1759.63	2136.9	3863.42	1575.54	1308.47	2856.02
200932_s_at	38.8056	45.0061	31.4142	51.6792	49.5592	57.0863	69.9641	90.3371	34.3261	30.9983	30.7033	50.557	66.32	44.0681	72.8066	145.495	40.1101	117.835	82.0626	78.9591	123.59	101.128	46.441	69.7296	125.96	197.528	153.803	94.8598	59.2021	73.3617	69.5905	99.2294	41.3405	41.5696	61.2579	69.3354	46.2845	67.4079	50.1431	60.457	48.6798	212.277	39.4652	47.9997	29.6355	30.2755	39.4931	44.7498	53.8706
200933_x_at	2718.91	2243.22	3374.29	2778.33	2678.79	2427.22	5681.6	4836.02	5066.42	4558.12	1942.36	2270.48	3340.6	1833.09	2234.26	5974.53	7688.2	4991.52	3912	2641.68	5263.31	4922.37	2387.12	4587.91	6220.14	4065.38	3024.76	4456.65	3062.45	924.712	736.976	1193.69	1330.87	667.218	802.514	1278.67	634.883	854.892	781.42	5062.66	1401.67	1904.67	1290.11	460.256	864.66	1453.12	1220.43	1847.7	4600.83
200934_at	618.362	523.455	418.287	643.857	643.281	656.199	716.271	996.432	1157.5	556.344	723.19	668.684	580.391	663.228	718.204	2192.79	1938.54	1691.46	1661.93	899.85	1194.57	1422.7	1547.15	1800.6	2818.09	1804.1	1322.84	1526.79	1234.41	758.699	221.537	1054.08	325.949	459.104	587.492	784.542	248.372	132.599	203.385	1208.96	538.427	685.736	692.149	145.246	400.59	748.872	365.373	695.513	966.987
200935_at	23.9002	27.6563	22.317	23.4071	25.198	27.0305	30.7164	24.7015	28.0858	26.3714	18.3687	24.7636	29.815	22.7156	30.2287	30.6303	22.1422	40.639	24.6235	17.9762	74.3987	34.1295	26.2996	46.1232	36.9389	39.3528	51.6902	97.5358	45.574	46.3944	27.3116	63.0952	22.6166	38.2742	24.4068	27.4947	44.8473	25.5048	33.1774	23.6282	19.9806	47.8889	22.9729	26.6578	42.044	23.4468	31.4502	37.7076	46.3222
200936_at	1107	1005.46	1641.96	1257.27	909.904	1902.09	1965	1780.65	1737.98	1796.71	1605.41	1051.5	899.967	1013.16	835.122	4276.08	3644.54	2035.78	1640.5	3336.49	2928.65	3641.03	9739.34	1633.17	6591.18	3895.71	1907.93	2218.45	2002.08	848.328	685.286	1191.21	779.913	721.744	557.557	651.684	512.317	529.603	626.827	3343.71	632.382	1626.26	798.14	528.72	475.056	1432.25	282.065	1008.25	1242.58
200937_s_at	1694.68	1520.23	1986.65	1647.78	1342.57	1768.54	3024.48	2895.47	3261.1	2370.4	1686.1	1477.21	1689.59	1187.16	1407.97	5653.14	6135.01	3768.44	2333.76	3158.64	4185.52	3997.66	2960.65	3124.87	6914.45	3509.81	2654.04	3164.11	2199.69	545.217	315.071	891.063	718.303	433.055	322.326	416.982	287.456	392.072	580.475	4592.21	503.98	1051.3	689.984	331.75	520.826	815.309	418.888	711.878	1596.72
200938_s_at	49.3708	50.4213	47.4993	60.1642	56.3611	40.4893	61.1913	60.2231	67.3965	60.9424	89.939	66.608	80.8132	65.4173	41.3983	55.2251	67.583	56.9081	40.1853	115.495	65.4553	63.6898	60.8314	41.9981	138.279	53.0788	49.7938	43.381	45.8434	38.6867	54.01	41.0009	61.51	35.0328	41.7475	53.9717	39.6742	120.728	51.972	70.5149	79.715	49.6557	44.7441	68.062	43.4743	68.7881	42.0125	42.5926	48.2749
200939_s_at	25.3751	28.6423	26.0177	23.8042	25.7978	23.3853	23.3876	24.1728	62.2629	17.5745	27.5368	23.7984	22.2371	23.803	22.0073	23.7054	35.7729	22.2143	21.4632	23.6919	23.7483	24.5338	23.5861	23.2918	23.8014	27.28	20.5423	20.8282	23.3754	19.3234	23.7661	16.4509	22.5466	18.7352	18.0332	21.9347	20.6493	25.9278	19.7194	27.4323	29.9148	20.7408	19.3702	22.2621	22.5539	27.4003	18.7479	22.3958	23.2282
200940_s_at	652.833	763.222	968.95	935.292	974.192	872.321	723.135	215.802	665.104	410.778	1423.02	887.807	658.617	745.071	889.679	1183.31	540.94	1096.19	936.448	2012.19	910.24	773.564	3154.28	809.324	1425.43	1595.88	874.011	684.942	495.217	331.858	159.576	451.665	135.018	176.961	136.659	113.196	173.833	134.545	188.435	720.121	193.665	194.157	46.8286	380.286	340.475	473.193	137.361	262.277	599.25
200941_at	363.197	417.09	459.689	545.388	558.825	434.687	621.265	399.584	725.857	283.044	698.216	580.148	392.753	719.841	573.867	1630.72	834.584	1279.46	1270.07	1460.58	652.617	738.203	681.686	860.169	1454.96	2170.84	842.711	626.13	315.588	88.4974	45.9075	109.849	28.4159	41.6916	117.821	78.9136	51.0425	76.391	64.9936	484.74	153.377	179.886	53.6574	54.1126	44.29	35.6781	110.006	253.665	659.234
200942_s_at	89.5519	130.071	114.915	158.961	116.099	143.002	166.178	241.192	149.201	123.406	115.747	138.928	145.162	101.139	219.221	335.905	101.313	284.995	224.376	276.881	309.865	184.992	376.189	263.519	331.251	557.827	345.885	331.725	101.616	40.1867	60.6881	164.656	42.3038	41.4233	69.4681	47.7527	38.5171	76.0245	57.3603	134.895	73.183	231.55	404.835	85.6331	50.9179	102.912	74.3146	41.6245	101.324
200943_at	1693.66	1426.42	1885.29	2269.29	1620.18	1738.65	2201.52	2448.97	2792.65	1926.66	1600.78	1619.23	1872.38	1513.12	1515.77	4222.3	4717.93	3162.81	2286.64	1789.53	2275.36	2165.79	4638.87	3669.88	4408.67	2142.98	2234.67	2926.89	2189.75	518.373	164.143	666.438	419.556	335.694	360.922	575.857	328.826	83.5044	591.961	3325.99	514.434	588.765	937.181	190.919	749.438	1250.4	694.239	638.197	2640.24
200944_s_at	2768.09	2245.24	3500.16	3067.53	2921.42	2454.07	4369.81	3861.32	4723.47	3485.06	1954.72	2274.21	3024.19	2083.15	2172.25	6479.11	6713.56	5146.92	3241.98	2164.39	4143.8	3696.26	5934.61	5384.55	6459.67	3327.02	3108.81	4650.91	2913.68	808.923	121.839	932.92	862.64	476.662	617.364	1414.61	206.315	261.424	814.054	5024.12	1053.33	1201.87	1755.31	380.62	1011.8	2051.94	1228.81	1112.4	4927.43
200945_s_at	196.996	289.48	140.591	274.256	203.018	389.564	235.295	225.522	203.607	165.239	278.003	287.993	286.29	227.816	379.391	438.587	180.085	361.74	277.733	463.08	361.158	364.32	513.006	329.408	460.538	478.027	473.364	468.613	254.677	183.597	109.902	286.202	121.533	209.022	60.674	153.178	144.509	65.1749	279.129	276.654	37.2869	118.161	90.5642	111.216	272.11	176.13	101.561	101.492	129.581
200946_x_at	90.4857	131.462	96.8536	114.161	107.716	149.894	80.9996	60.9937	53.6721	73.425	79.1355	95.8244	97.831	85.4061	127.517	172.201	63.9857	141.531	105.418	143.761	135.707	119.741	95.1935	130.959	98.1025	247.233	158.755	85.6505	113.751	39.0348	69.6544	44.2971	49.0404	39.0715	27.8407	44.6491	39.1006	74.1233	49.2395	58.2163	51.4999	50.0996	78.6912	64.8125	43.9915	68.6236	54.4759	87.8197	202.108
200947_s_at	314.194	359.44	230.549	422.416	334.182	528.878	264.322	247.942	339.695	243.09	420.504	391.437	321.396	313.828	553.535	824.374	414.134	927.763	479.752	662.86	340.517	443.851	170.535	559.68	781.192	940.174	550.376	381.769	228.797	69.6889	30.3781	72.4408	31.2705	23.1389	67.1428	48.4159	26.6278	29.2219	40.0996	170.564	60.3642	66.6366	36.5886	86.7006	82.0195	21.9634	94.2864	104.554	267.793
200948_at	76.6877	70.9451	26.2872	53.5485	68.6975	113.501	33.7444	20.6223	22.3056	16.6797	19.2092	44.158	64.3489	44.1523	69.668	51.1438	14.0585	70.1282	48.3858	54.9376	43.2658	43.2018	70.9094	67.2433	50.426	86.1176	74.8397	78.8028	46.3591	55.4962	20.4697	121.593	25.0038	89.2007	30.629	23.5261	53.5467	24.0434	38.4817	33.0769	22.5031	38.3692	44.0416	25.9344	88.8989	39.167	24.8737	33.9576	82.6501
200949_x_at	5015.8	4676.11	5842.78	5574.71	5467.32	4113.21	8176.45	7766.75	6890.33	7353.16	2739.54	3999.81	6084.71	3512.73	4371.13	7378.28	8448.1	6020.41	6019.21	3871.23	7882.62	6003.4	3781.18	6506.44	6644.45	5563.94	5062.84	6743.35	4822.77	3529.49	2049.88	3883.02	3951.62	3577.22	3872.38	4302.59	2846	3409.69	3204.47	4834.71	4215.46	5596.07	5768.82	2742.24	3276.1	5536.67	5486.77	6690.57	9806.23
200950_at	64.7707	67.0445	45.3289	70.818	74.4655	61.9535	63.5321	39.6321	25.8192	37.5545	36.6232	59.0952	72.9854	55.3997	82.3589	121.619	48.9276	75.7308	91.4596	85.1862	103.931	76.6757	42.7433	114.772	66.3886	86.0292	131.44	100.908	113.24	115.085	76.4006	275.47	68.1469	241.319	82.6172	93.5317	129	83.1798	156.252	56.1938	49.8467	154.285	87.5919	120.012	175.578	62.2092	63.5106	80.881	47.7684
200951_s_at	32.0629	31.743	25.3109	26.0017	28.14	29.4349	28.3209	31.4873	21.1151	29.7238	26.4816	25.6837	27.6095	23.6713	25.1425	37.5836	28.2022	33.2104	26.1096	26.911	33.7632	44.7452	31.1383	32.4316	32.0338	30.7496	34.2985	28.15	29.3543	20.9966	31.1581	22.8074	25.1142	19.3766	26.7724	25.1508	23.0823	26.5628	16.5616	26.116	22.2956	28.0834	22.5691	28.2073	21.7617	25.7677	15.9026	22.0363	30.1343
200952_s_at	40.8027	52.8173	23.7571	56.5564	70.8383	48.7953	29.1787	23.2958	22.2632	23.5584	23.4106	33.8252	32.9861	35.1222	48.2653	36.4261	30.0646	92.3297	136.507	39.5455	29.6683	27.5522	39.0526	57.3614	49.5246	29.1275	75.0485	83.3034	71.9502	23.4517	28.9845	32.5234	24.8609	38.3849	30.7376	34.7125	33.4981	20.095	30.5176	30.6086	21.24	28.5355	40.8943	31.5705	25.4692	29.3863	31.6721	35.4284	28.4769
200953_s_at	630.661	886.725	675.627	1088.26	928.028	942.959	1270.05	1518.2	2564.01	1106.36	1379.35	1084.72	1108.7	1021.45	886.264	3661.41	4444.1	2360.71	1571.73	2061.85	2600.75	2361.5	5545.49	2451.51	4723.64	1765.02	2049.03	2179.19	1602.75	164.034	54.4941	353.73	447.774	108.368	140.956	88.038	143.631	84.2138	259.392	1796.04	179.21	280.206	864.031	130.965	388.134	693.925	293.136	200.089	938.624
200954_at	26.3016	29.5821	26.4621	28.7703	30.1518	33.5793	13.02	15.0273	9.36806	15.5828	12.8209	19.6261	18.6814	17.5471	35.3023	20.46	13.1715	20.7766	15.3896	40.2958	53.1921	41.4228	26.7191	24.1314	38.6348	23.5805	50.128	46.5884	37.8172	313.088	150.921	263.028	203.768	1145.93	59.6319	137.154	432.14	50.6448	351.772	62.4719	29.6807	82.0852	268.445	127.819	365.974	75.2424	47.0072	46.4639	13.0593
200955_at	190.458	185.634	288.082	312.151	191.42	427.312	276.081	211.065	216.701	235.895	336.839	284.962	282.495	297.098	233.246	615.273	203.981	353.898	259.281	435.583	649.341	563.374	876.45	358.812	587.928	963.623	395.311	398.857	261.339	147.615	110.214	349.862	102.54	83.6576	206.298	138.136	85.7023	222.272	121.148	283.691	131.834	849.166	324.351	239.718	110.058	228.222	122.178	199.645	225.542
200956_s_at	67.132	75.5542	80.2494	49.6028	53.4093	56.5912	92.6365	57.3802	120.528	77.3384	53.7455	55.3789	57.0768	47.837	64.093	187.01	60.1248	132.426	98.4143	87.3654	127.937	118.26	99.6373	95.7834	211.157	197.984	167.671	95.0851	57.3743	58.2432	71.946	72.1895	54.6761	58.6225	105.79	68.9712	43.0185	90.8217	48.8343	87.0207	61.5274	249.073	67.8614	58.6303	51.5636	72.8183	43.9741	64.8568	58.3874
200957_s_at	76.94	61.3591	26.2814	42.3798	46.6815	83.4496	65.8925	82.3357	50.8986	27.122	28.1514	46.2646	76.3656	36.0879	59.0521	263.112	44.5693	120.449	85.4487	77.3474	170.187	125.075	131.446	139.657	206.251	257.813	172.126	99.1719	89.4401	75.2585	53.6844	98.622	36.0794	41.769	65.8001	51.7088	37.3103	15.6429	46.9099	75.1434	35.6815	291.984	43.9663	33.4782	32.3379	34.5823	29.5639	75.7227	46.1961
200958_s_at	1222.96	1185.6	1140.14	1742.86	1623.07	1007.11	1303.39	1818.83	1692.78	1635.47	1196.6	1267.24	1144.2	1237.28	1522.37	1731.78	1854.92	1362.61	2360.96	2015.51	2126.34	2262.59	1832.5	2137.93	2530.2	1917.12	2457.4	2171.26	2216.36	4458.25	3770.95	3824.62	3258.07	5351.36	2463.2	4937.61	4257.91	4738.75	3493.12	4422.69	2632.28	2162.37	3549.71	4157.23	3975.25	4600.74	2591.81	3071.38	1546.47
200959_at	535.683	616.886	658.669	865.432	698.594	776.586	1048.44	593.287	1195.1	953.95	1705.55	978.862	1128.25	718.32	664.202	1949.83	1277.55	1210.05	1297.83	1456.11	1102.79	899.15	4507.24	1105.89	2264.07	1808.54	912.703	829.437	855.066	116.577	34.9607	188.223	61.0868	43.3233	167.052	66.5548	50.365	116.089	146.487	759.646	127.265	299.412	153.893	79.52	106.099	165.68	239.677	157.594	702.349
200960_x_at	136.683	65.6909	70.2146	74.776	125.424	87.2382	110.635	97.7555	75.0365	36.9217	59.1114	81.517	102.959	65.0223	111.582	153.297	53.3585	125.688	133.196	161.816	105.635	107.567	185.344	116.595	116.019	223.205	163.883	92.1856	67.7265	54.2295	48.1077	68.9196	38.0831	29.0706	45.6505	48.6738	30.4904	45.3403	48.6658	100.74	41.3434	138.006	69.0109	33.1452	38.8569	38.3047	40.0408	35.1391	201.306
200961_at	496.453	583.675	372.324	587.361	568.602	486.451	565.975	816.85	863.34	365.883	757.27	608.073	621.715	411.812	705.152	1442.37	876.131	960.026	899.597	1351.29	735.404	1027.65	6554.42	1065.39	2661.66	1685.94	794.606	923.871	784.543	188.753	45.056	438.119	118.425	53.6816	85.203	107.586	28.4855	20.2719	105.461	557.483	72.8988	314.718	187.198	81.645	66.6216	179.004	94.6044	166.695	427.747
200962_at	58.6027	69.9308	31.5477	55.1802	50.9668	84.0436	35.351	29.8065	12.5115	17.8332	13.6595	34.4911	50.9998	31.7519	63.9819	72.0407	14.6103	56.4285	40.8851	52.8276	45.8282	27.212	49.3568	45.1655	41.2719	87.4713	59.6344	35.9561	45.7536	18.7118	35.0967	26.8697	28.7523	26.709	19.1135	14.0546	16.2895	13.4597	21.0566	23.4362	11.8862	17.7116	38.0305	22.3912	22.6463	20.5136	29.5783	20.4092	51.948
200963_x_at	4413.39	3575.35	4640.09	4466.85	4202.33	3451.75	6324.82	6101.45	5242.47	5994.7	2618.01	3161.39	4237.33	2718.7	3311.99	6065.51	6014.07	4706.89	4873.07	3751.89	6140.95	5393.05	4675	4980.08	5836.94	4645.81	3893.13	4867.05	3855.87	1697.25	1242.56	2362.03	2710.77	2000.15	1793.18	3257.84	1565.89	2728.22	2287.36	4915.63	2577.24	3697.7	4781.3	1794.43	2215.11	4820.02	2942.07	4263.32	6970.03
200964_at	359.702	174.013	204.83	174.688	286.234	302.403	164.994	184.579	250.688	51.8847	96.327	155.805	274.085	81.9137	272.479	402.714	113.619	233.041	279.764	735.774	367.507	370.477	44.0941	291.728	357.829	721.053	220.747	287.679	112.11	150.878	221.906	421.268	62.1939	284.212	110.531	125.272	351.661	119.028	102.911	326.539	62.0165	190.134	40.3433	142.015	218.614	21.6031	44.7052	79.1518	352.217
200965_s_at	870.567	836.833	2590.43	2156.3	1874.16	2280.9	1543.1	943.661	3195.94	5731.03	5381.83	2028.48	3142.33	902.455	1109.37	4131.24	3446.67	4330.97	2519.61	6333.18	3266.83	3889.87	734.107	2029.16	7975.24	4131.06	3744.74	1286.44	1649.47	198.82	97.445	287.425	279.612	80.9245	110.41	252.042	211.829	37.4452	338.191	2113.74	236.933	99.5359	2545.16	155.919	590.113	118.93	777.795	334.251	1034.09
200966_x_at	102.631	85.2804	100.041	105.698	139.196	155.706	251.945	195.302	158.898	63.5581	85.3939	152.337	169.572	127.31	292.127	941.88	163.559	274.393	259.951	387.697	607.862	636.076	318.507	491.489	766.441	1386.61	461.725	385.092	150.942	143.937	65.622	122.099	43.6237	82.1368	94.9318	86.8116	74.6972	47.0812	76.4244	135.814	50.5688	352.665	82.7646	81.2806	84.8215	50.6721	54.0814	73.8117	164.703
200967_at	160.574	177.325	180.83	156.737	116.559	236.937	501.303	381.624	155.809	176.067	169.783	185.817	213.547	205.402	160.085	787.101	182.468	218.674	115.601	325.286	528.215	473.035	238.45	306.6	737.355	835.957	439.579	613.91	118.765	102.511	161.121	91.791	95.2118	42.6234	146.894	122.098	98.7686	275.73	117.637	161.203	93.9719	222.409	96.9412	133.365	65.8942	96.4865	64.3196	95.309	163.049
200968_s_at	123.669	71.8832	89.8568	109.377	57.9724	114.21	213.72	162.316	82.399	66.7877	77.394	88.2135	129.337	61.2495	98.766	274.81	66.0527	140.438	40.2199	134.13	246.076	180.608	68.3147	156.694	295.326	364.178	174.178	202.33	43.7624	69.6051	109.345	62.1901	31.89	38.9854	64.9783	48.6453	46.844	100.837	64.4743	87.0851	61.9021	130.11	34.3047	43.579	49.4896	26.808	34.4412	72.3554	78.0688
200969_at	236.541	345.386	183.3	346.625	296.066	475.241	420.542	258.757	509.287	294.134	244.919	329.922	348.248	254.065	546.75	938.853	838.051	974.093	694.848	1200.09	869.559	944.845	412.676	846.685	1172.77	1023.98	1275.91	857.988	747.673	460.19	145.172	416.179	440.371	565.696	200.139	386.83	610.908	162.929	671.26	899.898	191.431	195.382	557.202	318.265	469.872	409.498	146.688	187.897	518.389
200970_s_at	89.6036	67.9613	35.4226	65.5303	79.6476	83.4012	75.9038	49.6449	44.554	18.1855	20.1449	51.2612	82.5585	41.9367	98.9996	133.765	34.5676	172.796	94.4929	102.443	117.709	125.824	122.818	140.12	100.562	145.568	182.383	171.164	150.48	126.746	22.6197	65.5538	26.3542	44.4685	46.7821	38.1213	77.3071	17.4527	52.0521	48.7214	18.0081	81.0676	46.2178	75.4856	96.2434	33.3416	29.4334	55.3626	80.5105
200971_s_at	170.937	240.156	96.4933	158.213	188.962	291.657	118.178	206.385	95.9566	157.628	125.339	184.229	179.267	164.346	311.952	324.153	144.615	241.849	131.091	241.716	224.774	324.066	1077.01	257.068	439.904	702.459	316.77	244.295	114.991	170.217	84.681	224.544	106.784	251.892	109.171	92.5549	189.727	59.4728	90.0517	128.748	43.4405	306.286	60.8526	98.7632	179.756	76.7744	62.161	150.98	106.585
200972_at	625.949	296.427	306.118	291.245	370.498	602.725	148.539	102.831	203.9	17.8891	237.129	203.308	308.865	128.83	181.071	278.908	105.147	359.002	168.278	275.785	133.475	188.94	475.282	177.415	345.002	335.014	216.396	151.879	145.827	22.1706	11.5827	53.4302	7.32682	9.06822	50.4313	13.3669	7.57237	4.32775	9.94768	95.4422	24.5429	22.6973	120.602	8.36603	22.0969	6.61026	22.0057	8.50069	222.342
200973_s_at	82.2288	53.9709	36.7528	68.4105	51.2392	244.44	30.1009	11.8043	14.6144	6.83045	14.9788	35.2511	92.7274	23.7563	46.7983	75.1732	8.29335	66.4349	15.9694	37.0082	31.6628	33.4115	22.94	48.8805	37.8892	69.4315	71.9516	61.0599	25.8472	19.7398	14.1581	15.7625	9.43608	12.9091	19.8355	14.0669	15.3655	7.74446	11.5454	19.4555	7.79846	14.4088	11.2636	13.3231	10.8628	9.14744	16.4232	10.0256	33.6379
200974_at	53.1656	45.5966	32.601	53.8688	48.1846	40.0246	51.6325	40.0251	20.6815	52.3773	47.5403	52.3685	51.2215	59.5936	51.8283	48.7326	49.6344	46.9253	50.6291	51.1704	59.1176	61.171	59.5391	52.7451	61.2235	62.7843	50.5305	56.2366	58.8992	52.1763	47.4213	58.8299	55.6682	58.8341	48.5523	62.6715	55.6065	62.9279	63.8426	60.8238	47.6038	52.4484	52.0679	65.4002	52.8361	58.7474	38.9301	45.3812	44.6871
200975_at	240.763	189.013	50.1605	136.575	149.631	205.795	249.306	168.033	158.422	83.2043	238.574	277.626	193.595	223.646	575.127	391.68	132.309	432.399	161.181	224.682	250.765	233.952	138.311	282.372	379.643	917.868	213.308	215.852	110.959	39.6805	40.6898	55.5255	46.4197	20.1676	32.113	42.8842	32.578	31.652	35.0201	113.986	75.5418	213.982	31.2856	37.6471	21.0299	30.5219	23.3904	63.5338	345.98
200976_s_at	183.645	128.069	130.224	183.787	184.288	309.806	111.989	74.0784	87.4049	136.692	147.655	200.511	174.856	147.604	424.157	182.947	38.1496	250.821	195.96	243.622	316.422	238.445	147.932	325.974	219.836	403.221	566.59	583.889	300.203	2337.9	1266.34	1430.36	2375.23	5467.13	318.649	3297.98	1831.86	2814.76	2471.86	4724.89	497.091	454.957	954.344	2615.38	3100.53	2752.56	249.631	324.494	59.1657
200977_s_at	150.326	362.879	95.2695	196.144	137.118	564.098	108.597	131.258	110.676	139.017	201.923	294.19	230.263	306.117	526.28	204.935	85.5374	317.382	218.515	348.417	474.943	503.867	182.984	570.79	508.529	613.123	747.451	614.799	387.002	3301.34	2538.67	2678.18	3208.25	8159.32	719.158	6401.11	2663.94	3902.17	3339.82	7500.49	608.839	1005.85	3713.67	3483.12	4313.39	2478.22	417.132	563.081	163.797
200978_at	60.3211	60.824	31.467	60.1263	55.8044	99.5263	69.849	49.5268	49.5249	24.0625	20.7393	51.3279	112.331	32.0811	92.8694	167.74	31.5836	169.963	101.812	106.496	133.801	128.455	71.7163	133.147	127.03	265.207	177.365	153.154	91.4669	57.7195	27.5887	61.7932	21.8133	33.3346	56.5933	33.5246	40.0569	16.5182	29.8767	50.3237	37.4016	155.447	129.068	19.4222	27.051	12.439	21.1177	50.0358	88.0917
200979_at	29.2146	26.1886	18.4085	29.0962	30.5277	29.5643	24.7514	80.1974	8.69521	10.8542	15.196	21.4464	27.4916	19.0267	26.6147	36.2985	15.8759	44.4332	21.6849	27.9757	25.6431	38.2027	29.652	41.2277	54.9827	127.239	49.932	63.0107	33.3077	29.7963	19.0972	35.994	16.8788	19.8723	38.7725	21.1833	30.2784	22.4188	17.2634	18.9122	16.1494	60.318	21.2274	19.6134	19.3729	18.8542	25.8108	26.3449	15.4684
200980_s_at	165.733	99.2545	66.2121	154.855	90.6434	198.887	87.8401	152.002	113.462	45.6802	65.0675	124.033	210.078	89.754	192.906	349.704	82.6854	287.191	162.993	240.842	193.476	222.174	145.829	368.083	296.741	578.924	252.688	311.498	150.862	222.415	64.1333	138.845	52.0963	89.7465	96.8386	59.7038	41.0904	42.5429	43.2317	96.6161	45.6416	333.302	297.033	39.9976	59.3611	85.9947	41.5049	71.6532	53.3329
200981_x_at	540.679	664.463	882.08	1412.88	937.915	1271.78	748.092	518.233	908.528	460.038	1490.29	981.099	799.005	709.874	1096.1	1185.91	745.123	862.439	863.467	2947.57	1545.32	1703.23	2852.94	1016.24	2170.6	1847.56	1868.06	1136.48	1069.16	1699.68	1736.19	1316.66	2988.74	2966.79	410.003	4732.84	1362.79	2184.68	2232.14	5464.81	576.276	1517.02	3981.77	1594.28	1864.76	4852.01	442.417	526.46	587.562
200982_s_at	122.71	98.1238	70.171	106.014	89.9088	178.106	43.4367	35.4744	48.8654	42.8201	52.9806	73.8922	129.922	43.5547	99.4395	69.1881	30.1456	79.1164	42.7304	139.506	86.27	49.6321	42.4951	68.0575	189.197	290.757	49.6183	129.814	41.0069	24.9163	26.7542	21.2685	23.1231	22.8955	18.3432	22.7951	21.4789	31.9329	15.554	45.7959	25.4201	18.4009	24.4762	26.8285	14.6406	20.2448	26.1672	16.8562	75.6792
200983_x_at	53.8647	45.2971	35.3328	44.8529	61.7013	54.5339	39.2229	33.025	36.6926	20.298	13.3018	26.0148	31.5048	25.3033	43.1936	64.3002	27.7889	86.6964	57.6797	67.7439	101.669	186.053	76.272	196.721	107.422	100.221	191.788	266.953	112.181	1839.91	1940.58	1115.97	2283.9	2501.46	312.208	2829.96	1283.94	1422.67	1923.1	1723.46	288.679	647.449	177.626	1501.13	1600.51	2472.16	101.318	474.718	21.9075
200984_s_at	33.0429	30.27	22.9901	23.7656	29.4823	24.031	34.1988	13.4918	14.5019	10.8588	6.64631	12.1372	20.9869	9.0111	17.265	36.593	12.5944	96.9718	147.796	80.7236	42.6976	33.7797	29.3352	176.103	35.4744	49.3636	199.763	210.55	83.5244	940.28	355.747	879.078	623.59	1546.48	201.081	1650.65	943.815	918.633	1393.49	950.008	236.656	246.898	262.108	1143.28	1120.36	1321.83	95.7296	221.917	18.9594
200985_s_at	302.944	270.36	110.911	171.562	262.02	210.785	364.361	567.032	602.199	274.272	132.854	178.919	252.731	87.2398	349.843	857.432	483.738	885.772	1233.48	1759.28	733.685	950.022	1120.54	1048.28	1501.5	863.321	1087.52	1173.1	1113.38	3556.85	3071.81	3196.4	3018	4424.31	1770.36	4428.38	3308.19	4801.82	3652.26	3876.23	1965.48	1803.65	2781.63	4367.39	3719.85	3588.46	946.399	1718.74	232.723
200986_at	26.5921	30.9024	16.807	21.7681	24.6701	27.2665	32.7476	26.9662	22.8661	16.7968	19.5563	22.9181	24.8818	21.0509	26.9325	52.1576	22.6991	46.495	31.702	58.6324	36.5291	47.0957	31.593	32.432	36.2172	33.7592	41.3904	34.6581	30.7396	30.2288	30.4413	28.447	25.2194	24.4435	23.4978	27.3669	26.5487	31.0544	29.6197	40.6189	18.7544	24.5782	28.9342	24.1513	21.2838	23.0012	19.7388	20.6032	29.932
200987_x_at	87.6172	62.4613	33.5466	60.3024	64.8428	56.4619	56.6173	53.1018	34.336	26.5172	22.8136	38.5683	46.349	30.8197	67.8987	102.473	43.0638	75.6542	56.5787	58.942	96.563	79.8686	130.081	122.641	90.791	134.202	240.558	102.497	115.515	73.3774	69.5205	71.9652	43.6126	57.2514	49.2042	69.2172	45.5899	45.5543	69.5088	35.5339	82.756	110.014	67.8991	48.1382	50.6769	47.8992	55.6315	46.0562	41.8499
200988_s_at	28.1346	23.9507	17.8463	24.8522	23.689	33.3355	14.5557	13.2793	11.0266	5.83099	7.19921	11.6788	14.7132	10.0332	17.5048	16.8994	8.3994	16.8319	11.5576	13.7725	23.7804	25.06	13.4774	34.3847	13.1026	36.4488	36.7378	30.4845	23.0181	16.5936	9.57358	16.0327	7.49537	9.25546	11.902	9.87997	10.2977	7.29507	9.08904	9.98993	7.59885	13.9211	10.4153	8.55375	8.6527	7.02896	11.1784	8.95909	13.943
200989_at	706.617	634.403	803.146	1089.79	845.181	1067.43	1014.8	1065.29	1165.46	1835.06	681.672	712.199	734.305	638.256	805.301	1519.92	1814.32	1596.79	1366.34	1056.96	1055.08	989.405	3701.07	1518.65	2003.27	1233.8	1088.1	1273.1	793.842	375.893	62.9252	362.006	106.694	96.1542	176.097	198.813	116.281	16.7531	236.138	989.055	192.558	286.406	586.444	15.0027	260.311	168.258	277.942	287.654	937.812
200990_at	61.5523	64.3773	25.0981	48.2863	53.0218	78.7255	95.1729	28.7726	39.0148	24.8851	30.0827	41.1785	58.0191	37.981	43.3737	155.404	33.8435	103.07	59.4589	173.102	125.518	117.876	156.019	96.9433	137.625	219.938	135.779	105.752	84.7303	36.1259	35.8855	38.506	34.0989	21.6262	42.9146	30.7858	30.3254	23.4047	21.7223	76.147	20.3723	94.7337	38.3941	35.1465	25.3431	26.5881	21.4973	19.7233	55.5039
200991_s_at	32.8667	23.3176	21.0651	25.0064	28.7733	31.2164	17.9441	11.7978	11.5228	11.6441	8.05619	14.4637	20.7653	10.8217	24.1743	27.5887	13.8434	23.5143	14.3631	48.3677	24.8968	36.8341	18.7123	35.8084	32.4731	76.0138	50.8533	39.825	30.7913	41.665	36.3756	36.8517	17.874	48.485	17.2082	27.3554	34.5235	32.2228	41.6164	31.9526	19.3296	21.2878	22.2827	23.3103	29.5276	15.6589	17.8894	19.6356	23.4519
200992_at	156.175	152.046	77.7986	137.596	180.773	251.929	187.808	76.6165	133.856	96.4563	77.2315	117.147	150.777	107.004	151.143	492.567	186.705	639.203	225.457	259.394	310.807	297.963	133.137	372.821	479.84	538.103	442.147	269.959	387.839	96.1229	35.4449	139.887	44.0259	31.2218	57.0151	68.8171	28.535	24.1024	71.7489	82.9206	35.9813	198.977	108.195	24.8952	30.3736	94.6335	28.2828	76.7254	221.481
200993_at	159.823	158.755	46.2886	143.315	164.131	186.207	139.655	138.018	90.8615	73.3817	86.9056	108.919	100.715	108.241	148.55	313.656	105.93	373.495	151.348	181.786	175.771	205.236	164.295	215.415	228.333	323.912	345.245	193.919	140.754	39.9393	37.1798	37.7442	38.3692	18.3936	52.4145	53.7208	41.9032	19.1426	33.6622	79.3291	39.4012	85.7456	36.5748	26.9368	24.4206	21.3855	22.7488	37.0533	29.7966
200994_at	106.229	85.0367	77.583	73.7983	100.31	112.768	103.865	51.4725	99.4532	40.839	39.5394	75.4559	95.1731	82.8951	103.92	209.043	84.3025	241.826	94.6813	148.857	140.12	136.712	97.6898	178.271	172.743	212.197	289.936	142.185	96.6555	36.4762	43.1555	31.029	42.2762	14.791	38.6913	31.7744	18.3654	37.2146	23.6914	91.9117	31.5609	74.4455	22.5459	42.2863	28.8317	32.0981	12.1128	24.1257	163.05
200995_at	632.37	617.285	682.004	724.659	785.621	839.925	1085.92	1728.85	1687.44	513.817	851.846	715.703	736.812	585.8	713.613	3671.62	3139.27	2284.99	1351.23	1297.75	1617.45	1568.25	172.01	1864.43	3514.6	1998.95	1355.47	1189.61	1332.63	411.809	68.746	577.673	138.759	85.892	205.717	124.863	32.694	48.2481	182.376	1076.2	276.889	613.898	1167.81	24.1546	208.621	36.8795	117.925	238.838	705.97
200996_at	1387.44	1304.13	1677.56	1968.29	1922.58	1467.78	1095.94	1303.75	1423.44	967.036	1648.29	1410.09	1493.12	1023.38	1569.72	1744.82	1615.49	1383.08	1292.91	2643.35	1910.37	1951.61	2362.67	2492.61	3513.62	2395.14	2912.47	2571.45	2144.58	2893.46	2448.59	2678.01	2890.48	3773.45	1364.86	4421.02	2463.91	4351.89	3054.53	4685.94	1707.79	1831.16	2415.29	3329.15	2981.15	4421.59	1202.26	1675.63	1454
200997_at	29.9889	28.547	25.7305	28.8553	30.5253	47.195	33.8971	14.0475	13.2904	13.3591	12.9274	23.6401	48.8842	12.6642	39.0251	33.2178	9.52253	40.5201	20.4674	16.5197	30.2154	32.1881	18.5194	50.8534	26.773	40.617	53.4773	39.5466	27.4318	26.7538	13.3494	57.7944	9.11191	16.4908	32.8672	14.5709	11.6724	12.2043	13.4783	14.1279	13.6118	30.6973	11.6891	13.7302	15.3817	9.75696	16.6864	22.1653	23.1169
200998_s_at	49.9276	69.8936	63.8228	64.0166	62.791	47.1608	34.7222	37.2872	20.4912	23.9926	39.0849	52.5671	53.092	54.3235	67.7374	41.3432	49.4832	43.6395	35.0059	38.7691	42.3124	39.7134	31.9555	68.8397	44.0905	67.6372	39.5575	38.8765	41.7395	30.5771	32.52	33.7394	32.2567	34.1325	29.2205	32.5957	25.8448	64.6724	39.9598	36.2265	33.5423	36.1972	34.0043	37.8245	28.5736	40.408	37.1976	34.7225	28.6951
200999_s_at	199.891	150.221	57.7816	135.023	249.854	49.0353	82.761	102.768	25.4825	32.7946	179.169	178.843	149.582	128.545	296.954	57.4739	13.7282	104.754	152.483	63.2195	76.3498	56.7505	891.203	392.974	133.472	652.654	132.534	72.1923	33.7417	34.4509	12.6457	17.6103	9.28399	9.63823	15.7574	17.7861	12.9493	5.98092	21.9902	19.5313	54.8055	6.61458	53.1476	15.2034	22.9956	111.009	117.734	69.9452	182.509
201000_at	31.0897	38.6001	29.3643	31.9143	33.3355	41.2306	29.454	33.3886	19.8001	18.2317	16.3398	22.3887	33.361	18.2944	25.1947	55.3979	20.6272	42.5822	31.1963	37.3832	52.2516	34.3606	32.1009	41.0323	47.7769	81.4346	70.0162	52.4856	36.9841	45.5431	22.2618	30.7042	16.926	26.6902	31.0879	25.1576	24.551	24.0315	19.182	24.5696	19.3745	81.6988	32.2258	20.3296	29.0135	17.4419	20.9156	39.3101	22.3397
201001_s_at	278.084	438.453	379.198	367.684	373.353	433.562	238.47	239.417	236.411	247.05	578.311	386.746	248.263	376.862	413.474	479.462	599.523	495.554	363.778	956.771	554.195	739.033	748.447	489.897	1112.7	866.226	941.973	566.182	448.368	2155.21	1890.7	1571.76	2658.21	4205.84	671.921	3308.87	1588.92	2931.6	2457.36	4409.06	956.479	910.005	2323.22	1516.16	2026.62	3313.3	404.571	765.222	155.467
201002_s_at	267.957	279.942	332.806	390.567	364.936	666.332	259.23	142.239	385.63	126.567	436.396	392.38	312.916	291.248	596.012	624.946	422.678	572.745	474.562	1115.92	694.366	765.777	181.156	635.364	1533.54	1155.3	987.437	690.411	764.659	2897.03	2869.77	2753.01	3207.68	5189.43	1116.15	4662.84	2595.48	4100.66	2854.55	5832.95	1172.83	1835.23	5067.88	2579.34	2841.25	3994.96	545.51	981.438	242.137
201003_x_at	32.4418	30.985	19.8047	33.571	33.9451	40.1746	25.7733	32.403	11.0595	15.2266	15.2551	27.2498	26.1291	27.0225	51.1903	27.2216	23.5314	33.5948	23.3512	33.6058	27.661	34.0185	37.659	28.3582	29.2139	48.6748	41.0884	32.7243	38.7855	28.5493	27.8145	25.307	23.5388	27.1288	22.5452	24.8661	22.7515	16.8633	25.9656	29.5058	18.131	28.9167	26.1042	28.2287	27.1401	22.3675	20.6508	24.9496	33.9857
201004_at	894.162	734.297	1012.48	984.99	826.695	1489.65	1868.76	2045.32	1846.2	1517.73	1212.37	1164.22	1008.03	1366.68	1099.93	2209.75	2201.67	1292.22	1429.62	2092.59	2211.39	2374.08	2820.55	1574.44	4762.63	3036.23	1728.46	2187.88	1881.32	723.178	567.68	965.636	1007.1	1057.68	369.116	1335.19	575.379	662.692	661.437	2191.11	326.452	802.564	1487.3	897.02	874.025	2878.86	436.037	892.691	1462.54
201005_at	80.7624	85.3745	551.506	299.032	128.698	505.751	41.234	71.9749	43.9974	20.8519	268.94	250.722	248.951	224.457	262.946	50.1821	32.9221	41.8218	38.8202	43.9212	55.3118	119.798	159.242	1320.76	271.501	669.17	1734.6	240.08	266.499	48.7744	41.9569	33.4764	35.2058	64.6081	27.731	45.2722	50.4927	25.3036	47.5789	31.5833	32.8268	30.4282	134.629	37.4694	63.815	54.5326	213.489	40.4347	232.427
201006_at	25.9453	20.5762	18.9465	21.2976	20.2624	23.7422	17.5505	17.6629	13.6349	17.6221	14.7375	16.461	18.3884	15.2501	17.766	20.7098	15.2914	15.0256	16.7664	16.0356	17.9357	20.1138	18.7392	21.0322	15.9323	18.1634	21.605	21.0678	24.2497	36.6773	48.6998	54.9046	30.0046	56.9406	29.7285	35.0425	39.3353	15.6866	31.2985	19.7034	14.2186	95.2046	34.0996	44.8867	29.0623	25.2322	23.3089	37.8685	19.72
201007_at	129.817	96.8944	48.2642	100.953	105.365	186.937	109.051	126.109	96.5432	34.3424	42.7944	93.0164	147.277	64.4982	184.149	271.814	68.3863	285.87	132.893	317.453	160.215	190.106	97.7305	240.4	220.883	378.006	363.454	251.697	96.6409	144.708	82.2024	344.285	189.929	272.882	98.8042	80.0558	234.358	96.577	122.508	180.041	60.0878	125.426	41.7556	163.903	173.032	31.5395	87.7277	72.8968	80.8891
201008_s_at	1612.3	1736.93	3246.11	3167.79	3075.66	2489.71	518.33	452.088	642.274	3351.87	3387.55	2272.31	2059.81	1479.08	2583.25	1048.95	726.699	2326.33	2498.31	2311.77	757.782	1257.2	1089.97	2696.21	8280.04	4052.93	2752.45	1317.2	2445.83	1511.41	457.896	1975.02	667.842	1077.1	1330.66	625.827	1259.16	1084.91	694.782	1755.58	1389.63	784.401	3391.57	1176.18	1723.59	2117.84	1337	1888.19	1795.95
201009_s_at	1233.82	1052.5	2006.72	2062.82	2300.31	1715.03	631.9	382.831	653.732	2448.58	3468.15	1861.39	1472.29	1276.64	1841.59	741.061	370.42	1384.84	1238.15	1494.66	628.583	753.614	334.085	1701.93	6058.01	3940.95	1384.36	620.723	1113.28	1059.7	296.375	1959.58	675.743	719.637	892.636	454.605	1026	566.379	425.064	1192.53	904.835	656.301	2005.91	780.959	961.846	1940.15	801.814	1036.83	1220.23
201010_s_at	1603.28	1049.18	2327.03	2158.5	2365.22	1802.79	874.832	674.422	785.075	2264.65	2415.65	1946.73	2038.05	1481.66	1968.9	999.812	764.335	1550.51	1654.46	957.001	775.757	1160.14	441.525	2347.89	6579.24	3145.5	1919.22	979.452	1830.88	834.792	418.949	2004.48	897.868	849.275	1070.07	1069.65	660.708	762.325	499.835	1207.29	783.422	920.533	1346.36	759.069	1077.6	2131.01	1009.71	1105.86	1625.07
201011_at	107.394	111.965	45.293	111.889	127.141	117.58	99.6426	198.106	58.8997	115.863	45.1766	111.888	179.685	89.0698	216.76	256.262	94.896	252.87	251.328	213.694	286.473	211.29	294.677	336.672	237.994	379.233	436.485	291.158	230.099	211.041	87.9223	317.571	55.1374	172.197	132.134	83.2869	103.373	27.7539	157.739	85.7865	66.774	260.917	172.249	104.564	148.267	51.2179	71.8604	142.746	288.175
201012_at	419.181	398.792	194.689	240.663	346.504	89.4541	341.85	373.04	371.658	126.972	491.049	351.815	233.477	340.739	392.165	126.203	115.779	277.621	178.052	205.228	210.86	135.192	116.569	617.467	205.536	647.374	154.154	443.386	42.032	10.6743	15.2887	14.3962	12.9285	9.92055	12.9224	20.1471	17.6133	24.8247	14.6888	59.0997	37.8739	11.3318	16.0848	21.0494	25.748	15.3535	43.0134	37.2126	200.488
201013_s_at	146.454	104.572	38.8274	75.1801	87.8017	108.829	232.531	139.115	248.848	46.6157	37.9262	85.7733	153.058	69.3819	134.39	997.06	336.137	624.235	544.55	582.394	497.776	663.697	542.132	468.671	820.206	752.544	570.718	380.904	404.98	105.647	46.7314	154.758	24.9372	27.2021	62.68	69.7292	35.5134	17.8362	95.246	196.735	52.1241	285.488	85.673	28.5326	50.3703	22.5219	38.5769	65.505	167.199
201014_s_at	173.565	82.79	46.6701	72.1925	74.8969	109.946	257.084	162.847	208.264	52.7809	34.1514	70.08	134.191	55.9064	94.1413	591.682	292.954	699.756	341.056	560.73	328.981	346.959	414.51	518.831	523.089	583.404	668.435	408.674	443.772	82.7985	59.1659	202.828	45.6887	46.1639	83.0773	83.7113	58.1043	26.9	82.4184	150.579	56.6942	247.492	35.5749	92.7239	41.5279	28.6098	36.7721	82.8883	150.016
201015_s_at	33.2965	42.9735	25.7177	49.1625	44.5816	45.5833	28.668	33.0905	13.4948	15.112	18.5564	29.9459	42.0068	25.8325	39.9363	21.3453	18.6769	33.0394	30.5186	44.8536	26.0402	24.7258	28.2813	35.0472	22.0895	46.8108	28.0426	18.8027	21.1258	22.5736	18.4646	18.1022	17.4342	16.7618	24.5524	19.7651	19.4403	17.6975	16.0418	27.5563	22.2203	26.9387	19.4026	24.8438	15.999	21.8768	21.6234	23.3	83.6211
201016_at	459.149	421.165	242.258	312.59	305.816	439.422	305.465	432.378	525.791	193.776	350.929	315.831	338.956	232.862	359.219	873.054	1021.93	669.278	635.369	900.885	818.921	950.105	1450.39	903.282	1108.6	607.817	943.541	990.786	1097.78	477.997	158.905	430.878	273.1	214.837	294.692	265.485	216.103	163.315	457.648	833.91	232.351	624.957	780.176	188.21	375.71	54.5801	231.845	306.156	311.75
201017_at	115.5	119.78	127.232	109.424	180.71	230.677	217.008	158.187	221.266	190.134	95.9964	140.104	220.322	79.7147	228.532	533.272	350.937	368.923	299.348	428.899	469.52	635.722	183.084	441.861	491.162	452.179	471.81	429.789	460.56	462.028	157.841	284.244	163.77	119.215	146.3	174.535	154.454	46.202	203.493	225.002	99.9092	226.559	104.116	186.186	243.738	48.7079	129.547	162.993	197.929
201018_at	131.683	144.474	61.8792	88.9416	116.652	289.928	114.17	137.988	164.942	187.069	60.1726	99.9826	157.02	65.831	160.662	291.395	188.759	328.916	223.54	314.732	223.038	287.042	501.958	352.912	346.631	260.049	285.618	255.536	251.38	92.9569	40.5108	121.627	78.4252	32.0337	116.596	91.8194	44.0411	17.1639	66.6843	93.5922	59.2341	230.336	38.8309	69.1346	71.8675	24.6034	49.6773	62.8372	111.868
201019_s_at	368.337	237.897	176.917	222.926	266.822	414.451	364.941	434.37	525.7	337.275	202.906	259.225	298.336	204.282	365.153	806.856	450.826	457.878	477.194	541.585	431.878	714.922	291.266	677.884	621.792	423.098	609.956	571.336	595.803	359.275	104.072	486.516	182.66	217.516	185.649	269.306	282.307	118.032	302.315	436.079	211.044	358.315	237.198	262.971	458.277	132.536	138.501	228.055	364.799
201020_at	58.074	61.4862	82.3014	114.513	128.303	125.428	97.9275	93.5059	44.8669	46.9962	37.1566	81.9942	100.863	98.0181	123.043	221.547	68.558	185.635	91.6555	68.928	244.798	255.889	243.214	325.79	243.315	487.624	208.659	374.947	242.225	248.919	117.867	238.762	118.307	125.66	179.166	168.478	131.547	84.8451	163.162	66.9458	83.4372	763.346	98.989	147.744	115.331	119.615	91.6194	109.748	152.712
201021_s_at	189.608	159.701	158.927	160.609	237.396	169.677	185.151	135.115	116.58	81.2395	103.054	146.485	185.26	132.775	181.642	581.167	247.625	396.176	479.863	461.844	279.677	317.759	400.735	482.094	509.921	723.534	637.976	380.035	385.908	108.309	92.355	151.142	92.5115	86.6474	72.5193	141.529	123.781	42.2956	107.761	208.077	74.2042	320.049	163.454	92.6627	107.878	96.0774	90.494	136.139	236.949
201022_s_at	368.132	415.731	450.753	402.597	711.437	384.192	635.36	790.996	1094.8	481.179	564.311	554.691	484.626	481.64	718.715	2434.08	1771.45	1492.21	1517.27	2235.73	1484.78	2108.08	2470.72	1951.4	3698.02	2603.65	1893.17	1836.3	1373.33	356.903	123.664	412.517	114.618	230.449	155.094	231.84	317.748	61.2501	378.905	1184.71	123.309	391.844	193.935	259.1	238.265	211.835	220.258	338.56	596.356
201023_at	132.705	144.847	83.5708	162.443	223.239	301.98	53.4959	50.6789	63.6605	82.2759	113.269	160.635	146.588	135.527	295.887	259.17	46.92	319.242	236.423	342.632	191.576	230.898	182.109	193.148	179.067	299.806	380.099	246.993	164.974	416.7	164.68	355.994	356.892	494.792	120.692	408.73	641.858	115.785	514.038	290.458	78.2633	210.87	238.569	232.557	414.018	242.31	146.957	101.541	90.5502
201024_x_at	724.593	776.569	868.339	828.293	521.42	534.43	933.525	968.916	1069.38	757.315	1549.13	575.985	425.322	642.215	260.112	1549.93	1600.06	903.428	249.626	1527.94	636.886	998.505	485.718	684.056	1813.15	1025.81	613.901	546.575	520.245	214.947	229.47	166.556	276.777	58.3706	339.456	135.984	48.6007	364.805	116.353	841.053	272.705	488.724	267.291	183.556	348.336	437.719	119.295	105.989	107.7
201025_at	93.5544	86.3847	47.4169	81.9025	97.3581	133.19	72.0101	74.1029	79.4396	27.5641	40.5508	79.7233	130.484	63.6522	119.942	234.779	35.2355	175.212	153.138	186.818	103.77	147.794	183.245	159.39	154.688	169.012	256.609	158.989	117.301	69.4218	68.0403	59.8993	40.543	70.6578	82.8926	53.552	57.9783	38.8541	43.9276	34.8869	39.0065	100.868	42.2155	48.2419	57.5051	23.7019	28.463	103.868	199.597
201026_at	73.1597	47.7076	32.5104	47.318	40.517	88.6097	80.7112	58.757	53.4804	43.6925	36.0864	61.7521	91.1925	61.7225	71.5914	118.621	25.3811	126.616	37.8706	46.0243	55.8426	84.7899	132.325	71.005	76.3761	136.092	88.1455	82.5328	79.5647	52.8866	24.4328	31.5844	24.5456	22.2867	112.732	29.5035	26.5075	12.504	30.2528	16.9753	24.2163	128.302	31.6925	31.6406	25.1862	17.0126	32.1753	54.5911	65.0991
201027_s_at	150.002	74.3547	44.678	109.357	96.3919	164.942	155.204	101.288	130.415	66.3335	70.7467	125.794	213.687	75.3625	219.786	466.681	94.5936	458.768	176.121	233.569	153.799	210.418	130.859	454.395	305.477	365.118	406.498	207.108	274.048	121.535	27.7142	92.9096	25.9494	42.3277	111.05	61.9079	91.5582	27.5595	62.5686	88.3383	64.4151	213.337	38.6152	21.9915	149.83	32.8416	75.5392	84.819	292.241
201028_s_at	85.5078	86.0666	114.173	213.506	127.691	303.191	212.566	85.9482	114.945	107.145	164.233	192.161	122.01	249.502	272.727	215.789	116.411	897.989	311.379	520.665	326.482	188.3	204.65	223.143	470.098	884.979	338.873	114.039	108.748	156.931	111.045	413.435	62.4958	158.658	104.201	116.747	78.8765	141.328	72.4964	195.031	102.052	142.566	83.3384	111.032	81.8453	81.127	203.179	53.844	68.5007
201029_s_at	348.964	417.819	264.198	696.079	809.74	507.117	652.631	484.978	1080.08	206.745	631.494	632.044	376.405	783.758	856.609	888.435	519.914	1507.91	1636.63	2061.7	1105.41	674.573	232.753	434.651	1673.93	2225.92	1011.47	531.172	234.099	512.035	118.691	1020.48	208.578	668.527	191.418	412.358	257.244	335.39	260.985	1304.84	271.567	278.291	270.867	575.284	323.644	171.107	436.817	121.642	316.16
201030_x_at	486.08	432.637	412.537	414.734	461.121	547.581	1070.91	1045.43	1764.23	1171.51	599.27	545.345	503.082	441.518	664.469	4837.85	3567.13	2428.34	1152.17	2216.37	2431.73	2590.5	2199.43	2166.32	4832.11	2396.77	2080.81	1786.86	1664.85	215.391	61.4345	312.635	78.3837	42.5856	115.117	136.791	47.5267	32.551	234.447	1147.73	85.6332	455.089	338.619	43.2837	290.768	138.415	111.476	172.009	381.387
201031_s_at	2824.74	2381.8	3103.73	2968.21	3059.33	2527.06	3807.85	3817.84	3840.74	3443.91	1798.32	2142.18	2831.15	1962.8	2107.26	4093.19	5274.91	3219.14	3615.37	2126.14	4060.33	3039.46	2101.69	3342.67	3923.52	2760.69	2662.58	3384.2	2668.17	1922.96	991.748	2023.55	1666.2	1286.88	1720.17	2255.83	867.546	1541.16	1466.82	3555.76	1950.5	2183.26	3227.41	1037.26	1649.57	2267.3	2392.3	2920.57	4218.25
201032_at	1512.79	1176.63	2485.68	2025.38	1628.42	2245.4	927.926	726.634	1421.13	783.294	2060.05	1365.65	1501.72	832.783	1350.08	1608.66	1178.23	1277.25	1118.87	2814.91	2121.93	2121	105.628	1442.89	3370.15	2676.4	1890.28	1520.4	1542.54	2151.09	2152.5	1520.5	1766.91	2918.11	531.5	3590.59	2128.64	2479.89	1736.07	4284.21	728.583	859.87	2389.52	2120.9	1412.38	3347.81	426.38	691.217	999.384
201033_x_at	1108.05	1111.34	1489.82	1324.04	993.201	1347.14	2274.19	2241.4	2471.07	1565.47	1425.53	1055.08	1108.53	869.934	901.445	3691.07	3758.27	2696.84	1906.12	2181.6	2258.8	2266.8	4687.26	2082.01	5094.95	3196.93	1542.69	1682.66	1444.14	516.084	116.696	976.509	380.564	333.395	270.866	434.697	192.182	189.699	270.309	2790.81	448.846	1025.34	481.165	215.356	332.181	1712.1	242.686	589.742	1184.92
201034_at	953.782	682.481	1702.12	2035.17	1728.91	1896.65	657.584	981.592	1335.15	2280.01	2564.46	1549.49	1740.64	1011.85	1276.23	949.334	398.548	1317.11	1090.37	746.24	358.653	582.949	196.67	1545.12	3286.56	2294.24	875.222	554.533	695.171	180.632	108.497	606.367	76.7776	62.907	237.392	156.567	191.401	36.5114	132.053	458.438	173.029	419.606	159.09	115.485	169.328	761.353	359.588	290.234	1091.36
201035_s_at	72.1478	48.4449	38.3043	55.6935	69.9814	100.386	111.77	65.3936	68.2752	46.8654	49.2382	85.5245	184.04	65.6879	89.88	222.025	55.7117	181.567	61.9217	125.6	239.041	231.811	88.666	126.876	207.859	344.151	191.879	179.645	91.9443	53.7851	51.3752	63.9059	38.005	30.5055	31.6737	61.5382	38.0674	36.1885	40.0731	105.645	33.7688	115.857	51.0587	39.6101	38.4856	29.7401	40.9487	30.6907	56.3008
201036_s_at	139.554	166.924	80.4922	117.854	96.134	238.53	429.985	154.826	313.018	32.0086	97.7049	199.467	363.064	129.99	343.299	1575.6	363.915	1300.82	615.494	755.514	437.772	722.847	298.14	778.138	912.743	990.062	627.123	430.958	454.588	84.486	57.0394	133.048	55.2619	33.4084	127.341	84.9427	64.4556	18.4005	65.9964	271.123	69.404	138.751	53.0282	42.5278	50.9405	18.8659	100.144	37.8835	413.317
201037_at	88.0826	111.623	143.322	127.713	79.5304	132.119	78.7517	54.1773	105.832	60.8244	81.9728	71.7323	119.239	36.0089	75.2246	191.229	71.4755	72.8459	68.6507	155.038	91.1438	96.055	62.1607	64.4312	79.0901	118.575	207.093	49.5629	69.8319	33.032	48.3819	39.2477	30.2872	31.957	27.28	46.1345	26.2417	28.8488	33.2752	84.7273	20.9575	24.1324	56.2092	32.5732	44.4595	42.6516	49.925	27.2036	87.728
201038_s_at	437.933	373.364	364.027	419.91	407.47	663.361	586.031	603.965	771.383	457.595	673.266	503.055	542.916	345.838	506.604	1353.61	1016.55	944.14	937.873	833.544	810.621	790.012	712.923	932.597	1770.83	1426.13	682.921	647.731	592.242	219.919	67.0952	368.207	61.8685	52.7614	100.46	48.7823	49.6955	22.8349	69.4387	399.307	82.2771	290.183	278.212	14.5405	91.6425	38.4061	108.956	120.003	502.573
201039_s_at	72.2172	56.3061	104.971	54.5592	41.9403	48.4942	28.8414	21.7166	70.8307	52.5638	30.5446	26.7349	20.5536	22.9523	35.454	35.2077	25.1244	28.7115	32.2561	101.574	76.7522	94.154	60.3296	173.13	119.103	43.8937	103.601	62.2454	69.8936	2451.19	2156.68	2423.49	2856.09	6690.73	1163.44	3654.05	2178.33	3858.1	3427.98	4010.67	953.673	791.393	2288.73	3674.71	3278.9	4417.5	584.013	970.957	20.5091
201040_at	529.76	374.815	274.665	411.116	537.487	407.106	214.515	254.235	290.591	197.101	630.148	501.145	291.307	492.394	697.827	315.23	183.945	352.583	463.215	521.941	236.952	195.691	1034.95	249.669	564.657	753.239	473.26	313.088	285.133	57.3739	307.91	61.3146	180.07	42.7374	47.1076	79.6097	55.236	87.0908	73.4478	209.279	87.2769	99.766	63.7353	140.738	117.013	163.19	163.42	143.063	832.013
201041_s_at	268.673	191.215	216.621	234.729	243.917	476.854	91.6195	72.7502	51.7883	141.145	731.072	469.927	257.358	453.946	570.98	47.5019	18.293	171.775	206.223	80.7472	92.9492	63.6859	243.536	111.243	123.605	320.355	158.953	87.6529	282.564	96.03	34.2284	114.184	40.8122	44.9503	65.2982	49.2561	57.7171	19.3289	58.9498	47.4577	36.4575	79.1817	254.461	23.268	43.387	91.3821	88.5544	65.9334	253.464
201042_at	24.8604	28.0857	24.4364	27.0334	32.116	28.7194	22.4687	21.3781	15.0245	24.9194	25.4327	27.6529	26.3549	26.7454	32.6182	23.844	18.8737	26.6192	27.4015	36.5499	45.3122	50.3914	30.6486	32.3359	42.1138	25.96	47.5746	43.1047	45.5216	326.579	79.0684	521.646	129.677	672.921	103.381	122.475	500.375	167.13	342.749	218.838	48.8328	102.107	49.8007	115.588	245.719	77.4569	51.0108	50.5495	19.816
201043_s_at	215.184	170.378	186.463	189.124	179.831	163.649	130.079	194.104	93.0561	103.448	219.651	143.748	110.737	127.53	137.65	298.959	208.256	53.3719	55.5571	198.707	185.902	148.342	127.338	283.189	272.646	255.417	407.639	215.232	75.9289	69.9135	60.0624	32.5027	62.878	24.7454	52.5062	60.3637	37.7836	202.798	56.0901	156.314	73.296	137.762	131.616	55.4595	62.417	52.7629	25.0621	61.5376	42.2695
201044_x_at	29.3968	30.2834	25.3419	27.3132	24.0484	23.5693	22.7895	22.1549	17.1486	22.5864	23.2468	24.7312	27.313	23.2037	25.3917	24.3211	23.5621	17.7142	22.5449	26.557	24.3528	21.0158	24.3964	25.3368	22.4895	26.6611	27.0812	28.9854	22.03	19.5981	31.9964	21.9928	21.9633	22.6352	22.5962	22.5724	25.8452	34.3856	29.6512	32.1499	19.3366	23.9477	23.5845	31.9976	20.9293	25.8806	23.3017	19.0629	25.2314
201045_s_at	21.5303	20.2115	19.2	20.222	20.4078	21.7682	21.9776	14.8195	29.7021	17.0522	14.3967	17.1294	20.4339	14.9828	19.5326	18.8673	16.62	22.6656	20.2037	18.547	19.7382	18.7626	16.7179	23.5406	16.2923	21.2466	34.8868	23.8868	20.8757	21.5244	19.2218	22.4895	17.3745	28.2543	25.7216	21.4134	21.57	15.9062	24.908	16.3164	15.9173	21.6669	22.3611	22.8698	26.3226	16.4052	19.6483	22.1534	23.9552
201046_s_at	69.4706	97.3565	71.5324	87.6568	56.4746	71.028	35.6055	39.9074	52.1085	33.0457	35.1107	39.1747	30.8043	47.6621	45.6878	63.8645	33.2564	38.5544	31.0683	86.714	81.251	114.641	80.4337	64.723	136.45	46.9904	84.91	48.4765	68.8636	871.847	560.301	869.206	1142	2040.83	411.696	1248.12	778.218	621.328	1046.95	1075.5	206.27	775.977	440.585	927.212	925.93	584.186	158.347	159.663	21.5587
201047_x_at	979.619	883.037	1269.11	1542.38	1423.06	1272.22	1078.84	1583.07	1654.18	730.144	1173.88	1226.05	1283.03	1165.83	1286.86	2133.71	2448.32	1510.19	1680.64	2050.8	2203.69	2318.94	88.8025	2459.47	3638.1	2298.64	2568.1	1954.89	2278.41	3684.23	4618.75	3670.25	3203.86	4611.59	1930.94	4818.23	3991.66	5095.12	3410.32	4449.62	1834.98	2071.76	3933.44	4562.06	3592.3	5194.62	1891.33	2588.85	1462.47
201048_x_at	62.6335	48.7846	42.641	51.6	81.7072	56.4387	44.4574	40.0724	17.338	24.1456	26.6168	48.7429	93.177	36.2227	62.8347	46.1847	25.2077	40.32	47.8148	23.9037	26.0993	21.0219	26.7915	45.0529	22.0225	25.3209	65.5812	30.668	36.7491	18.1392	28.8631	23.8476	28.1175	25.8444	36.4494	30.9741	23.7698	29.943	25.4984	30.6892	21.3944	20.6723	20.5384	26.2413	27.4428	27.2651	34.2834	22.7518	24.1944
201049_s_at	1853.34	1599.29	2612.45	2030.52	1367.48	2590.23	3714.93	3005.45	3128.85	2795.69	2106.9	1628.82	1761.49	1391.14	1363.33	7037.42	7771.92	4122.21	2042.08	2641.25	4357.25	4355.99	1951.7	2846.17	8988.95	4310.36	2415.85	2638.01	2001.35	590.56	531.878	717.919	1027.51	256.237	332.589	184.133	193.68	225.145	336.043	3447.25	421.988	1516.96	795.213	212.546	368.216	636.436	357.288	429.139	1595.59
201050_at	23.0013	23.9381	21.6227	19.3445	24.6576	27.0821	22.2732	19.7135	16.0146	19.6488	15.5726	19.6568	21.0853	20.7453	21.9176	21.043	17.6691	22.4191	20.1546	23.4989	24.1204	23.307	17.9515	21.3741	18.6071	24.3266	18.7069	22.8841	18.0639	19.2725	19.4956	20.8128	19.4934	22.0696	21.7699	19.9211	22.5505	20.622	21.8331	20.3403	21.9284	22.3911	21.8842	20.9832	19.2038	19.0322	20.8051	21.6033	22.0599
201051_at	1845.29	1549.01	1955.01	1613.38	1685.41	1583.68	1968.71	2029.42	3226.58	1059.17	1820.37	1567.21	1897.62	1244.27	1403.54	5220.49	4610.74	3775.88	2324.52	1964.56	2918.79	2632.86	3478.33	4054.89	6579.53	3030.57	2360.4	3043.66	2191.87	618.328	75.3444	937.487	451.054	212.358	366.194	449.426	146.513	62.6057	405.9	3727.53	532.804	612.093	1009.03	57.7805	466.519	384.772	469.742	422.784	2438.99
201052_s_at	102.193	87.866	75.537	94.7845	99.6952	143.763	76.3374	53.3994	47.8806	29.4578	35.3345	67.907	87.6686	53.8073	127.578	151.829	49.1607	103.18	68.6133	230.478	320.268	320.061	195.443	168.954	246.621	309.426	368.341	274.911	226.068	1653.82	2981	1605.76	2751.66	3808.47	330.747	2650.99	1639.42	2864.86	1869.37	4044.43	605.957	760.222	796.095	1999.12	1719.98	1418.46	220.509	310.423	35.8048
201053_s_at	525.172	351.678	361.128	434.266	485.313	567.999	530.445	499.236	684.441	240.656	587.58	488.848	414.116	328.296	714.893	1067.24	722.786	660.268	721.104	1689.26	1012.44	1135.28	199.305	883.006	1758.09	1437.54	1211.82	934.105	1138.46	3542.5	5000.41	3344.56	3509.99	5556.82	1120.17	4744.55	4041.5	6044.73	3579.21	6098.94	1668.41	1682.81	5051.87	4312.81	3974.27	5558.18	1016.05	1576.91	204.863
201054_at	620.64	717.437	656.989	757.3	523.909	569.301	1061.54	1103.67	1551.1	211.63	815.016	770.623	781.527	736.898	751.366	2782.06	2669.15	2021.56	1619.14	1167.44	2335.53	1578.8	1101.05	1649.04	3640.62	2331.12	1397.74	1830.83	1086.48	316.58	55.3323	290.417	49.0535	34.1784	248.589	72.006	124.115	30.53	156.424	951.464	199.446	264.833	919.948	20.6597	102.886	64.4366	226.716	205.566	808.169
201055_s_at	67.4154	54.3628	30.7727	58.3933	78.8247	78.8449	73.7721	51.6095	31.8798	37.4909	21.4128	50.2057	88.1403	35.1095	95.8829	103.977	28.5653	135.636	90.7731	38.233	72.2796	55.7687	85.3934	103.906	58.7923	137.988	103.539	73.2681	96.2774	47.0138	19.9863	90.9696	20.6403	35.2236	43.7404	23.0087	27.2267	8.73166	33.8155	42.603	27.5192	75.602	79.7717	19.0006	41.6278	17.0824	29.8161	47.7105	56.2976
201056_at	56.6484	59.4968	48.5488	58.4663	69.408	70.0064	56.5323	44.5355	46.9635	39.6634	45.2279	51.3436	46.4317	50.5868	65.4163	72.4226	48.8041	73.925	72.5528	73.4048	50.3861	78.9423	52.3491	57.0629	61.738	71.368	70.8543	54.0508	54.2082	54.291	70.0866	59.2025	52.9734	47.7267	51.7237	47.4844	44.987	40.8919	46.1165	43.2616	59.4074	53.0071	49.72	49.9682	46.6053	73.6086	43.0092	50.5585	46.3371
201057_s_at	41.5985	49.8541	26.471	44.3568	49.645	44.9805	30.1919	24.4672	21.3643	19.061	16.296	28.7214	41.6224	23.0232	43.5759	56.0839	16.6555	77.1501	40.3107	55.9954	64.3444	67.4216	37.9829	85.7898	52.813	90.7271	104.943	68.7231	44.8669	73.5166	28.5659	44.2221	26.4969	39.7704	32.5894	30.8182	37.4535	20.5322	23.8666	33.5956	22.2328	33.2059	33.3932	27.8301	45.3059	23.8409	28.6123	40.9839	67.639
201058_s_at	82.1039	53.2352	75.8427	120.315	120.177	98.1073	147.758	129.745	60.3416	156.722	193.853	141.895	113.463	157.06	117.349	161.457	213.855	121.455	145.224	226.613	144.654	147.58	189.504	129.866	243.014	265.428	121.87	127.112	167.858	156.372	133.064	102.219	168.876	119.94	103.503	153.223	152.889	314.208	119.883	198.147	217.974	91.9059	120.082	172.119	195.663	202.48	174.218	143.768	123.707
201059_at	31.3075	27.9266	99.5309	110.431	117.964	110.382	150.334	132.497	95.259	106.809	78.8055	115.036	127.854	114.82	151.375	172.413	119.286	200.674	155.676	131.547	144.133	219.639	299.761	1041.83	736.053	1882.38	1423.89	285.189	815.946	948.746	378.713	1851.27	403.585	3215.2	627.859	443.579	829.345	537.924	480.115	144.478	603.231	1223.61	320.434	1466.64	733.761	315.791	448.529	765.056	279.947
201060_x_at	685.552	309.284	229.996	545.653	1663.61	252.335	710.12	631.305	1194.45	611.36	592.39	618.969	446.299	448.318	1238.39	1808.38	1290.21	1111.7	1541.53	1831.48	1563.1	2194.61	5276.4	5347.41	4589.4	3491.23	4234.92	4194.34	3376.59	7502.05	6736.37	7478.25	5485.3	7120.87	5335.56	6977.28	6817.46	8162.69	5998.72	4363.05	5549.5	4709.67	7102.67	6885.04	6887.48	5363.98	5706.49	6946.54	1795.22
201061_s_at	515.98	298.53	179.561	641.9	1565.05	233.233	713.229	397.45	1202.57	492.15	476.249	578.281	481.869	362.785	1343.2	1606.82	1015.88	939.878	2111.49	3034.24	1496.3	2331.15	8747.88	8165.82	7407.91	5706.39	6650.11	5249.32	4173.82	13613.5	13919.6	13492.6	10669.7	14289.7	9325.01	14735.5	13552.6	16416.6	10829.3	12021.2	8917.4	8474.4	14554.7	14593.4	12047.3	14453.4	7405.12	9513.5	1608.28
201062_at	28.7695	29.0128	29.854	27.8554	23.0888	23.4999	27.4693	20.7188	39.5478	27.008	28.7587	24.9693	22.6283	24.914	23.9752	22.9125	24.614	18.5145	17.7425	31.782	32.8968	35.1686	23.2533	26.3276	46.1627	30.085	33.5137	38.7637	28.5654	47.7643	46.2587	52.0031	38.4879	47.5701	38.4687	55.0765	60.6287	132.42	49.8	56.7104	28.9972	42.4716	41.8222	42.671	45.1164	40.5769	35.9714	49.507	28.7935
201063_at	328.383	340.478	186.369	221.556	267.621	354.647	532.933	529.11	855.776	167.492	247.138	296.558	291.311	286.409	375.107	1697.85	1256.01	1477.28	1393.67	1911.06	1212.01	1101.24	231.376	520.352	1190.2	1227.9	942.405	884.398	812.728	129.106	44.7195	42.6524	58.0545	28.2324	75.6889	125.404	60.3265	51.2131	201.452	731.175	103.406	163.714	1705.61	48.2647	173.162	83.1566	67.5865	76.971	391.505
201064_s_at	77.0613	68.036	28.9766	73.4221	51.9173	124.332	88.1529	89.0495	46.1082	51.2842	27.4469	51.3716	81.7666	45.979	67.4939	210.743	50.3079	191.607	77.4673	94.0978	217.01	155.477	90.8044	131.763	164.504	151.012	149.798	125.143	127.614	26.7322	29.0926	37.5691	20.4192	14.484	38.955	25.9427	22.172	14.6044	33.7459	27.426	17.3283	103.731	39.0134	20.9081	18.8542	16.6779	30.0998	49.2129	74.3509
201065_s_at	860.729	947.973	1194.37	1620.37	1234.62	1272.34	737.408	974.902	1642.84	412.29	1442.78	1116.53	1119.83	838.994	1146.48	1589.76	1460.62	1532.7	1308.26	2690.62	1927.24	2027.06	974.68	1530.85	2143.67	1611.53	2240.97	1704.77	1902.4	2955.25	2696.07	2546.44	3051.03	3715.78	1374.78	3606.13	2927.94	3966.9	3390.54	3719.76	2112.02	1101.61	1738.16	3299.09	3345.84	2918.52	1351.04	1756.62	1026.39
201066_at	35.1467	23.6678	32.5178	29.0173	33.5993	32.8362	28.4926	26.4264	29.1142	21.3182	21.1017	26.6814	28.6195	26.1703	32.0661	42.9276	18.6825	38.8994	37.4206	31.0225	42.6156	56.8881	47.1043	33.4799	42.5154	42.0907	36.3759	35.4414	39.8395	35.0978	36.5864	54.1324	27.2316	42.2464	34.4071	31.2937	30.5758	23.4794	29.519	23.4453	32.1425	79.3652	34.545	34.008	24.2145	29.2916	29.22	22.6038	27.6253
201067_at	33.0533	37.091	18.9371	32.723	37.3138	38.9675	50.5977	18.6209	14.552	10.3716	13.0199	24.5277	53.1372	21.0435	24.8602	26.4139	9.06421	42.1514	21.0309	27.8343	14.8607	35.5941	14.0258	23.9587	36.8545	35.6098	43.6863	23.9737	18.8251	15.9507	15.5464	16.6588	15.2847	9.34332	16.4382	16.7777	13.91	12.8897	9.48031	27.3073	21.167	32.939	10.9996	12.8143	6.94102	6.37399	12.0377	7.56809	219.991
201068_s_at	203.981	222.075	128.533	239.717	214.535	348.2	223.63	262.946	241.365	207.78	344.186	347.038	377.892	281.27	396.482	780.369	149.005	486.626	337.896	406.166	270.894	319.172	120.904	696.735	674.035	807.857	508.066	324.51	249.792	501.66	84.2545	917.976	116.52	208.165	205.437	130.715	67.9889	119.641	120.771	214.778	159.29	497.24	76.6114	69.198	52.7711	52.9864	122.719	207.46	259.223
201069_at	27.7945	25.6344	19.4226	20.3384	25.9003	25.7812	72.2904	40.585	19.5536	21.6688	24.5262	25.878	27.0392	26.8625	25.1739	58.3253	24.5234	38.7505	36.5537	60.9134	68.2934	24.4075	32.2657	30.6321	26.9759	43.0565	22.0029	27.1115	31.7379	29.6581	29.9672	28.2747	25.9819	26.9146	26.9026	38.005	38.6925	20.9573	32.5075	44.9644	28.6839	30.1835	27.5187	27.9052	29.0153	25.8018	29.1891	27.5428	49.6084
201070_x_at	116.426	89.2872	106.534	244.221	138.457	287.937	85.4411	62.9466	72.0129	228.309	117.259	156.421	182.119	126.056	222.391	77.0549	26.1412	330.886	88.6291	196.13	62.169	67.3625	69.989	201.502	152.048	367.92	189.239	137.701	60.8982	166.472	41.534	79.2604	31.2462	43.1727	133.335	48.7644	70.8916	40.4787	48.43	77.1219	91.8017	47.0943	33.3497	66.1876	75.7082	27.8551	135.72	67.4106	123.099
201071_x_at	391.761	294.183	305.399	490.823	501.267	635.681	343.821	379.464	568.895	768.504	545.175	422.218	466.389	246.278	507.501	943.094	548.322	1160.92	336.672	927.36	385.408	600.424	133.648	895.377	1254.16	740.747	682.641	573.554	499.734	230.569	65.1589	399.832	297.74	345.83	257.491	83.9718	331.918	313.753	408.079	923.568	350.416	242.611	113.637	377.961	238.788	58.0327	236.147	264.709	475.318
201072_s_at	117.345	93.3003	59.8886	101.035	66.2672	109.506	84.2339	26.4812	61.0561	28.0586	30.6233	48.6017	88.0799	31.6549	65.3485	133.444	33.9284	257.233	46.8856	218.699	94.4525	99.5432	1066.43	148.153	113.452	252.823	227.595	109.854	153.087	27.0018	20.819	19.8066	15.3548	20.5513	46.4614	29.6273	42.1882	30.1405	28.3065	71.4242	28.1442	28.5999	29.6587	11.0985	56.9807	8.91025	17.0897	18.283	237.898
201073_s_at	66.196	61.9437	31.1694	64.4759	65.5954	112.796	55.4097	38.1203	29.4474	25.3967	37.1486	56.1134	53.608	52.2649	95.254	117.956	24.019	101.031	61.9198	60.4779	60.3895	71.6576	63.5346	63.0878	71.7118	69.5404	172.239	96.958	90.4503	84.7214	58.65	49.7733	56.9386	78.0842	47.8386	69.0973	42.6192	39.0218	65.8793	27.7358	24.2341	56.0957	87.4494	58.1957	75.3268	52.5211	48.5998	47.294	53.6116
201074_at	276.296	448.489	232.797	346.867	267.685	641.435	457.302	423.598	768.207	163.797	359.178	293.417	315.239	220.921	296.317	1252.95	952.105	813.513	409.574	867.932	639.915	749.164	753.185	679.308	1453.61	827.234	684.316	563.075	545.998	347.735	59.0951	323.89	83.3214	145.762	75.9806	100.439	175.024	73.2755	120.677	568.022	83.1749	173.384	24.4998	45.0559	317.285	119.885	101.004	114.029	370.7
201075_s_at	58.4632	68.4609	30.5128	54.2333	50.7725	106.056	48.1079	31.4773	29.6849	8.74111	15.2007	35.6197	71.3026	26.2951	56.4831	162.692	26.2881	177.858	52.6396	105.442	101.501	114.251	48.2337	134.987	93.7501	140.897	172.025	118.387	59.9467	54.4968	21.5145	40.7205	14.3599	20.6807	26.429	22.8277	25.4328	10.2037	27.7052	45.2476	9.68982	37.7917	19.9086	19.3423	46.0217	11.4861	16.0039	28.76	53.43
201076_at	292.595	306.074	286.738	220.923	379.183	361.254	330.303	294.251	452.138	137.885	276.881	271.464	373.759	146.62	357.907	1311.02	580.17	899.38	443.624	1095.19	670.497	834.822	180.571	743.889	1272.94	977.289	805.761	648.297	772.997	325.297	76.3067	327.813	116.866	174.036	83.4106	157.468	182.493	56.3837	304.933	485.041	105.094	170.55	274.569	56.7395	222.094	39.9297	163.558	97.0253	443.648
201077_s_at	250.898	115.058	86.7084	119.498	99.4747	426.753	255.353	149.168	190.85	134.277	80.9791	149.257	229.323	106.418	251.135	1077.24	375.006	582.65	319.94	554.903	554.565	674.939	159.162	460.433	1016.39	1246.54	451.417	317.372	274.58	121.857	71.9784	169.855	80.8826	57.5711	88.8167	69.4059	54.9806	42.6286	86.0695	142.487	29.6767	531.303	80.646	44.2477	28.63	32.2152	75.7163	95.6322	168.329
201078_at	125.595	212.867	115.949	173.726	217.066	268.696	131.178	103.238	76.1684	53.9108	237.492	254.45	170.885	292.412	353.232	207.699	53.6117	268.901	173.361	155.033	111.076	121.055	142.65	329.166	205.781	394.006	264.471	220.609	134.078	84.5626	28.0897	209.245	24.7003	83.1549	93.8025	44.0061	69.8125	27.9757	61.1607	53.9041	34.8485	100.97	31.8162	70.1935	51.4269	21.5762	73.0923	74.5774	215.843
201079_at	361.479	133.946	109.637	144.34	149.115	305.136	118.934	66.5824	94.3716	26.1706	76.1415	133.86	167.212	107.124	235.41	143.13	20.6684	106.944	88.3489	184.624	126.983	124.43	53.118	188.334	171.734	423.389	193.967	158.916	129.66	90.1786	34.1709	139.832	22.533	22.7983	52.4201	52.5825	142.758	37.1285	39.8295	88.9558	21.1227	96.6682	28.9054	76.9002	31.932	44.3925	30.5718	80.3246	177.855
201080_at	33.625	32.1414	25.7896	30.6134	29.1795	50.42	28.49	14.7081	20.1868	10.6487	14.5259	21.4407	35.4337	12.0189	34.1611	80.0017	15.3206	85.8666	33.8969	62.3389	66.5783	75.8264	32.8537	47.8173	58.3405	108.231	128.331	64.3349	43.7053	21.6024	16.9764	20.5269	12.214	11.4472	13.8247	20.016	16.9243	19.4766	18.9963	29.9826	12.3763	16.4996	20.3785	21.389	19.9766	13.1679	14.9399	21.2014	15.7443
201081_s_at	45.4602	49.5372	58.2667	68.6327	62.1686	62.0891	44.4437	52.8473	30.4114	42.1167	42.3916	59.276	60.9406	54.9992	86.8907	51.5186	40.283	60.7552	52.6478	57.3506	62.0734	55.3323	57.4633	67.7835	44.9202	62.8542	65.5121	56.6668	74.1031	47.5412	48.0449	53.358	50.34	54.0596	46.5664	62.8044	55.8078	38.1959	61.0844	66.0554	32.3341	55.2456	63.6449	59.5107	52.974	50.6647	59.6887	45.8738	49.1265
201082_s_at	37.8676	37.7684	29.8649	39.8529	33.3386	42.4251	27.783	22.8267	48.1326	20.9103	30.0266	25.5171	26.5435	19.5446	27.2164	41.8485	26.5174	33.0048	29.5241	40.7756	40.7543	34.3846	23.9808	32.6641	51.3974	55.6278	36.501	33.4707	33.1997	32.8082	28.0188	27.3228	25.0748	28.9211	30.8015	28.976	32.4225	36.8275	28.5558	42.8864	21.3887	35.6099	24.6237	25.4745	26.1628	24.3326	23.4877	30.9728	34.7314
201083_s_at	387.66	203.889	174.351	315.245	289.733	377.808	245.808	274.458	397.599	403.694	432.358	288.862	226.843	258.821	274.28	476.494	180.167	558.965	478.891	443.829	163.731	196.623	93.9447	568.136	382.351	478.398	497.15	294.583	477.04	211.264	41.1036	232.951	22.5526	61.487	125.534	46.2225	61.2122	35.459	36.2641	164.826	73.0802	89.2075	54.4353	50.5215	146.231	47.4859	67.6381	130.83	535.003
201084_s_at	223.957	211.903	114.961	223.685	213.773	425.076	181.664	226.267	215.358	135.62	239.045	237.188	255.242	173.854	298.367	721.667	312.605	628.814	315.147	444.763	297.599	369.393	277.745	533.022	671.023	587.099	472.902	355.078	368.712	135.249	55.1921	172.403	31.9528	28.4729	94.0251	45.5952	34.8531	16.5205	29.2557	143.992	75.9035	209.747	72.217	39.939	187.912	98.3208	27.9665	61.7217	117.711
201085_s_at	208.962	125.281	127.245	209.027	207.35	264.759	94.109	40.4041	104.305	72.2	205.155	180.129	184.463	91.4296	304.27	228.96	49.8233	293.874	109.471	478.825	161.955	165.98	91.1166	198.396	265.531	511.878	297.736	276.989	93.9982	432.402	117.822	571.384	149.087	339.15	128.814	97.5275	220.029	229.069	168.068	326.461	198.94	195.304	50.3657	402.998	173.805	43.8177	75.2011	111.05	137.897
201086_x_at	734.041	599.346	758.57	889.967	893.126	858.553	653.384	431.362	994.326	346.367	971.996	767.892	757.554	553.191	853.584	1458.45	1031.03	864.973	884.966	1624.31	908.152	1087.67	477.847	1128.36	2271.73	1472.37	1234.74	906.251	943.986	1030.2	638.199	1304.58	1276.56	1192.43	547.05	772.183	696.122	1663.95	950.93	1582.4	922.756	840.955	538.263	1265.89	918.453	1054.02	407.509	551.417	649.095
201087_at	20.1884	21.5766	20.2945	22.4738	24.1212	22.2373	8.33394	7.29137	4.17963	7.02251	8.8725	13.3893	17.6815	7.87778	26.0056	7.35274	5.72097	8.76313	7.99454	9.93744	9.77348	9.84751	9.92881	20.8346	9.97245	23.5178	10.0485	19.7561	13.9387	8.85631	8.03227	10.8768	6.64853	10.8449	9.87661	8.76113	8.87803	6.05624	7.85218	7.12164	9.07825	8.60885	10.8904	10.0616	10.943	8.92637	12.9735	9.12603	12.2627
201088_at	111.498	76.3541	28.9863	52.0908	77.5595	91.9254	105.266	68.7328	74.6778	41.0038	23.33	65.9925	129.392	44.0366	142.673	205.476	23.8835	61.3793	99.559	81.5479	71.0862	64.69	75.024	77.7644	74.1372	195.707	94.0139	105.455	80.9688	77.3423	22.5695	105.994	26.7081	32.5513	74.501	43.5176	19.0077	10.3205	23.8212	33.4928	39.6586	163.524	332.701	16.4125	20.7114	22.5031	17.9106	14.2001	209.343
201089_at	223.398	230.195	152.82	284.242	463.647	242.18	223.581	244.786	193.576	83.9989	370.41	464.244	376.585	466.822	713.326	382.322	116.313	509.692	381.698	360.603	235.089	236.534	988.3	602.967	723.345	1249.51	580.43	400.866	598.472	404.849	128.336	583.059	164.082	504.21	263.246	103.092	260.2	123.485	281.269	260.316	153.545	334.002	258.189	161.216	198.252	102.357	232.145	338.747	502.418
201090_x_at	583.143	423.743	325.021	387.81	567.05	383.04	1459.9	1467.86	1597.25	320.334	601.907	668.36	568.187	681.229	856.502	5448.96	2799.97	1791.13	2024.86	2727.47	3294.11	3352.87	8410.82	2602.95	7329.14	4079.44	2730.92	2141.29	1785.92	1799.52	912.617	3963.95	1190.72	917.902	1213.32	1945.63	342.952	748.749	1118.79	3706.82	1481.65	3309.12	1509.34	725.015	541.883	1484.54	476.635	1018.72	885.238
201091_s_at	524.26	323.445	521.686	540.789	467.102	768.459	748.485	584.827	885.831	638.704	790.2	542.063	466.849	415.511	563.252	2128.77	1682.7	1199.74	811.651	1768.15	1009.56	1653.19	1214.17	1576.09	3056.12	1431.42	1810.64	1264.6	1415.3	983.049	643.941	1476.71	1175.1	554.288	535.313	1108.15	686.746	940.908	681.11	1949.31	730.415	890.595	199.441	629.791	993.401	831.164	383.608	381.748	341.809
201092_at	271.584	166.212	75.1094	135.845	134.641	241.342	197.29	176.998	238.475	140.619	121.873	159.438	234.311	126.048	179.529	731.11	201.018	614.362	372.205	414.967	295.167	303.203	213.938	416.779	490.841	677.234	426.525	277.855	298.789	75.3371	44.9727	279.22	35.4201	22.1498	118.946	65.6533	37.9368	31.0664	59.7978	142.492	73.499	292.615	42.7818	31.025	33.2042	27.708	23.2218	103.811	229.56
201093_x_at	75.3271	123.215	74.6802	96.2437	75.0928	207.615	67.5439	61.4391	61.6629	48.1554	37.257	73.6792	129.238	49.1312	124.573	207.036	59.0466	268.321	181.219	279.058	213.204	188.433	137.837	178.73	225.513	375.63	293.672	241.467	239.315	178.396	72.4419	208.811	55.1502	205.328	57.1497	61.8786	72.3176	49.4023	117.057	95.868	40.2035	208.713	64.9456	164.54	111.022	27.7098	51.4481	64.8991	71.0584
201094_at	3853.28	3216.91	4115.89	3828.26	3698.83	2942.64	5604.74	5187.77	5263.62	5294.41	2188.91	2745.01	3754.21	2438.21	2833.72	5468.38	5903.41	4763.29	4207.63	3118.2	5713.85	4796.97	4343.69	4632.47	5657.28	4092.38	3871.78	4978.46	3834.62	1863.67	1467.96	2430.71	2877.99	2240.7	1831.55	2665.26	1504.74	2291.95	2114.62	4422.34	2593.22	3274.49	3001.25	1829.12	2278.6	3662.01	2878.58	4000.5	6939.15
201095_at	26.2323	35.8828	31.0963	39.7822	50.0004	50.6288	23.8644	16.1311	13.1075	16.7111	16.3129	22.584	23.3829	19.9353	34.2097	31.904	14.0399	28.7314	15.6944	41.9921	39.3273	47.7566	22.4481	31.1562	36.9309	45.1797	71.1264	49.558	35.1266	161.009	75.3019	163.168	76.1704	356.584	28.8088	69.3584	171.118	61.9524	94.6886	77.1889	18.5226	62.7745	105.106	39.6862	94.1066	38.564	32.6338	33.413	21.0477
201096_s_at	344.775	207.564	279.161	255.539	361.189	366.66	500.906	668.603	412.104	125.664	278.924	401.827	397.937	377.752	621.797	939.801	815.447	658.144	555.923	1089.27	1246.04	1348.08	178.394	1929.21	2059.3	1387.73	2112.54	1501.46	1385.95	5374.2	5955.04	5933.27	3716.61	6813	2569.81	4777.13	6504.45	8745.83	4005.7	4970.84	2642.67	3004.21	4175.61	6378.68	5458.09	4093.22	1930.14	2344.09	344.821
201097_s_at	453.361	303.609	283.862	492.926	494.531	554.668	561.047	719.751	626.928	166.905	458.276	490.146	514.389	377.505	648.576	1020.83	819.354	660.848	517.401	1104.36	938.249	1229.93	1170.22	1148.12	1759.66	1094.89	1567.02	1220.71	1192.54	2378.75	2537.98	2878.6	2307.38	3665.23	1423.87	2321.76	2247.17	4532.06	2315.79	2305.82	1610.94	1393.93	916.979	3016.86	2586.81	1287.41	1098.72	1269.29	471.055
201098_at	102.557	114.815	116.117	128.361	76.4633	126.123	108.06	108.648	115.621	67.7809	76.6996	98.9114	129.043	78.1962	123.672	230.17	81.3889	203.972	93.7334	165.687	165.149	235.338	102.946	312.615	328.259	354.457	346.846	273.101	113.346	188.848	122.883	504.211	184.832	248.762	180.804	99.4395	153.501	169.694	153.255	187.717	115.841	377.702	55.6019	147.06	215.846	40.4904	73.8331	89.4948	94.2083
201099_at	396.101	395.448	307.967	491.797	571.388	708.542	594.874	398.876	747.425	673.224	642.669	574.17	543.132	360.394	863.953	1107.02	778.352	681.175	799.766	1801.23	800.04	1020.08	109.869	932.968	1692.41	1515.65	1193.89	787.104	1140.7	3188.4	3212.32	3169	3196	3780	1367.2	4089.35	2761.38	5568.43	2745.41	3407.4	2214.49	1671.92	1577.44	4727.64	3159.1	2635.58	1047.89	1208.05	429.207
201100_s_at	329.292	421.251	399.093	585.801	513.746	812.779	473.937	377.287	423.214	613.345	816.416	590.991	462.362	484.794	666.61	745.837	482.738	546.711	457.537	2086.1	865.818	779.035	558.39	520.712	1166.91	1080.1	1136.88	624.124	639.153	2518.04	2867.82	2519.53	3544.03	3658.49	839.334	3728.98	2317.24	4938.32	2916.19	5104.13	1496.62	1230.44	1773.42	3577.3	2744.68	3267.61	574.896	964.627	500.447
201101_s_at	111.496	77.9769	56.2232	105.198	113.359	272.46	96.2679	61.6011	95.4393	132.287	75.9508	111.527	122.694	87.7472	189.205	227.981	51.2104	286.36	111.23	109.09	112.33	116.843	47.8696	182.775	128.944	268.241	242.822	149.728	121.143	49.5911	22.0859	50.7522	28.6386	26.5759	78.9471	42.1259	34.0894	26.819	25.4084	41.0943	35.9065	84.8153	31.8669	33.8319	30.4118	18.4712	35.5055	46.9821	160.886
201102_s_at	25.6106	28.0815	22.5449	29.004	32.0851	37.2354	20.5123	18.2778	8.3545	16.049	15.6551	21.5296	29.1345	18.7141	25.1718	23.0058	14.5113	22.3659	19.116	18.2775	19.863	20.6691	19.1891	23.6858	18.9717	25.2934	32.9566	23.6016	24.9612	24.1259	21.4012	23.7566	19.0932	28.1883	22.3385	24.5061	21.5683	14.1185	22.9979	14.4576	14.9717	29.9677	22.8801	21.0924	26.2157	16.1952	21.8198	24.6065	27.9899
201103_x_at	452.987	508.549	374.228	783.838	655.287	786.514	493.728	523.546	628.905	1075.47	893.841	660.542	610.54	517.083	674.634	1234.58	587.04	989.513	667.094	750.088	475.924	566.61	614.121	668.894	1347.8	1199.86	699.241	493.819	484.311	106.855	38.0065	62.5641	54.2587	25.0195	48.3777	59.8025	32.7043	10.4792	33.6152	213.881	51.9107	78.1628	117.449	52.1228	110.874	107.363	128.273	177.501	857.57
201104_x_at	42.9308	46.8246	27.9248	86.3306	48.437	102.593	22.7112	41.622	18.8718	36.7756	21.9172	50.6407	65.7082	55.4978	82.2849	69.7488	14.3888	133.925	60.4748	23.6945	42.3277	46.0245	22.914	76.9256	36.2738	91.5973	136.859	103.483	43.7388	14.9044	13.12	17.6684	11.4385	10.2013	15.5151	12.083	11.875	8.78455	11.1098	13.2378	15.6937	12.4038	16.2187	22.4723	19.4983	10.7732	24.4142	53.71	24.232
201105_at	264.237	327.795	39.6716	126.92	158.554	82.7811	279.512	377.941	147.74	39.347	86.7034	168.005	177.988	157.464	327.856	52.731	25.9334	134.706	312.348	171.86	87.2177	68.0343	47.3226	106.835	95.0193	448.31	146.999	65.9915	59.4506	39.1633	36.134	68.1652	17.8249	30.8674	31.5458	42.795	37.1605	17.2602	38.473	85.8234	38.8866	34.1995	228.501	31.8541	36.6573	22.9909	40.1462	74.9822	146.788
201106_at	159.271	160.095	138.837	136.541	126.638	202.744	194.043	130.137	186.29	153.928	99.2152	113.208	74.3484	133.351	166.981	370.313	133.583	250.389	126.954	388.684	450.903	523.435	349.039	206.568	306.662	490.736	491.931	335.578	148.838	330.027	330.242	423.966	426.346	527.293	51.8527	119.159	395.161	214.011	344.202	477.104	111.471	227.957	96.5295	295.267	405.479	450.618	44.9363	73.7602	118.84
201107_s_at	20.8877	23.324	24.6668	21.8906	23.5761	24.6297	43.0609	35.5823	55.0901	28.1907	25.7711	31.7107	32.0929	31.1058	39.3045	36.2476	35.69	35.0196	40.2184	30.8785	35.966	36.0021	39.0078	45.7809	31.078	45.7462	46.2987	36.9279	36.513	41.9355	35.6017	37.5807	33.784	41.4958	37.6083	30.8514	34.3448	34.0503	32.7263	27.6022	43.7361	33.2138	34.3098	34.9535	36.5659	40.5424	34.9054	36.2765	36.3417
201108_s_at	54.2451	63.164	122.424	197.467	204.957	167.642	282.658	157.005	211.557	130.512	172.138	223.977	216.681	187.917	359.045	233.473	187.298	238.582	275.091	232.939	358.862	280.589	480.571	1011.15	532.686	1215.73	2426.15	252.208	586.291	238.853	280.272	284.138	215.566	271.894	217.029	268.751	208.222	171.163	270.044	273.652	167.857	208.535	285.249	244.548	267.2	219.962	294.743	205.497	229.445
201109_s_at	32.7403	35.9346	58.8575	54.664	69.6751	63.9202	70.4789	79.4883	51.3329	42.3826	47.1911	60.3835	53.6088	57.8871	90.7811	90.8573	65.3244	82.8901	74.8943	75.9586	66.994	81.4056	143.815	357.608	89.5493	194.176	933.665	145.698	165.834	83.8983	90.6411	66.225	137.292	79.8955	64.9993	100.02	78.5461	78.6774	103.408	77.4719	57.7263	70.5959	146.295	105.589	85.3006	87.2238	148.581	121.946	79.2978
201110_s_at	101.538	47.7485	195.189	159.392	281.43	161.941	168.216	22.5521	64.1458	29.1766	52.0087	137.861	149.643	124.624	372.417	380.335	184.752	234.895	426.479	381.338	166.405	552.4	1034.63	3532.73	2068.73	1540.71	3593.33	893.552	1565.23	55.6525	122.049	103.713	84.9135	47.5868	91.647	149.303	361.623	27.1956	172.194	226.199	75.8665	25.0623	97.2793	72.4611	233.974	203.817	361.263	407.686	434.392
201111_at	128.992	79.3308	48.4457	65.2674	90.0667	94.0259	107.719	107.152	76.4542	18.7534	43.1617	73.2185	118.242	61.6548	91.3369	312.346	66.8413	297.469	190.099	166.476	131.979	192.384	100.059	243.954	207.47	338.58	188.182	153.024	269.745	79.8812	35.7454	99.3419	35.5652	23.9838	66.2125	55.187	34.5826	16.5568	32.4193	39.0578	25.0351	164.565	28.6501	21.1449	26.545	17.2806	50.1052	25.6018	256.031
201112_s_at	329.215	192.504	123.823	238.182	195.16	300.677	385.28	270.966	347.263	117.44	182.06	233.573	285.715	225.304	253.965	1098.62	346.298	820.613	722.409	418.757	348.875	624.589	215.888	919.479	1169.4	1028.15	578.843	440.952	582.706	350.55	45.8103	572.158	54.6553	44.9136	196.224	125.575	80.966	32.6315	78.0736	377.923	104.403	385.099	35.4919	41.0829	40.3349	21.193	106.066	155.43	259.914
201113_at	64.8944	48.3636	35.8515	38.7619	35.5039	41.1628	76.6391	106.414	55.9249	22.5475	19.7584	28.5036	36.5752	25.353	36.0272	130.841	27.0042	76.2558	31.6408	47.7205	109.447	126.964	79.4113	71.1354	83.6693	147.498	130.778	67.1133	63.0599	28.5126	31.5958	40.334	24.133	29.9571	42.0055	32.9653	30.4589	24.3649	28.0968	35.9584	16.3664	167.949	33.7304	25.0767	19.7059	28.0785	17.1467	25.4536	28.9879
201114_x_at	284.441	128.98	153.096	118.952	227.346	307.344	239.757	194.403	237.119	89.9583	103.442	186.151	350.055	95.7135	346.461	516.767	171.033	447.092	183.836	552.609	276.697	606.245	390.995	701.695	1132.27	726.888	696.586	444.504	452.412	179.695	90.6132	444.675	160.121	297.277	258.382	206.872	122.933	101.487	185.837	333.837	131.561	351.839	654.261	185.22	272.323	77.2392	115.579	98.8032	489.076
201115_at	69.6005	79.1018	57.2688	55.8844	57.5907	73.4234	72.4143	37.1122	78.1066	44.3492	21.1163	29.4741	46.1957	17.8234	43.4064	125.694	24.8411	156.845	53.5649	94.3693	59.135	82.8898	35.8294	117.302	105.556	168.151	93.8728	82.1834	84.733	17.5443	23.1182	48.624	24.4282	34.0051	35.7208	23.586	26.3538	24.5297	16.8028	32.3827	12.5777	95.3093	27.1669	26.429	12.152	14.1695	17.2262	41.6503	88.5226
201116_s_at	43.461	39.6085	40.3252	48.3411	51.2543	38.7297	60.4623	48.0079	49.5593	49.5021	57.3736	47.0181	39.4287	42.6811	50.6175	44.0815	60.5583	55.2294	50.5737	45.8568	53.274	47.7653	52.0731	43.0893	49.2045	47.7075	55.9145	44.0319	46.2798	56.759	52.0246	49.4758	55.1416	49.9714	58.8462	51.0473	59.1131	61.2459	56.734	53.5774	51.2818	50.8404	57.147	54.364	46.007	46.5671	52.6119	60.6482	49.9372
201117_s_at	27.2782	26.4891	18.3647	42.622	32.4049	26.9614	23.4628	18.5371	14.3142	22.2787	24.1076	27.3853	24.5447	30.1306	31.5463	134.523	16.5144	91.8229	1024.08	27.7015	28.9992	36.6972	35.8621	30.7253	23.0796	28.0771	31.6053	37.7933	37.1164	26.3969	30.7925	25.6327	24.2317	41.522	32.7348	33.3987	32.6733	18.8382	25.866	45.6388	29.9611	33.1418	45.241	26.8733	22.2682	37.7111	31.8758	32.0846	24.7557
201118_at	39.2754	28.7908	35.4689	30.8086	52.2771	29.9398	88.081	69.4884	34.227	9.18456	12.7061	54.1146	122.849	38.5589	142.479	142.805	25.7322	284.366	56.5672	213.894	106.413	120.685	128.971	544.648	158.408	616.107	310.538	455.187	151.729	19.0153	24.0581	33.402	17.9169	16.4776	18.1832	25.2277	25.1739	19.3035	26.0764	82.5515	16.6716	45.7085	19.4025	27.4789	22.9958	10.6473	29.1132	21.1223	43.8398
201119_s_at	1357.73	919.128	782.375	941.064	1061.05	799.433	1652.57	1728.61	1914.35	1477.1	915.069	984.117	1037.97	783.065	1261.11	2613.4	1632.2	1626.8	1922.16	2322.59	1608.08	1724.04	6836.32	2729.64	3630.58	2545.41	2053.96	2306.83	2160.95	1111.66	507.934	1500.48	1165.16	1159.8	696.36	1432.44	831.366	1173.28	862.001	3044.5	1030.42	1146.18	1508.21	1037.97	969.098	4020.35	605.571	1217.11	2437.16
201120_s_at	31.477	33.1435	35.7352	35.9499	38.3773	45.8031	47.9788	63.0638	61.7168	63.7583	42.0938	50.7866	52.1762	47.8761	63.2685	68.3896	52.5589	63.3201	56.3124	50.5954	60.533	70.5534	51.8167	70.5883	70.4294	64.7286	78.8802	63.4134	65.3256	56.742	56.8214	43.2868	46.5509	52.1485	50.7531	46.4724	49.4192	48.4723	43.5877	49.5662	50.8156	61.894	50.8774	54.5032	50.8766	53.3691	55.2402	51.498	60.3522
201121_s_at	248.545	277.494	249.028	567.07	869.358	452.019	723.524	828.115	940.996	319.277	487.091	560.826	447.774	461.185	983.482	3994.36	2668.2	3360.69	1376.43	3052.91	1957.2	2839.44	997.152	3310.68	4819.28	2607.93	3721.78	2158.75	2339.79	443.291	351.156	289.924	325.121	174.065	423.848	271.203	280.819	139.103	825.999	1666.37	247.629	382.415	793.293	316.994	1386.03	230.894	779.409	248.019	285.704
201122_x_at	86.4681	105.589	54.5223	89.6552	109.32	103.567	64.6374	51.8062	29.6012	43.6682	29.9998	77.7522	108.942	73.7046	151.719	149.519	51.0885	136.27	141.678	116.319	278.343	270.652	232.84	119.396	106.01	125.275	246.339	319.284	337.285	497.353	318.512	380.081	167.416	279.355	132.133	465.702	398.422	94.1159	318.865	86.2133	66.1132	249.199	574.306	295.78	257.858	249.547	93.5139	140.539	87.702
201123_s_at	27.6751	26.7369	23.2572	26.6737	24.9729	23.0133	18.6402	15.8825	39.3721	14.4952	11.804	16.6022	23.9004	13.8827	19.3978	30.994	14.8332	26.5887	20.9972	19.2494	62.3307	75.0972	22.7062	66.1977	24.2984	19.9268	35.1174	75.9938	41.9173	116.534	45.2244	123.23	29.006	42.9856	53.6495	48.1493	65.8765	34.7878	49.7112	15.7887	21.1849	76.7691	41.08	35.2603	37.496	24.194	29.1823	34.2387	24.9928
201124_at	25.0949	27.5036	27.221	41.3307	38.0214	43.1109	42.5348	49.9866	18.7199	38.7465	37.8001	41.2856	40.4277	42.0314	45.2324	35.6403	35.3392	40.94	31.2374	30.4932	30.0242	52.1211	43.1753	45.8921	33.9499	51.1142	65.0489	43.9275	53.4441	35.4509	37.7352	31.5366	37.4445	34.044	31.5921	37.7606	40.5112	35.6524	41.7622	28.1228	29.8158	42.8793	37.788	35.7032	42.5225	38.7799	34.8269	40.1088	39.8861
201125_s_at	18.4553	26.3402	79.1677	71.601	92.1243	70.8469	105.806	72.4781	34.5066	52.7249	55.7854	81.5092	104.601	67.522	112.028	89.3809	63.3473	115.302	83.5549	63.0191	78.3839	131.058	96.1709	526.241	91.3185	360.624	618.144	142.508	147.933	91.6697	83.9751	131.033	80.3464	86.733	95.7531	82.4141	80.6729	54.2179	86.7996	58.5741	71.3286	96.8287	86.8866	82.7116	92.2278	75.7853	97.3352	76.487	107.979
201126_s_at	159.971	141.871	75.2653	94.8466	144.621	153.339	78.729	36.8662	28.9236	19.6226	55.286	140.484	215.105	106.935	306.285	78.6051	17.7953	146.921	101.334	148.315	87.3556	61.6778	70.3585	221.329	139.99	426.359	202.745	178.54	92.1252	86.4994	34.1749	89.948	17.8372	59.1378	64.5324	43.7044	56.1694	25.309	55.9205	51.1989	45.3455	72.7664	54.4691	43.3717	37.3536	18.8902	27.6554	82.9431	136.765
201127_s_at	431.16	420.558	980.686	678.614	332.71	496.596	614.054	1292.92	769.615	1272.44	2072.81	587.863	423.459	605.267	224.795	1303.1	2108.18	296.712	470.997	2594.07	670.45	1181.01	1368.6	403.232	1890.06	1026.19	547.938	342.475	175.919	152.665	516.784	290.162	861.502	146.301	142.046	272.782	142.642	1379.67	154.589	1661.12	750.627	403.07	136.021	863.65	145.313	1025.96	104.723	145.252	250.277
201128_s_at	429.632	432.796	287.314	384.738	441.034	539.883	407.772	676.438	689.419	275.439	441.84	379.21	360.161	309.753	419.51	1145.81	958.862	689.699	677.05	1122.14	1095.08	1378.38	1118.4	741.507	1655.12	939.074	1013.73	996.48	1220.38	571.987	561.02	564.143	549.397	550.878	250.903	1074.19	448.658	444.032	654.097	1454.68	333.929	453.47	393.97	479.739	387.659	425.225	154.134	275.222	383.274
201129_at	205.956	146.531	40.5087	102.652	129.111	162.034	304.905	157.619	218.99	172.678	131.761	142.858	188.309	90.6406	185.197	705.203	190.05	456.569	284.168	383.979	227.455	302.397	124.5	333.573	451.152	628.852	222.987	159.256	150.268	42.5002	23.7399	31.6874	16.6927	14.538	30.3864	28.8163	19.932	8.06359	24.6592	93.3815	14.7474	103.887	24.0625	16.4949	22.9869	9.19289	43.0751	43.3852	149.796
201130_s_at	33.7088	27.9902	29.402	41.9825	37.5778	36.8554	45.3853	35.2953	42.9997	46.4953	34.466	41.1459	44.8877	39.868	46.4692	40.4348	29.8569	51.6249	39.0148	37.2243	33.5842	61.3043	46.7726	37.7481	35.8793	51.9555	48.1828	45.2048	54.8005	42.9922	54.4116	49.7476	49.9325	48.4258	60.3633	54.2951	51.1015	32.0283	45.7152	41.3943	30.5989	48.99	57.8586	39.5132	45.4754	41.9998	37.0439	43.1484	41.7159
201131_s_at	374.039	254.498	58.7987	89.7515	156.799	135.399	86.1211	85.6643	53.586	63.0585	87.0834	209.188	205.182	567.459	188.858	66.5883	45.2656	84.9208	80.4733	79.1628	111.592	434.352	741.91	531.766	310.208	154.902	1103.17	653.352	1324.45	1156.56	415.75	2088.39	1114.28	973.39	742.727	1038.69	1027.97	527.488	690.344	565.763	713.901	969.964	2604.81	794.692	1162.53	699.049	277.65	692.919	608.266
201132_at	458.554	367.97	246.58	413.443	481.349	418.274	307.316	385.79	444.597	281.962	538.673	414.697	333.159	335.532	491.147	723.316	357.351	848.715	350.641	688.434	384.153	386.043	198.64	785.312	971.987	874.163	607.498	410.373	408.128	168.681	61.3482	742.918	49.7566	98.242	160.923	77.0219	68.0101	51.1558	77.0284	415.398	150.426	119.487	201.108	51.0024	381.34	180.112	94.0712	104.039	440.302
201133_s_at	206.008	174.484	140.385	216.454	326.298	399.937	140.025	172.415	127.897	117.453	196.638	214.661	175.331	186.109	330.916	345.996	155.215	459.695	286.561	320.709	242.279	349.267	123.735	510.44	480.18	461.784	779.517	494.894	338.656	493.67	163.747	426.063	228.134	289.685	160.293	361.425	253.45	151.002	465.404	374.312	97.3785	187.267	179.421	304.353	428.9	243.694	183.302	163.162	154.845
201134_x_at	640.228	537.023	597.19	563.477	556.098	887.105	574.569	888.937	883.055	606.521	657.78	550.731	360.226	686.169	565.812	1471.68	1469.15	897.846	741.412	1437.97	1683.69	1785.04	1444.46	819.234	2236.97	1385.12	1280.2	1286.86	1489.99	1109.07	987.7	974.781	1320.07	1787.71	449.487	1925.59	765.162	952.581	1132.59	1776.39	285.626	999.379	656.901	628.008	1273.82	620.865	405.837	556.784	618.786
201135_at	62.8949	62.6619	32.9218	53.1621	49.9315	104.839	162.003	43.0372	39.6537	11.6568	16.9289	37.4173	98.2583	21.6097	54.5305	133.499	22.0176	71.3642	44.0223	84.9232	95.3257	99.6552	42.9621	52.0476	80.8724	164.807	88.4459	85.4009	51.2778	26.4881	23.8069	28.0474	12.0718	18.7837	20.2172	22.0355	19.8079	9.95707	18.4533	47.9305	5.80984	37.4819	18.7042	18.1961	18.291	12.078	14.9513	18.9846	19.1555
201136_at	458.348	435.476	252.57	420.868	480.42	333.527	325.222	216.802	248.348	106.435	536.139	487.683	423.013	422.195	590.753	332.094	90.0683	143.944	254.346	414.934	288.074	268.955	1782.42	631.611	546.169	1544.16	448.883	247.578	241.66	45.7707	71.1386	52.3852	33.7395	27.3623	86.8313	52.2182	41.5904	37.0738	33.5322	139.629	57.0871	126.947	52.256	58.0142	41.8167	41.8236	85.9844	18.2927	284.573
201137_s_at	997.553	1536.92	1099.87	1702.69	1364.36	1025.01	392.743	277.818	453.808	276.924	1041.77	1284.77	1382.41	1225.01	1544.36	216.3	80.6365	630.613	265.585	655.889	108.742	72.2147	60.1476	301.689	600.362	1387.83	305.033	31.9487	84.5765	29.7732	31.318	42.4524	20.6404	37.8119	15.8459	31.2596	27.2732	25.0045	21.5298	137.185	32.1396	21.9914	56.0065	35.6559	47.2843	432.467	120.725	93.9054	2456.64
201138_s_at	556.242	499.802	648.676	495.748	382.031	601.786	444.571	274.63	673.409	610.844	844.565	415.192	329.175	303.654	352.013	1571.07	1366.77	1031.77	602.154	1767.48	935.398	1138.52	1977.82	803.507	2027.34	1110.63	1259.85	818.724	699.76	507.808	165.616	525.833	381.474	388.081	221.062	165.838	162.571	356.349	302.927	1008.09	230.174	392.723	98.527	440.254	481.904	174.815	195.33	204.76	312.326
201139_s_at	1147.7	868.016	1847.58	1129.05	908.62	870.086	1287.48	1122.9	1368.7	1466.19	2365.88	987.852	768.863	741.762	705.768	3716.19	3913.84	1430.78	1264.43	3134.14	1942.35	2659.36	4003.78	1642.03	4359.01	2197.73	1844.96	1720.01	1312.77	1006.2	1028.15	1129.52	1282.47	734.798	441.574	534.157	339.778	1993.28	573.845	4374.46	950.794	972.777	242.27	772.485	908.526	1454.77	285.05	298.579	534.557
201140_s_at	229.738	135.277	93.5721	200.449	200.206	335.582	85.5185	41.6077	53.2769	72.1656	101.542	154.337	161.515	100.268	345.033	164.162	53.8753	183.93	119.927	220.354	148.736	145.15	619.543	311.382	213.525	352.299	383.222	265.366	277.272	479.276	317.434	471.516	473.513	1382.09	166.494	363.543	699.412	264.365	684.13	493.189	134.031	160.769	88.6644	813.446	736.983	695.526	94.4179	115.208	188.519
201141_at	59.6276	42.4551	31.5719	53.331	62.9234	38.1428	50.8337	47.6805	28.6346	27.1558	15.7574	47.719	133.794	35.1885	69.8949	44.8448	41.2774	54.385	56.6331	53.258	43.3828	60.3539	55.1162	66.7325	45.5071	74.7451	46.7345	103.711	55.33	51.0954	49.1295	53.8251	58.3003	42.6518	54.6308	70.1267	74.343	49.2254	69.8933	36.5089	51.4338	51.0083	55.1937	53.6272	45.3544	63.6356	48.6131	54.1029	37.2227
201142_at	283.197	120.617	106.255	145.909	168.198	313.739	269.125	235.552	303.164	108.219	54.5708	137.59	317.532	75.5265	273.844	804.312	281.823	478.163	516.347	1027.33	849.544	849.418	176.957	452.736	965.865	996.187	947.283	689.019	471.976	1350.51	638.561	901.292	672.1	656.818	378.923	708.277	775.05	564.478	1000.02	999.049	309.478	440.024	433.739	750.174	1003.35	625.469	219.997	243.801	170.148
201143_s_at	450.969	368.42	454.397	448.456	397.872	622.057	440.063	331.527	657.982	310.058	482.618	408.942	357.452	342.342	473.549	1438.35	706.287	585.876	1016.55	2912.92	849.271	1629.94	7353.54	706.288	1581.97	1613.19	1936.45	1152.72	1558.16	1791.5	710.187	1144.75	1425.98	1476.2	558.266	1931.83	1035.44	1868.32	1809.27	2564.38	738.746	685.322	1698.21	1209.38	1327.8	4233.38	196.29	925.788	141.743
201144_s_at	485.137	416.704	253.855	365.818	430.082	398.02	366.665	368.781	630.912	577.177	580.788	352.966	290.878	230.042	399.39	1496.5	811.413	656.991	461.457	1399.21	1037.97	1452.5	2625.07	910.389	2282.34	1225.14	1576.65	1011.19	1461.45	1093.98	265.878	1063.28	996.421	929.98	353.151	832.61	386.628	1118.98	1123.26	3026	466.443	836.291	890.096	1254.88	903.777	655.898	152.264	336.814	363.946
201145_at	80.3692	87.7602	42.9446	83.9415	94.8334	144.241	133.001	67.7639	40.5021	35.8935	48.2802	77.4235	133.806	67.1306	82.8559	187.66	42.4028	77.1261	38.8715	101.805	88.3345	84.337	49.7149	108.489	171.254	253.599	84.5632	97.8779	40.2138	42.8138	42.6765	61.1474	30.9826	17.4494	67.8546	28.4681	19.573	41.2758	22.1064	82.6215	38.3121	85.7993	26.2414	46.0616	24.7588	14.6141	47.6589	90.4687	22.0961
201146_at	143.713	171.019	61.3134	156.74	160.538	206.546	54.3758	89.0266	48.8929	96.4444	138.377	142.23	106.656	142.506	194.571	120.868	39.6435	86.6341	98.3745	97.9491	101.228	71.3823	80.9586	125.173	119.295	160.667	144.138	75.1655	87.0293	49.5169	54.3945	90.1848	37.2003	46.803	56.8446	67.2372	66.0328	30.9892	35.6131	24.4832	42.6815	95.3635	71.5585	48.3929	62.1844	611.784	39.4409	35.2002	185.075
201147_s_at	52.8469	71.3396	125.36	104.201	97.6326	91.1512	139.654	86.8096	72.0184	94.734	104.846	90.1557	69.9046	83.3671	108.123	298.498	97.3385	258.937	145.407	298.581	109.258	158.519	426.359	685.05	189.792	382.138	1521.53	327.602	203.386	90.5741	87.0478	68.0719	104.645	75.3075	68.9193	133.738	88.186	182.252	70.6819	192.155	107.396	69.7676	78.7458	118.129	104.528	89.1999	58.8856	88.8074	107.767
201148_s_at	52.7136	38.7689	100.669	99.2166	82.4902	58.1891	148.266	73.2025	57.7462	30.9217	35.7156	63.0789	72.5076	55.9103	109.346	612.252	165.557	350.021	193.365	312.895	306.596	202.373	239.555	998.199	585.087	1118.27	1930.07	480.193	442.265	65.3878	50.1461	165.045	61.5891	67.9979	60.9222	60.1213	44.7883	48.9733	62.3612	128.338	94.8837	70.8927	37.8187	60.7038	52.6453	36.47	51.6188	37.2155	319.93
201149_s_at	19.9905	21.2191	26.4564	23.638	23.624	23.0518	22.2936	24.5033	31.7892	23.9016	24.1317	23.466	23.9921	23.05	22.721	27.5206	21.7865	25.55	23.5474	22.9379	25.3703	24.0904	25.8013	33.6619	28.3596	27.0392	68.5643	31.5624	32.1855	28.7825	26.5226	27.1851	28.8008	27.8018	26.0524	24.1727	28.1345	23.7385	23.5728	21.4443	20.1921	26.8186	28.8679	23.591	34.4513	24.6672	24.4698	23.567	35.3566
201150_s_at	74.4733	87.9609	121.735	154.143	157.072	143.528	142.637	137.267	123.376	57.4094	60.616	92.6725	82.8567	113.516	129.37	554.84	218.43	324.64	425.658	328.335	302.848	171.179	450.577	725.611	359.566	783.751	1655.66	230.468	340.071	83.0016	102.829	114.937	106.245	100.431	66.6433	133.805	87.2616	55.6264	97.4642	238.737	83.8898	79.8837	121.981	100.226	76.0256	138.787	73.2624	56.2278	168.386
201151_s_at	193.081	183.192	184.666	402.567	371.784	499.546	126.691	148.085	157.334	210.663	209.142	242.522	226.596	181.071	403.143	253.559	225.853	433.662	424.531	242.667	305.971	439.736	135.128	794.07	554.363	391.446	1349.94	617.983	855.792	949.803	729.628	523.481	868.522	2156.76	389.009	1569.64	1363.59	892.177	1720.68	1402.83	187.773	186.733	691.717	954.834	1803.99	1236.05	349.593	519.966	213.525
201152_s_at	594.076	368.448	808.293	1225.63	918.168	1283.96	403.695	387.83	646.139	868.879	1113.57	761.062	551.703	623.675	875.585	1069.79	667.385	1405.98	810.849	1494.55	1056.59	1529.57	539.177	1505.52	2542.85	1274.6	2718.08	1650.12	2151.93	2316.23	1947.17	1266.54	1941.59	4549.6	792.898	3542.07	2697.89	2958.28	3399.19	3169.15	819.984	680.154	1091.03	2634.46	3371.21	2239.3	680.062	785.436	518.748
201153_s_at	553.055	644.387	643.815	1351.49	971.201	1252.19	618.17	593.899	851.5	1361.76	1500.62	986.114	663.427	789.222	1203.5	1266.5	898.494	1072.02	928.867	1893.57	1169.2	1598.57	912.167	1252.14	2550.82	1503.08	1968.89	1531.73	1847.68	2026.02	2083.95	1688.61	2513.65	3911.91	717.92	3520.79	2445.23	3090.88	2536.72	4310.92	1062.3	855.526	1135.62	2726.11	2653.91	2869.68	571.589	820.186	758.634
201154_x_at	2059.93	2227.78	3183.42	2698.25	1814.5	2786.38	4011.48	3723.54	3656	3862.14	2693.29	2174.13	2189.27	1975.91	1917.76	7266.82	7203.59	4923.3	3086.6	3852.72	6208.34	6481.96	6843.06	4570.31	9852.25	5108.85	4189.78	4698.22	3598.7	981.517	926.001	1489.77	1326.3	668.417	696.567	893.439	382.288	1436.52	932.981	5776.73	955.359	2318.01	654.247	791.758	919.357	2135.38	592.074	1182.95	2123.59
201155_s_at	63.419	47.4946	45.8272	57.8977	93.0685	117.372	24.6557	22.6554	27.9016	21.903	23.9716	49.2402	76.0906	25.1789	128.001	104.337	18.1976	143.403	48.7832	101.177	100.403	155.291	71.6472	274.929	204.843	198.641	287.211	189.232	137.697	1019.19	1113.32	734.556	1189.5	2784.27	409.1	589.486	1404.17	878.843	1372.32	1188.61	266.849	286.765	132.771	869.053	1317.46	456.763	148.166	216.116	91.9351
201156_s_at	142.495	153.992	170.828	169.298	167.505	146.015	109.274	79.7403	60.4487	153.893	217.478	117.36	90.6753	121.751	79.0141	129.846	186.536	77.3499	88.4007	124.691	92.8297	174.922	90.2408	86.5291	284.145	133.98	112.364	39.3554	66.1628	65.1772	82.5368	59.9357	105.524	55.4056	59.9472	77.6967	103.334	277.773	73.0451	215.557	122.395	100.506	57.0219	144.968	77.6282	160.137	75.0139	79.383	63.6856
201157_s_at	46.6302	72.2395	62.5655	90.9539	58.555	81.9164	42.7915	60.9737	47.5943	47.5856	34.3824	61.2388	91.874	45.5265	97.7944	103.309	39.8472	66.5269	63.2429	49.8697	88.9492	77.4313	66.9226	102.718	144.72	218.054	172.976	116.899	82.9434	102.688	79.7749	213.624	60.278	68.872	79.2028	73.8414	136.234	46.8042	60.2372	66.2242	85.928	336.714	61.6511	52.6607	39.8221	42.198	33.2968	102.811	51.7699
201158_at	62.8155	53.3823	40.2059	60.1234	52.0355	53.0425	35.1981	22.5195	47.1326	22.2436	21.5592	33.9939	49.8861	28.4389	43.6597	51.6806	19.8823	45.6862	29.824	36.9221	43.3302	45.2046	50.7369	59.7638	61.3643	64.6152	61.1044	45.4217	44.4375	56.6862	37.7876	42.6451	36.5904	33.1324	34.5622	31.9013	25.1773	24.5725	20.682	46.7653	22.2901	59.8445	19.8416	32.0935	24.637	21.0648	30.128	21.4965	44.57
201159_s_at	36.9863	32.0303	33.5386	38.6054	36.4208	33.988	31.9626	26.8422	19.2626	30.6869	38.1078	39.2584	41.6337	36.2464	41.3052	29.5811	29.3096	36.7307	31.618	34.2049	35.4592	41.8456	32.6534	35.3653	28.7532	38.9167	38.451	33.7821	29.2763	39.8348	32.669	49.5375	28.8703	39.4776	31.859	30.7789	36.0098	29.9005	30.4171	31.2563	29.7207	51.1121	40.1219	33.5475	32.8106	32.6319	34.0341	26.7532	35.0218
201160_s_at	900.18	753.124	1138.52	1403.55	1354.73	1226.71	534.364	1041.01	1017.65	134.876	1074.53	845.329	707.839	755.074	889.115	1296.79	1651.26	986.173	1405.5	2039.75	1499.67	1810.44	2374.35	1196.76	2032.14	1430.81	1413.89	1013.01	1600.02	2886.3	3850.96	2553.84	3701.24	4187.48	1402.31	3622.06	2689.44	3321.44	2859.86	4979.8	1554.26	1421.95	4887.31	2821.81	3819.24	5882.51	1872.11	1948.92	990.007
201161_s_at	193.345	303.893	320.573	325.11	277.041	505.947	163.58	183.771	126.653	171.46	281.336	238.496	137.566	238.903	349.918	204.763	189.816	262.413	253.152	368.746	487.782	636.458	273.312	163.87	254.12	315.867	474.363	408.288	166.433	2176.49	1995.13	2014.96	3906.02	4377.06	446.847	5380.77	1849.99	3572.26	3998.8	5530.24	688.349	778.849	4077.77	2584.59	3515.23	5067.49	389.537	376.935	187.914
201162_at	47.2372	35.671	32.6303	35.239	29.1109	36.1148	45.9628	46.54	28.1973	13.0748	18.7048	27.1725	29.3234	21.8247	45.5409	47.37	17.4933	49.8569	37.9749	33.5626	75.8726	46.2921	26.8927	35.6075	32.4046	60.602	36.1063	76.4589	23.0354	25.5867	23.6509	28.4769	17.8357	19.4325	18.3053	22.4539	25.7304	21.8618	21.2368	21.4976	20.9272	16.9147	21.0966	19.1762	22.1023	21.852	20.8146	18.8909	30.198
201163_s_at	141.077	147.176	110.048	100.892	119.414	136.568	268.97	294.132	264.286	97.2875	91.9238	127.108	115.065	139.527	176.871	278.802	167.969	331.848	393.357	343.124	337.329	185.279	69.4673	88.9654	193.863	331.301	133.032	331.011	60.7078	15.0129	26.5952	12.384	20.816	11.6472	10.1436	29.776	22.8513	96.7599	22.6353	98.6113	26.929	19.4796	20.991	40.3137	11.2446	34.4491	64.9716	17.0724	83.0274
201164_s_at	67.3944	48.3548	32.3137	56.5899	45.5205	72.0167	31.2366	37.3302	31.5628	21.3067	21.4326	33.9191	51.7215	23.1883	51.4946	60.4081	18.4174	58.0865	57.8885	63.4585	33.3664	43.3035	31.1038	62.393	46.8931	66.2428	78.4915	46.5193	43.0776	32.2329	35.8118	67.752	25.7836	28.8921	34.259	23.0113	26.7857	17.2016	27.1328	21.6167	24.9611	42.5702	28.7245	30.3269	19.4877	27.7353	27.8371	34.2784	30.9474
201165_s_at	278.783	363.375	235.265	519.99	409.888	631.155	336.616	402.621	526.202	299.128	593.91	494.038	471.303	332.236	640.579	819.543	518.488	976.881	561.209	891.538	402.656	570.422	150.304	682.048	913.818	976.257	784.042	481.348	528.188	252.864	113.104	634.274	190.355	224.661	226.521	243.885	146.023	69.8444	284.883	484.238	195.27	216.749	1123.76	76.8529	250.012	94.2283	201.927	267.998	528.998
201166_s_at	571.297	433.182	471.863	602.248	653.189	652.268	696.132	923.07	1034.84	791.861	736.177	597.34	597.079	435.526	665.057	1279.25	1183.33	1257.17	917.735	1076.88	812.851	850.912	123.222	931.525	1601.47	1359.78	805.409	720.804	806.08	388.044	199.516	791.413	189.021	267.233	273.906	135.257	218.233	180.881	350.761	1032.68	338.138	335.419	2048.82	97.8985	293.14	205.665	248.314	294.097	648.055
201167_x_at	31.6597	33.1931	28.2631	36.1006	24.1169	30.2502	27.0121	23.7784	36.2915	22.3453	30.659	23.6408	24.8109	19.5907	20.9605	32.5203	31.8937	23.8076	22.3506	34.2706	42.6059	33.5878	25.2882	34.2624	56.6083	35.4935	29.9408	33.8436	32.2184	21.1988	20.5623	21.0441	28.6362	21.5262	21.4925	26.9767	24.7658	55.8266	28.2858	55.7788	27.7237	24.3404	20.8491	35.7757	19.6176	23.6632	18.3733	19.5002	18.9507
201168_x_at	33.6781	32.7549	21.3678	30.7088	28.4713	36.525	24.7822	23.2637	14.1501	22.1229	31.2266	32.4944	35.4819	27.9398	36.0148	38.1084	28.3496	30.7598	41.0974	30.9377	31.5623	34.381	28.3841	38.5489	26.3894	42.1654	35.9157	38.7328	28.767	30.2602	19.737	23.5626	18.6002	26.9672	25.5067	26.6646	31.257	26.1967	26.3712	34.3141	28.6026	23.5094	30.789	25.4931	26.122	23.5107	28.7338	31.1871	23.4973
201169_s_at	34.4681	22.4672	29.7079	24.6403	24.283	21.6448	31.4256	27.7957	57.0149	25.3008	29.4296	26.2939	28.4527	22.1531	25.7679	27.6409	27.5092	25.8343	23.4956	34.8456	29.0164	27.0292	24.8576	29.5877	26.8849	31.2647	24.2278	29.517	26.1759	24.8621	28.6627	27.1227	28.8342	31.032	26.2865	29.411	29.1418	39.4009	24.8966	37.1618	27.2274	26.1428	29.6983	26.9894	28.7943	32.1722	25.8921	28.9637	28.853
201170_s_at	51.1122	55.8788	26.4412	37.3569	58.3381	43.9505	33.9499	36.7	9.39001	20.4068	23.429	57.4093	114.93	47.0204	85.7935	17.908	11.4165	27.1941	15.4287	19.3808	43.5643	16.2024	22.4243	19.8201	29.1194	49.8748	20.5076	41.3427	23.6649	15.8882	13.9423	12.7505	9.78528	15.8948	11.116	15.0575	13.577	8.19192	14.1574	15.9811	8.02629	14.0487	16.3195	13.482	11.7007	11.9895	18.0992	10.4409	20.5259
201171_at	462.25	274.757	392.399	633.686	490.734	545.144	284.99	203.139	231.096	137.071	531.025	489.242	373.131	420.977	686.846	640.255	164.444	347.474	371.695	1184.28	584.45	903.688	344.011	858.082	1098.74	1284.64	1465.04	958.364	471.205	1418.48	731.411	970.168	914.559	2163.84	125.922	1248.86	1138.45	1365.61	1172.05	2091.98	263.685	331.5	141.935	1485.89	1169.11	410.54	162.153	259.544	290.68
201172_x_at	756.572	574.347	673.172	1094.46	906.96	805.292	555.311	727.938	667.682	453.62	933.263	830.764	604.367	783.293	1078.16	1008.49	665.614	574.68	908.782	1985.52	957.19	1319.29	3486.84	1042.38	1972.03	1607.2	1650.06	1224.35	1318.61	1288.73	1043.75	1010.77	1729.24	2235.8	236.25	2431.31	1018.73	1896.7	1786.4	3079.8	586.349	550.516	1175.18	1847.21	1404.33	2291.07	414.378	471.115	730.952
201173_x_at	68.3639	85.7624	32.099	47.7585	58.9594	86.6427	70.6469	25.3478	34.9114	27.4642	12.9767	28.4229	71.985	12.7931	54.6124	164.382	37.2099	143.925	76.4041	176.644	84.4416	101.869	76.6485	118.973	180.785	256.731	132.985	80.3876	111.976	78.2046	16.6336	66.92	15.8702	16.2401	21.8986	35.0457	34.1157	6.69615	29.988	50.0102	11.4326	94.8799	47.7028	14.3163	17.2231	57.0448	10.1519	30.1917	24.5552
201174_s_at	211.861	233.182	150.308	359.86	247.12	481.834	95.5099	173.44	230.982	254.524	260.855	297.464	236.672	218.966	579.18	307.713	91.0605	384.585	239.597	541.816	303.966	475.851	267.48	982.673	705.81	534.872	898.416	493.579	615.658	5160.75	3808.7	4984.37	4569.7	8123.12	1627.84	7055.49	4837.35	5919.98	5397.43	7107.18	1700.36	1484.17	2640.85	5457.79	5515.97	6565.11	1482.25	1301.54	248.018
201175_at	264.038	189.745	88.3701	198.862	240.282	303.342	178.173	176.832	260.827	79.0251	152.926	194.329	205.476	167.42	271.081	767.82	195.858	320.234	355.727	592.254	284.518	311.767	322.072	275.54	552.009	888.722	318.53	269.012	308.372	121.367	73.8987	195.23	73.3327	73.5424	81.7102	75.4556	31.5109	27.8692	85.2344	349.936	81.3652	220.659	1740.44	64.9829	66.829	729.64	23.2429	69.2613	183.555
201176_s_at	237.398	280.59	141.281	328.278	345.447	390.241	150.468	159.986	231.427	122.884	224.749	265.313	258.21	223.695	381.685	492.187	216.638	397.152	286.527	795.093	322.945	488.291	984.321	528.871	883.5	663.293	868.074	628.648	441.1	456.736	341.059	373.794	444.143	800.836	137.094	331.622	597.818	368.549	708.731	868.487	129.573	199.352	209.765	425.722	557.396	416.964	121.254	169.393	202.502
201177_s_at	188.354	163.873	98.9258	165.266	173.535	263.351	179.62	150.927	213.621	112.662	122.072	169.217	204.417	114.901	285.969	640.581	383.352	386.693	352.27	421.25	259.87	355.982	462.269	353.529	608.283	494.732	366.701	268.296	292.36	108.383	35.324	287.322	40.7637	44.9691	120.171	139.759	67.4355	21.8982	66.9392	255.607	66.351	218.283	67.7153	23.4201	95.9902	28.513	30.3654	100.316	192.41
201178_at	327.945	353.969	337.501	537.763	506.929	575.538	957.948	797.377	1097.25	519.607	474.956	388.137	292.45	289.088	565.204	1568.48	1421.84	556.628	879.92	1891.93	1676.42	1693.82	557.396	1433.5	2154.48	1345.92	1623.42	1080.9	1565.51	5608.68	4701.42	5794.95	4887.07	5964.05	2362.29	6670.5	5192.05	7373.7	4633.97	5678.9	3022.65	3520.83	6358.41	5463.27	5034.71	6554.74	1738.27	2437.1	176.127
201179_s_at	102.244	88.7896	65.9588	88.1918	83.2541	106.528	72.2281	41.7748	54.1847	35.293	32.1175	64.6799	91.1989	54.8121	109.011	112.098	34.8222	133.369	82.1728	50.8067	71.7419	139.034	76.4214	232.578	98.2407	249.421	349.854	189.346	81.1378	169.784	136.305	493.357	122.957	496.464	105.387	71.6869	325.284	84.1127	164.004	69.7674	111.525	129.196	138.693	199.509	151.016	158.687	94.9849	108.696	278.589
201180_s_at	470.377	255.105	153.892	245.992	315.69	471.322	164.158	144.232	232.261	102.677	269.642	265.509	227.2	197.368	411	527.373	240.591	492.847	392.35	692.728	284.147	490.806	156.998	503.955	584.259	613.326	711.562	495.515	618.656	368.518	132.57	459.495	141.072	494.977	134.042	137.646	351.385	197.598	275.407	482.68	173.047	127.787	457.58	271.378	367.221	67.9913	157.506	103.23	291.764
201181_at	52.4714	67.6265	34.486	67.4672	55.2316	128.167	35.643	48.032	20.8813	17.2289	17.1179	56.6091	98.6544	46.3781	131.118	37.4439	16.0915	67.0293	37.8745	51.4688	61.569	67.4452	52.1506	113.94	62.8971	110.282	145.552	159.452	55.0558	31.8065	79.546	221.971	47.9829	248.968	54.0727	47.0228	91.4412	59.8488	133.166	48.3946	52.5281	37.7468	61.2592	146.229	169.058	83.4682	41.2508	75.0309	36.8621
201182_s_at	68.0104	84.8347	86.292	62.285	55.6715	80.2675	58.1882	36.696	41.7637	31.6667	26.6544	36.659	67.8428	23.5019	42.4958	74.6497	39.6937	88.8895	49.2924	138.699	48.1401	50.3936	92.8316	105.03	72.3107	80.3979	137.277	92.8989	60.9138	24.5557	52.6521	21.6298	33.2255	20.1123	20.5756	29.7736	25.3323	33.1157	23.028	66.5825	58.0303	24.2458	34.4305	43.3901	32.0387	31.1258	44.8747	15.7578	55.9487
201183_s_at	48.0289	59.4528	39.2595	43.3023	40.14	71.1633	22.4826	25.7142	40.8953	19.7755	26.5074	39.6627	59.1286	27.3455	57.7404	96.881	19.848	84.546	31.7306	34.0187	34.0482	36.9291	35.0297	40.4639	46.5269	98.4599	116.351	59.7297	59.8146	25.8877	24.7593	45.1655	18.3967	32.1311	24.2802	33.7674	23.9087	17.6412	24.5146	72.4012	15.7388	34.2623	45.6208	17.8461	25.1887	49.687	23.0112	23.6532	202.975
201184_s_at	36.2681	41.5067	23.4347	32.0269	37.5168	44.1925	30.851	35.252	12.5205	16.9833	15.4602	29.5758	45.776	25.343	42.6613	43.8361	16.2635	31.9263	32.1032	39.6198	38.9555	35.9246	48.5839	41.9595	35.6289	64.0544	50.4597	43.3267	42.0104	16.022	21.4292	28.6132	16.9788	16.6875	17.5547	22.3937	20.1761	13.1109	18.6417	27.8898	13.9997	24.4112	17.6212	21.9809	17.8233	14.04	15.9003	19.8061	30.5394
201185_at	27.2	26.2646	21.4279	28.399	27.5438	28.1556	26.5534	25.2844	14.4553	19.3875	25.1255	26.5949	25.9326	26.6861	28.7707	23.5723	23.5606	26.0973	29.3779	23.2927	27.2063	20.348	23.4981	27.3281	18.6864	22.7008	31.6206	28.2202	24.1945	23.0513	25.1125	24.2409	23.2791	26.1207	24.8877	19.7673	25.1458	23.0827	25.1842	26.7851	19.4677	22.4692	27.4566	26.7816	27.6223	21.9754	26.1792	25.3725	30.9792
201186_at	35.2377	21.9627	24.0648	38.8128	21.2207	51.6394	34.2738	21.2791	10.372	8.44198	7.19338	18.7239	37.8676	16.1123	28.0046	35.2335	8.7011	32.3607	31.3033	17.9502	24.9248	24.1437	33.0364	52.3062	34.3706	48.6591	44.3904	38.7517	24.1114	15.0705	11.5062	19.4499	9.82805	13.0832	15.3272	14.4891	14.395	9.81208	13.4222	13.5596	11.3628	25.798	12.0743	13.334	11.4636	10.1536	10.4039	33.996	13.7149
201187_s_at	22.8354	22.4949	21.6866	24.4991	28.6881	27.1316	23.0732	17.7356	15.0292	23.2992	19.7997	22.2693	23.9829	21.5387	24.0465	21.9086	21.0415	30.357	31.5648	22.4966	26.1743	21.959	26.6562	26.6842	17.5819	22.5002	27.3584	26.5655	31.9327	29.4622	21.5203	24.0424	25.424	30.3706	30.0125	24.8015	30.159	22.3686	25.0735	21.9344	25.5415	23.9344	35.9596	30.588	29.8616	25.7613	30.4473	29.706	23.9796
201188_s_at	32.2121	28.8177	54.6664	44.293	25.9641	25.4232	38.758	47.6214	67.6701	59.4317	52.4748	36.0234	34.8877	34.1025	26.9731	38.8316	47.5236	34.0581	33.5967	52.4484	50.0547	43.9996	33.6524	35.8943	42.8472	44.3724	43.7058	39.978	36.9226	44.8937	44.9692	43.8893	44.1515	42.947	41.3636	38.9395	45.3324	54.3927	37.5325	61.3152	35.9996	37.0166	38.8256	47.2546	40.125	41.0491	40.027	41.0672	39.3255
201189_s_at	23.2117	22.6514	20.582	22.0285	23.552	30.0799	24.3853	16.6462	13.4014	35.7436	25.7115	24.1314	25.9308	20.7103	24.5584	22.3141	21.6052	22.9077	20.4418	21.4918	26.5671	20.3996	23.4345	22.1402	24.7311	22.2337	21.1406	24.9606	25.1873	22.1002	23.0168	24.6874	19.4303	22.7966	24.0393	22.2553	22.9653	20.1018	26.1432	19.9963	20.4475	24.3342	32.3959	23.2269	23.1306	21.6137	30.6444	24.6235	21.2446
201190_s_at	70.1286	53.2656	22.9179	40.4741	46.5105	55.6064	31.0537	8.37503	12.0717	8.43786	11.4279	28.578	49.5785	23.3592	50.3981	30.3189	11.4157	21.9901	11.7614	12.1497	28.5754	24.965	14.3775	33.2869	22.9499	33.1708	49.7379	42.0115	24.0067	83.9539	26.6558	87.4968	32.5868	69.9095	36.0842	22.8244	29.5963	29.0732	56.2183	22.0735	14.4016	78.5232	19.212	47.231	46.8259	14.0048	19.4891	33.3212	40.2371
201191_at	65.8739	57.438	34.3097	44.8593	49.6998	65.3219	34.2887	26.6868	20.1664	14.0266	22.2254	35.5164	56.142	26.9426	47.3302	39.438	17.7154	32.3849	18.6911	24.0287	35.1527	50.1754	28.166	38.8203	37.5896	32.9677	61.4484	44.8832	38.8947	49.6015	61.5295	119.516	43.3964	75.7988	46.5688	38.8548	39.6392	32.9696	55.1	22.8152	24.9814	69.2393	29.461	64.9463	61.5963	23.2509	32.304	34.2781	52.7089
201192_s_at	54.7423	39.2966	30.966	35.1973	43.3892	40.7841	22.0287	32.1994	11.6547	17.8934	20.8611	30.7821	39.6715	21.4009	50.6926	28.6506	16.6358	19.2616	21.5793	26.9064	43.5039	31.7816	31.4042	24.8019	53.4605	47.5613	38.2846	26.9522	32.0854	67.0657	41.4502	148.685	38.6074	55.1182	37.5616	45.9765	61.5174	35.6776	78.7666	33.8958	29.1454	202.791	25.3497	73.4554	37.9349	65.3866	24.7779	22.8192	39.4782
201193_at	647.826	545.19	273.65	543.011	499.685	309.907	397.538	523.698	594.043	20.1377	505.883	538.182	450.878	660.44	556.895	1359.34	1309.32	1491.68	1042.13	744.327	635.1	830.36	364.169	1383.94	1298.32	1075.44	890.592	875.167	899.845	101.596	23.8356	60.647	16.2074	21.9124	72.5742	64.3354	38.8774	8.92151	141.314	285.691	59.2898	52.2962	48.1952	59.125	170.476	26.5909	172.636	69.1946	692.237
201194_at	37.9623	25.4486	23.0192	25.0156	26.9901	30.5606	41.0112	18.6787	12.6353	61.7868	21.221	27.2781	31.6073	24.7467	33.3568	66.5073	25.2197	55.9764	39.6115	46.2177	62.7932	71.1631	34.9834	53.8822	74.8728	99.7516	64.5248	45.3529	40.7903	26.0693	24.9448	32.3665	21.6878	35.2407	25.8588	27.958	30.6421	23.4092	31.9568	26.8046	16.871	41.5951	30.6791	28.0497	29.2966	21.2107	32.0532	29.4666	19.9362
201195_s_at	195.492	212.332	51.4414	124.674	155.63	157.288	304.818	439.792	390.098	117.015	233.28	482.943	547.797	888.743	478.972	575.239	202.417	403.002	340.123	662.625	522.497	901.478	1871.84	1043.5	1027.55	602.258	1501.44	820.585	1638.67	7788.43	5250.45	7599.27	6403.59	13043.3	2748.42	7311.75	4163.88	12665.6	8799.8	7023.97	3687.68	2609.71	4843.89	6807.49	6471.91	9858.33	2343.26	2728.74	976.622
201196_s_at	87.0372	44.6971	34.0942	44.5843	106.958	74.7924	58.8459	75.9883	62.4213	12.3754	19.6248	38.7486	97.7816	20.545	57.1814	303.118	56.8766	256.803	80.4561	263.475	275.249	255.89	53.0377	222.398	197.96	254.919	583.073	352.546	285.003	467.413	91	437.735	243.773	484.312	126.391	135.479	256.857	174.282	304.01	155.043	51.3103	173.523	249.717	254.165	461.685	55.5585	54.1293	114.147	29.015
201197_at	571.399	476.85	348.93	750.203	661.976	668.584	798.529	1085.95	1164.08	721.022	675.075	642.364	468.405	596.997	901.944	2070.51	2653.51	1298.98	1618.59	2934.87	1963.53	2091.32	4675.64	1392.63	2451.19	1438.19	2199.48	1776.76	2622.11	1734.61	1016.45	1512.83	2603.74	2694.52	579.139	3477.72	982.953	2312.92	2505.34	4121.73	699.061	973.12	1083.24	2220.31	2352.09	2522.24	566.056	626.75	803.667
201198_s_at	97.7841	56.3688	32.9803	64.4628	78.8004	88.6724	50.3164	77.0377	32.1142	20.84	22.4892	47.1987	76.4725	40.4301	71.3732	134.574	28.5871	111.445	33.156	52.3326	70.7399	86.1922	72.9158	93.4653	134.546	154.84	125.197	112.214	85.2896	123.536	79.9668	248.071	75.591	134.476	102.08	68.7227	40.391	47.5453	83.0511	41.2728	70.8399	383.309	41.0732	107.275	67.2969	32.1079	54.3071	53.539	86.1672
201199_s_at	199.972	112.517	55.2377	117.575	126.948	212.492	96.7449	121.603	69.931	33.085	31.5535	85.5395	191.083	73.3726	121.022	404.787	105.492	295.848	69.8002	141.678	262.633	245.078	119.516	336.699	493.749	520.786	331.583	237.686	203.509	306.931	111.102	666.449	227.899	356.248	190.482	130.616	97.8592	112.87	173.546	213.624	104.686	595.749	80.1315	197.703	127.987	258.989	54.7114	129.28	369.076
201200_at	429.143	195.192	155.81	211.465	375.342	206.555	1012.74	682.261	1013.71	152.779	160.421	271.857	201.056	269.827	627.618	1398.55	990.469	676.824	825.215	1970.47	1539.55	2155.42	3539.94	1173.19	2167.12	1627.93	1583.83	1694.69	1470.82	4077.55	3221.77	3673.69	4411.77	5878.57	1305.68	5730.08	4065.64	5668.52	3941.35	6590.84	2343.58	1802.13	4423.37	4828.9	4529.8	7344.83	1238.58	1354.52	715.289
201201_at	82.9312	68.0734	28.7855	82.2051	65.1651	90.2462	83.0683	99.2639	47.8052	29.5616	39.0362	84.0396	117.531	60.2731	180.382	145.862	25.2309	76.4082	67.4537	74.5316	149.706	220.701	65.0525	79.5276	140.412	370.616	108.217	123.071	80.9798	152.503	67.6405	94.3972	46.3736	31.08	43.7397	61.6004	51.0646	41.1968	54.328	37.7716	42.4214	268.436	116.402	114.172	60.5812	50.6848	34.4045	126.532	84.8532
201202_at	178.391	67.5941	43.4384	52.8245	62.7692	103.883	148.571	180.835	153.762	90.0125	32.47	69.1325	133.896	51.1119	102.792	823.645	242.14	582.227	394.674	282.384	293.858	431.282	1117.08	567.918	549.312	677.198	376.313	330.594	277.284	339.047	48.9102	762.841	56.0777	45.6936	245.446	93.6413	35.8435	22.0649	47.0489	162.156	203.029	782.414	222.159	27.3048	61.6273	38.4689	109.628	117.023	157.37
201203_s_at	37.0679	42.0356	61.0877	36.4631	36.3325	38.7072	42.4715	40.45	108.572	44.0916	55.409	38.8452	34.2851	36.57	32.7748	47.6528	55.7003	42.4117	49.2609	45.5155	47.6773	60.7456	35.6367	39.0407	58.3166	40.8573	43.8688	42.4558	43.4305	40.8591	59.9986	48.7536	49.2536	51.8456	47.0165	46.0116	47.2322	118.976	51.2187	84.7232	53.9122	35.897	46.5531	46.5048	40.9958	59.0541	43.6954	42.0766	38.7115
201204_s_at	63.0643	65.4682	59.0673	65.5892	67.4007	74.3338	89.2498	93.433	62.0388	55.3852	41.2869	58.2436	65.5543	54.3815	78.1857	81.592	42.6432	66.3728	86.963	106.746	110.177	83.6691	168.461	58.5714	75.56	157.758	83.6334	73.6074	43.7083	54.999	45.2233	40.5051	64.7105	31.549	19.2633	35.0514	28.3686	48.848	29.2192	78.5896	43.044	48.3507	95.9816	55.4028	31.1419	79.613	20.1955	44.2238	56.1683
201205_at	39.0994	48.1312	31.2925	46.8737	55.9648	49.2048	35.6086	28.8329	9.27905	22.4964	32.1609	46.4058	60.1969	41.2252	58.1061	47.5176	19.8264	45.9734	37.9153	43.3427	38.5443	28.3262	32.4918	34.5915	30.2025	34.6646	44.6106	35.6937	35.5744	33.9665	28.8084	30.7161	25.8514	37.859	25.6677	29.2923	30.7108	19.18	28.684	28.365	28.7008	24.0928	32.0145	31.1683	32.2001	28.9223	29.7974	22.9198	34.0602
201206_s_at	40.4671	30.917	83.6436	27.5154	26.8748	28.2636	36.7102	43.799	57.4371	100.92	80.2557	35.8448	30.7876	23.2862	28.6915	35.5645	38.6898	35.13	36.0049	34.8619	32.3498	45.9243	32.8218	28.9701	57.1027	46.1213	35.7438	35.3622	49.0164	34.8524	31.9067	30.1844	36.8777	35.525	32.1269	33.6093	29.5577	64.5058	27.0147	89.7062	34.7627	26.2845	34.0776	38.7245	29.4347	33.7469	28.3829	32.3826	35.4081
201207_at	43.6043	53.9576	38.5787	57.052	71.363	68.9733	23.5021	37.5997	37.1629	14.3757	19.9893	36.8207	57.7804	28.9799	54.9154	49.5655	17.0814	65.8741	47.1385	37.9497	51.4124	42.6533	37.0616	47.2248	40.1998	61.2041	90.5542	50.9558	47.0619	43.1066	29.4782	72.615	25.195	29.0698	33.8057	28.1539	24.8759	20.0202	23.9929	16.1522	20.4055	53.327	27.2294	25.297	36.3945	17.1443	34.1652	60.4164	29.1342
201208_s_at	29.9916	25.0185	24.1242	28.7955	30.0461	27.6448	27.1752	20.278	16.6574	20.6432	18.3187	22.9621	27.0851	22.0051	25.4622	22.9349	18.154	27.3279	21.2263	27.0349	25.6003	24.4702	20.3467	28.5314	18.0443	23.6188	23.0118	25.2463	23.8806	21.0602	22.0836	23.4039	24.3299	24.8614	25.9259	24.8833	26.1792	21.4136	21.1718	16.6365	17.1252	31.3262	22.6143	24.4133	24.8546	24.4143	22.7845	23.8257	25.1569
201209_at	504.698	231.116	276.895	252.1	469.552	612.899	259.904	192.465	436.414	147.575	378.133	333.158	390.962	223.657	372.599	646.011	203.655	660.885	331.532	729.125	245.706	380.938	118.515	543.054	778.395	869.099	467.946	357.384	277.912	194.993	70.0775	580.518	161.72	182.209	262.12	89.6697	62.331	86.0677	223.322	307.981	94.1221	393.901	604.439	321.778	317.785	340.371	90.567	145.588	340.831
201210_at	1056.59	681.251	1006.11	787.244	936.851	1143.58	1232.97	1394.85	1615.4	1817.21	861.451	861.594	893.709	720.978	992.8	1271.61	1786.02	1330.22	915.574	1672.87	1792.27	1903.6	221.249	1481.99	2171.22	1410.89	1630.48	1566.42	2055.41	3186.25	3603.97	2577.21	2364.73	3779.31	1366.47	3141.41	3270.09	3792.84	2955.9	3017.83	1435.88	1688.68	1831.87	3099.31	2963.5	2959.61	1312.06	1430.81	1138.71
201211_s_at	35.7081	51.3666	72.8903	32.6984	38.6365	86.6323	43.1078	12.1551	41.1313	30.0358	25.1392	42.0972	82.617	32.2146	46.9398	31.8526	19.8684	111.556	27.0694	34.8395	72.6027	76.6212	24.1513	124.428	25.989	42.2457	209.663	133.076	61.2881	384.346	148.476	180.79	110.199	376.524	76.8131	70.2948	445.604	122.432	342.679	47.3835	44.618	78.7309	40.2621	351.844	450.364	259.484	122.747	101.461	122.059
201212_at	49.2954	52.2467	52.8424	59.9843	38.9232	47.7183	33.2875	28.5366	38.7473	52.6913	28.2974	42.2773	47.2087	48.3806	49.43	33.8001	32.2245	28.7206	28.9885	30.5837	33.8998	39.526	36.8919	57.6933	45.8934	54.1514	68.8206	32.4496	51.437	32.7472	32.5879	29.4851	30.1145	31.5548	32.4	40.9386	35.1058	36.6912	32.1371	34.9858	28.3567	29.1707	41.5587	39.2734	45.3371	43.9896	32.1531	35.6819	113.43
201213_at	25.7375	27.6013	20.3338	32.891	28.5137	30.4199	26.0078	21.065	12.8068	25.7186	25.3051	28.3505	27.9047	26.634	34.3497	22.8027	19.522	26.0822	26.8132	21.6247	32.952	22.2448	25.82	23.2354	18.7362	28.404	26.5088	26.0563	29.7224	25.2176	24.7502	26.4186	23.012	22.9248	23.2352	23.148	25.4996	15.8061	24.4541	20.9425	19.2666	24.8913	20.8953	23.5523	20.1012	21.432	22.8714	23.6662	23.5294
201214_s_at	46.0389	47.0871	30.5473	39.2584	46.9127	48.8162	68.4341	25.6884	30.2452	24.1102	32.0767	42.9666	66.5505	34.35	46.4788	58.3671	29.9387	32.4398	28.5963	38.1816	42.1224	39.9606	66.4412	35.2982	53.7584	87.5213	47.2927	45.6118	39.8752	49.2196	49.8657	39.8536	40.9873	33.8845	30.3759	36.6663	38.0645	35.4561	35.0052	67.9848	38.5023	76.3673	33.9233	61.1699	28.2528	40.107	26.0297	39.9608	27.9697
201215_at	137.663	189.089	29.2856	44.7455	61.0907	60.445	260.448	97.6976	208.015	31.0531	51.0109	104.72	329.065	95.3852	75.1095	741.404	129.017	997.666	551.031	658.138	256.574	245.494	116.909	222.368	229.62	651.462	546.164	189.136	92.5145	51.7255	59.1643	41.3936	43.8398	37.974	39.2372	92.7431	56.8208	35.7921	49.6684	325.986	66.2327	43.2655	66.1036	48.5994	36.501	42.5876	40.8034	34.2324	34.138
201216_at	450.697	504.996	385.045	418.16	394.534	553.207	269.162	186.508	301.192	293.174	745.671	571.082	485.676	443.079	662.854	516.516	141.432	556.761	265.55	638.362	295.679	305.248	860.507	381.535	703.31	1294.98	551.413	423.014	299.278	76.1895	90.4635	225.465	72.3446	59.4004	103.834	134.765	46.7672	37.6323	132.51	216.468	91.7404	279.126	585.885	43.4412	67.5447	71.4797	141.262	93.6378	355.598
201217_x_at	812.198	836.569	1156.19	1022.64	704.31	1387.95	1938.28	1814.12	2063.04	2076.98	1537.91	951.913	938.194	730.064	779.481	4269.42	4290.52	2764.89	1239.78	2506.56	2828.8	3113.58	2036.23	1664.65	6075.55	3481.39	1706.27	1591.41	1435.1	356.692	176.454	719.231	407.87	143.512	164.46	202.876	175.891	134.912	208.629	1793.05	226.762	1028.78	127.107	214.898	229.063	287.185	188.039	322.512	794.153
201218_at	159.413	111.559	47.8777	73.3011	177.29	115.044	75.2112	75.2504	94.2205	11.7785	86.1055	144.79	121.272	141.339	297.78	319.222	109.584	244.04	286.523	424.91	233.114	239.794	699.496	268.971	372.918	323.009	552.341	282.442	298.418	431.539	155.787	656.106	330.133	219.085	250.615	226.303	236.134	276.83	418.56	247.897	223.461	190.107	345.986	394.636	419.654	527.645	204.079	168.25	201.361
201219_at	158.179	91.5002	65.7584	134.18	136.262	122.191	108.749	123.983	119.211	31.0294	86.8853	147.096	129.675	141.427	293.813	235.212	93.2334	247.951	197.99	624.244	299.147	504.867	133.922	339.726	484.331	488.559	708.415	368.955	383.419	1578.11	1694.62	1239.31	2124.65	2731.53	406.579	3374.56	1877.68	2118.86	2627.81	2245.17	557.127	430.799	1653.49	1661.52	897.427	1713.84	210.63	403.872	50.8725
201220_x_at	238.435	285.271	87.9322	150.354	265.404	194.941	150.354	84.9823	111.986	43.9548	283.791	294.59	166.965	314.47	505.441	380.255	167.266	291.755	496.785	456.163	248.867	264.052	3025.38	288.996	397.16	537.229	623.453	346.217	225.249	555.325	189.507	699.672	386.494	461.418	462.742	625.81	263.43	404.414	313.842	545.813	377.753	370.775	354.88	446.256	728.542	195.255	345.78	264.699	187.428
201221_s_at	88.5928	106.977	46.8689	115.539	83.3237	130.763	67.1982	56.3877	30.362	23.0926	25.5191	59.113	132.175	44.4504	81.4405	71.8997	16.5678	87.305	58.2577	59.6567	63.1408	67.727	27.3867	50.191	62.8427	120.844	67.3271	48.0816	62.0547	38.4025	18.5125	36.7708	13.1929	24.0831	25.2556	50.5035	33.4427	21.2457	30.5444	39.7249	27.6377	74.5927	151.719	16.5208	25.7617	20.2438	27.8169	21.6822	116.1
201222_s_at	261.825	147.328	167.265	237.507	239.135	352.006	173.376	146.188	211.78	52.5994	127.707	159.268	178.144	115.649	244.561	462.185	222.413	381.416	205.343	579.324	339.174	540.291	121.09	559.848	726.694	484.915	825.626	506.88	671.683	667.125	454.658	646.592	811.271	1279.65	255.68	936.679	642.234	1136.3	1052.07	1293.06	202.016	317.473	732.814	946.083	858.129	1089.27	111.606	256.71	130.112
201223_s_at	860.496	829.212	1034.46	1184.38	992.286	923.749	690.157	1188.21	1312.45	405.969	865.138	713.345	647.773	545.181	847.518	2189.65	1861.93	1272.1	1250.68	2009.57	2082.7	2371.43	724.388	1445.86	3131.62	1772.47	2069.9	1815.41	1719.42	1868.86	1652.78	1494.62	1549.39	2089.25	753.934	2793.76	1843.04	2600.37	1591.18	3377.37	915.42	1161.03	636.525	1867.2	1573.03	2167.84	400.105	757.351	721.458
201224_s_at	89.096	68.5885	70.4473	90.2522	60.5491	96.4778	146.553	98.7102	71.154	81.8885	73.5951	82.6285	105.209	76.5609	78.6337	121.173	55.7629	107.831	136.317	104.228	79.0216	75.0425	51.9081	81.2439	100.425	113.834	110.832	57.9363	55.1353	28.2766	35.1914	18.3874	27.9048	20.1863	25.2614	25.0106	28.6065	40.804	19.5139	42.9723	67.5662	39.2405	44.0293	36.6414	20.653	23.9226	36.2342	35.4302	20.8792
201225_s_at	923.252	917.887	805.407	1154.58	717.941	1080.82	1108.72	1498.99	1502.04	1180.89	1367.58	1141.87	965.65	1308.11	984.127	3180.66	3446.44	2279.94	1745.89	1072.37	1839.17	1915.88	260.46	2348.83	3867.98	1863.75	1719.25	1399.2	1816.82	961.945	152.74	1202.02	319.297	333.588	509.567	1204.36	275.551	160.108	459.238	1108.73	387.49	701.824	1167.17	43.2472	558.421	836.924	404.221	501.914	1107.1
201226_at	93.0623	49.1117	38.7158	56.6368	47.6002	121.966	62.0413	38.204	52.8702	32.1681	21.2463	43.1521	69.559	26.8942	87.2392	221.443	42.5753	149.715	47.5101	118.473	134.409	132.723	91.1487	201.696	209.276	324.727	248.533	163.918	110.574	195.701	56.6665	286.879	109.154	213.73	76.4681	103.473	113.897	78.9695	150.75	81.5972	38.7956	376.54	38.2607	100.58	95.6856	31.9845	35.7955	117.443	50.0178
201227_s_at	415.544	363.54	190.457	388.433	372.398	542.567	375.582	213.655	363.945	322.894	418.354	382.457	367.082	317.782	438.423	855.031	422.855	417.593	570.768	999.101	651.128	558.455	172.455	513.458	1034.04	975.872	627.062	555.333	347.589	386.152	166.633	611.294	421.484	510.347	217.358	199.624	253.609	201.767	278.909	582.203	172.564	766.554	942.356	290.075	258.004	96.0658	106.266	175.065	120.982
201228_s_at	28.117	30.3353	38.0163	31.7985	39.7244	33.7619	23.0826	12.7587	21.7806	13.5818	19.297	23.9977	22.1293	23.7164	32.7474	27.2813	12.6789	21.6205	15.7624	28.7862	32.4209	30.0514	20.4627	23.9955	27.4492	31.6766	52.0297	46.0683	37.6207	189.287	37.772	136.864	40.1144	74.5266	35.4295	51.3423	63.6251	59.8768	67.3229	69.4448	16.6063	50.081	33.2279	136.645	145.835	35.3699	31.5311	39.604	15.9474
201229_s_at	112.698	144.979	200.686	176.513	116.636	125.768	129.011	164.007	197.793	204.778	305.205	130.786	87.725	157.994	69.1644	231.334	416.463	83.0663	77.0913	150.732	183.679	152.659	202.65	137.646	283.703	141.943	175.988	123.121	156.272	346.967	189.98	267.399	326.633	313.553	135.463	173.871	133.045	387.317	161.405	375.405	123.997	174.967	129.1	180.102	155.745	162.469	80.148	139.728	82.2237
201230_s_at	45.4679	35.9019	28.1056	34.6589	45.3632	74.3403	40.5918	14.4973	19.5663	24.052	14.0814	26.2558	45.5703	16.9383	43.7221	64.2409	12.4178	50.5559	29.0767	55.2583	44.5799	59.1434	21.5418	65.6177	56.0424	77.3385	97.7802	66.5122	49.179	101.014	38.6539	140.888	42.852	176.117	68.0711	51.0752	112.717	39.0703	75.0093	41.3046	18.9984	73.7646	40.1061	98.0419	106.137	20.8603	38.5907	27.04	16.7723
201231_s_at	100.508	62.6989	41.8323	51.3151	67.5892	98.5406	123.424	49.7491	79.9054	22.1267	25.6453	63.6085	74.0166	53.1971	162.12	303.747	75.5994	181.897	178.185	202.203	211.166	226.518	224.785	97.6226	256.211	489.604	180.875	211.723	112.578	72.8108	30.3234	42.5006	24.0075	37.4395	22.1175	52.1549	48.8602	17.958	32.1247	67.1114	19.5651	53.8277	88.5762	29.2065	59.2831	22.3523	29.8236	34.8624	181.322
201232_s_at	66.1456	92.4595	45.3624	98.6341	73.5906	187.197	126.397	68.8125	94.586	34.6354	22.7441	69.6773	235.552	31.8915	137.954	270.422	22.9568	167.552	169.182	183.965	137.261	170.339	59.5163	195.538	249.762	436.244	242.368	128.992	138.289	99.5111	41.183	156.263	38.3897	55.2357	73.1661	55.1218	41.0153	51.1957	38.5428	54.6104	41.0179	208.83	104.885	42.2003	35.9949	17.6975	39.9494	118.294	237.192
201233_at	186.512	152.085	111.77	154.821	232.445	254.457	136.824	70.8891	112.839	69.2936	74.0438	144.16	243.509	92.1891	259.833	288.127	47.5558	276.224	173.32	259.908	100.388	138.205	111.613	266.054	278.927	484.197	412.173	169.669	267.856	172.895	81.8807	247.787	71.8615	188.045	118.156	70.2414	59.677	69.0806	78.3804	125.169	73.0106	180.819	426.438	158.061	96.1498	95.5999	48.467	149.259	387.015
201234_at	31.9138	30.0622	59.3852	56.3872	63.6852	63.3512	62.6651	58.8012	18.4507	31.608	23.9663	52.2788	114.22	35.0036	77.9558	89.2877	39.6471	62.2819	51.4492	67.7338	88.4704	111.927	76.0923	259.435	164.61	475.363	273.396	95.2903	101.072	62.7885	71.5483	96.3075	62.1924	49.8065	109.873	62.3511	61.6481	48.6707	64.7306	60.3368	55.2742	232.979	41.5483	91.5363	44.9469	32.0351	82.5925	43.7344	44.1689
201235_s_at	26.4968	25.8482	30.0665	23.1502	22.5085	26.7497	25.584	26.9306	12.3884	27.6116	19.7682	25.0529	30.5573	24.4527	26.6699	26.4927	21.8398	26.2728	26.8871	24.8425	25.5786	28.347	24.0958	22.396	22.2591	22.7656	24.213	22.935	23.1585	26.7946	27.1747	37.9059	25.9386	27.2071	30.0879	25.3971	25.3423	25.5853	21.9617	21.8125	28.3078	28.4639	21.0344	25.2089	23.7468	26.3695	27.2157	24.6895	26.017
201236_s_at	482.274	535.184	431.66	505.698	701.25	971.963	71.9225	85.4694	45.7555	197.741	777.669	735.021	663.5	814.372	694.61	24.0043	9.00996	77.4009	188.134	82.7916	46.809	14.9208	1175.35	95.8086	206.214	273.138	80.1337	61.2215	41.6801	473.66	102.242	937.894	199.176	404.596	457.738	202.18	182.956	183.271	56.3746	160.713	422.697	594.782	364.762	392.743	183.637	637.813	205.744	391.283	265.427
201237_at	373.734	614.478	401.19	1145.54	690.117	731.947	422.914	584.027	640.763	324.387	678.757	714.538	648.77	651.922	908.032	1478.15	1657.78	1239.75	1554.09	1135.94	1307.85	1591.94	1453.33	1899.79	1948.74	1410.33	2144.98	1436.61	1827.99	1145.76	479.434	1278.94	756.793	1024.57	769.126	1988.18	609.816	1007.74	1206.6	1415.45	819.803	677.402	1066.74	955.961	1201.46	1803.86	882.148	1100.24	1037.48
201238_s_at	253.469	230.543	195.013	339.736	437.626	360.949	184.394	255.679	200.34	152.255	264.62	340.577	280.05	308.286	588.914	555.492	319.142	499.166	442.444	633.612	354.228	584.621	914.136	867.658	1003.55	776.323	1026.94	441.095	670.336	665.154	199.705	852.897	585.314	736.13	430.855	867.614	396.071	526.812	556.394	933.255	350.73	446.665	350.038	667.266	808.026	528.721	317.32	344.702	282.689
201239_s_at	104.26	140.971	77.1847	145.803	113.373	216.192	108.124	68.8063	55.6426	47.2032	71.0472	133.833	167.649	110.277	244.243	140.32	57.6379	179.049	131.472	108.983	81.1215	76.4233	130.548	236.728	131.585	282.728	265.104	178.651	111.116	153.789	42.4435	144.363	53.2602	65.631	107.785	68.3892	130.783	31.8973	69.395	86.0713	61.0078	238.441	101.193	53.193	64.1062	91.3692	61.268	164.763	334.784
201240_s_at	383.102	420.142	270.325	481.125	401.467	694.522	279.151	302.474	448.568	137.714	454.211	413.405	443.629	349.182	415.122	838.94	391.202	664.375	641.032	540.965	383.716	470.491	823.964	689.65	1129.09	941.207	547.186	483.688	493.497	294.78	57.4084	612.501	77.5939	188.453	210.637	173.209	84.8961	84.3152	142.382	448.137	177.579	294.844	304.746	67.6992	147.832	234.928	101.937	154.076	603.562
201241_at	160.907	100.648	60.453	146.137	119.022	214.5	257.141	218.606	321.266	225.708	103.712	138.536	215.431	84.7405	194.545	886.582	340.043	711.637	436.13	560.115	300.266	396.396	144.321	603.534	691.721	791.426	589.445	315.934	545.54	210.609	39.3115	535.255	53.4495	54.8557	176.678	99.2603	53.9948	52.1985	107.501	278.269	78.6199	353.269	57.781	38.0643	126.649	38.5756	81.6181	116.65	202.837
201242_s_at	54.0433	45.1363	78.2633	62.2473	58.534	70.5136	29.5614	47.6022	61.7376	28.8951	31.3432	34.251	23.622	31.11	59.7493	106.416	51.554	48.705	19.2679	84.2102	53.8447	125.419	48.814	49.6038	128.183	77.6644	94.2008	36.0555	43.2164	30.1297	26.5943	18.5588	24.4583	18.3835	16.8604	37.0365	34.5369	40.0321	39.9774	120.172	20.7155	22.8688	25.8477	30.9645	55.7303	25.2474	24.1634	18.5355	160.498
201243_s_at	554.045	408.756	175.391	742.705	398.234	468.706	522.445	697.166	701.966	39.5114	462.372	517.179	286.294	840.193	643.251	1940.9	2533.36	2115.2	1467.56	1155.78	1048.01	1302.1	208.822	2310.73	1506.99	1509.76	1570.33	501.324	945.997	337.716	72.4235	73.2731	27.3516	83.1057	112.643	89.0784	150.461	13.2006	152.894	403.846	100.428	137.299	55.2509	55.6314	285.717	24.1481	261.377	172.557	486.115
201244_s_at	48.6077	53.8013	27.2051	74.7434	49.6516	96.9753	46.7198	28.255	28.9471	32.4337	23.656	49.7804	123.808	24.0556	87.1613	101.448	20.0909	128.219	43.0267	61.1432	75.9154	62.6791	151.057	117.13	103.939	208.527	131.062	82.3522	94.7188	38.4176	24.6599	149.986	19.7532	22.2511	114.579	31.1704	30.042	15.2027	44.7878	25.2631	36.6374	111.148	46.6923	41.9371	50.0408	37.0751	50.3373	40.1517	42.0893
201245_s_at	20.8253	26.0709	20.7425	18.4086	19.7105	21.1239	13.0692	24.4308	16.0348	7.39642	9.79324	14.1806	22.9082	10.0133	18.0006	30.0678	14.7176	26.0536	15.5142	25.2787	34.6652	32.289	14.7106	23.7859	52.438	55.8879	26.0024	24.3095	23.049	19.4746	18.413	18.786	12.4334	25.282	21.7835	16.2327	17.5477	17.2388	18.3457	14.3837	13.2415	34.6082	17.1384	17.7307	17.4709	13.6113	17.7542	17.5009	13.0368
201246_s_at	19.8325	17.7461	18.9455	18.2849	22.0219	21.6142	19.4932	14.1916	7.44985	17.4919	11.4749	15.7709	19.1	14.0701	20.0605	17.2029	12.827	19.8134	18.3783	15.3111	22.1146	15.4607	14.3678	20.1998	15.7817	19.1222	22.9243	24.9967	21.4255	25.4595	22.0941	34.5521	16.1688	31.6027	19.7045	18.3021	19.3654	14.6622	22.6657	13.0273	12.7516	22.0379	20.7834	17.5196	21.5144	19.9772	18.4772	18.7726	17.6212
201247_at	26.5161	30.9829	25.5296	29.4071	35.1792	35.3296	20.9705	19.668	12.5614	12.6601	8.89303	15.0206	19.7346	13.25	21.8904	26.7705	11.7024	44.5032	30.0259	32.5677	28.2871	34.6437	18.8725	67.7396	26.4525	44.4029	78.7463	54.0052	36.3753	22.4208	16.4642	70.6753	17.2453	18.864	24.1155	25.4241	22.605	11.0024	22.0472	25.8954	15.9626	68.4622	23.8438	18.6756	18.5706	13.3924	15.6668	28.2577	27.6815
201248_s_at	31.5396	27.7073	23.5068	26.1958	28.8328	31.7092	35.5369	23.3441	24.4365	17.3178	20.6059	24.1277	26.1203	21.7493	28.9501	26.4444	17.0354	27.5159	22.0635	26.4789	21.2855	24.6743	23.4309	38.079	23.2461	32.872	39.5415	38.2205	35.2783	26.6336	21.6741	35.6521	22.2256	23.5539	27.8149	22.5215	21.3601	18.0934	19.5592	21.1823	21.0226	31.2177	29.177	23.9509	25.5526	16.6062	18.9948	23.5232	26.1137
201249_at	23.9367	24.2754	20.3066	23.3926	26.5155	28.763	21.965	22.0355	12.7286	19.5083	22.614	25.2723	24.7891	24.6953	29.4664	26.6216	26.3639	27.2428	23.5294	24.7161	28.3981	29.9183	30.1631	34.3589	32.2939	22.2307	31.0476	35.1923	30.5551	598.415	347.351	949.018	818.627	1256.66	346.028	162.638	802.19	308.86	491.191	369.194	373.843	456.884	96.079	280.939	513.66	94.2705	140.945	269.572	22.0271
201250_s_at	54.6066	46.3485	35.5175	54.8441	60.4715	74.4202	18.7628	38.7323	20.7153	10.9568	12.2667	28.1149	50.3905	26.7378	37.8048	22.6235	11.8966	24.6981	28.0931	37.8745	37.4444	67.4729	102.704	134.539	95.3783	37.8124	66.0722	54.1136	67.9426	1528.33	1658.09	2621.32	2015.73	3230.65	975.038	1489.01	2292.27	4305.58	1660.54	2385.69	1672.15	1470.22	957.333	2438.22	1859.16	2180.84	631.197	965.662	17.5518
201251_at	143.411	97.8059	122.98	161.286	186.951	200.868	187.134	123.717	88.7474	52.2157	66.3132	150.171	219.51	134.425	259.904	447.875	70.7715	241.294	91.0131	205.529	295.857	277.517	146.091	286.325	362.714	906.593	381.178	450.559	144.387	95.2516	100.243	87.961	79.0252	69.0456	46.1152	96.6624	66.6663	117.119	98.6411	157.545	60.8529	54.5866	74.5163	102.908	84.7977	95.3878	104.375	70.2017	255.943
201252_at	42.921	33.7692	29.1212	37.3514	42.3366	63.8262	14.7573	19.0402	41.4539	14.7045	14.4689	24.6156	43.4649	15.5686	37.4987	67.8788	22.1816	42.3597	24.8314	25.6178	62.6504	38.6112	45.4975	120.184	80.6698	75.0573	106.286	79.428	53.044	84.0116	35.4269	167.476	36.7127	159.766	65.8554	55.1902	43.6184	36.6397	74.1739	64.6682	20.9897	224.313	65.2746	30.4636	78.4622	33.9213	32.8272	62.165	104.938
201253_s_at	35.0128	29.3129	17.4951	28.6228	31.5336	45.1611	9.04461	7.11835	5.90946	9.17508	6.67409	13.6797	28.2283	7.48871	24.8209	37.5331	7.92137	20.9322	17.4802	31.3341	62.4124	53.1408	15.3705	34.228	34.8561	58.0251	83.62	79.2642	27.3017	260.393	136.295	300.668	216.005	891.752	58.9492	211.927	376.539	87.2697	334.215	160.56	19.8005	91.7215	490.717	189.545	346.13	138.783	37.921	27.197	10.027
201254_x_at	2366.3	1933.37	2974.31	2574.96	2100.81	2480.08	4176.07	3860.01	4150.82	3579.56	1903.58	1870.35	2579.95	1480.61	1682.94	5866.74	6592.23	4357.79	2956.14	2388.38	4688.74	3840.14	3246.61	3281.6	6813.15	3516.39	2429.25	3791.26	2359.32	790.127	540.316	1243.76	1682.79	714.172	736.419	823.501	350.99	920.835	734.825	4834.44	1084.08	1813.85	1254.95	465.057	852.919	1795.59	888.043	1398.61	3173.71
201255_x_at	150.444	72.6895	146.196	90.5356	69.7946	202.957	80.8344	36.2825	83.2369	37.3064	61.5292	86.2974	128.883	53.1244	131.649	155.569	75.1873	117.628	47.1719	353.786	239.617	301.878	119.891	132.014	239.565	259.791	357.949	258.507	92.6876	596.014	668.382	756.843	978.425	1809.58	118.511	969.42	680.757	813.247	1037.52	1347.58	82.1252	496.731	666.608	847.024	853.431	480.476	87.9982	147.613	55.6741
201256_at	1203.9	953.148	1016.17	1199.27	1163.35	1065.03	1165.9	1330.52	1837.21	1208.77	1137.63	1156.64	1171.76	967.145	1388.24	1746.05	1692.13	1669.01	1910.36	2468.18	2127.16	2141.14	2533.99	2427.8	2912.11	2039.05	2515.24	2398.15	2524.42	1670.86	1185.4	1705.4	1939.04	2783.61	740.808	2539.92	1635.01	2745.6	2273.86	3237.44	1153.22	1150.23	2013.87	2212.09	1928.8	3493.45	927.373	1483.15	1532.07
201257_x_at	3295.43	2989.15	4556.53	3759.47	3492.02	2882.4	6076.75	5385.87	4855.01	5229.06	2417	2780.79	4062.66	2190.53	2779.96	6861.34	7467.94	5527.31	4279.68	3590.19	6398.23	5177.68	3200.98	5128.37	6918.52	4643.28	3939	5164.19	3522.78	1364.01	879.562	1941.18	2213.03	1187.78	1076.55	2218.68	790.314	1901.84	1222.15	5814.33	1975.58	2780.35	1651.74	1046.42	1577.58	3024.21	1500.08	2522.26	4871.3
201258_at	2907.47	2166.33	2804.57	2095.18	1983.37	2060.08	3846	3925.98	3665.47	3986.43	2062.69	2059.35	2354.55	1931.55	1917.21	5611.59	4466.84	3750.55	3663.54	2752.41	4017.41	3596.54	4500.09	3465.75	7098.56	4346.63	2550.7	3189.23	2736.45	1025.42	210.264	1451.82	932.407	535.178	545.198	1074.52	288.242	526.211	791.792	4606.05	1086.5	1626.94	2171.1	496.361	541.861	3280.55	672.382	1808.32	3569.53
201259_s_at	62.324	91.0133	38.8288	75.9036	70.6235	185.564	43.1077	26.9859	19.6473	16.4387	24.4087	44.2787	94.8848	28.4206	58.3988	116.737	24.986	124.629	90.3905	73.0824	64.3859	77.4764	61.1856	134.062	74.9255	130.527	142.365	85.1565	85.1878	36.3608	21.308	30.6532	19.8178	26.3861	29.8117	26.6164	25.5564	12.5317	21.7587	37.6311	13.3637	28.6863	30.2002	18.1119	20.2274	16.8209	21.3301	22.1705	100.318
201260_s_at	318.779	272.367	240.408	299.817	296.526	418.818	209.596	313.652	405.956	77.6569	246.714	229.224	292.231	148.517	257.835	829.368	652.788	728.374	828.779	702.326	418.042	617.298	1076.82	585.875	902.027	743.466	514.446	435.343	346.362	63.7803	24.2517	86.0559	17.3632	16.4961	63.3357	52.4433	42.6853	8.17135	29.2891	273.016	38.3742	68.5291	34.7398	15.6428	90.608	19.4945	71.8031	68.4968	130.932
201261_x_at	22.9683	22.2839	18.8984	20.8182	22.9244	25.055	22.0507	20.1631	9.69201	19.2144	14.9481	22.5525	28.1699	22.4212	27.3997	21.5725	18.9898	28.3275	29.0086	22.5538	19.835	23.5247	20.8684	25.5929	16.1738	21.1534	28.9999	26.4592	25.1342	24.4038	26.1161	29.8424	20.067	24.4371	26.9741	21.0693	23.5817	14.4654	26.0417	20.0038	20.1224	23.0452	32.3163	22.4356	27.6182	18.8782	22.2147	32.3167	24.7996
201262_s_at	24.5936	32.644	46.5621	29.8315	23.7242	23.586	43.099	38.0123	94.5601	48.5728	51.7584	29.5774	24.9695	29.1594	20.3081	38.9591	55.0143	29.8985	26.598	52.1199	47.4995	47.8037	35.2038	39.0347	86.0052	41.615	35.4962	35.5931	34.6327	34.7201	34.8908	29.0858	45.0166	37.8695	31.8043	43.3125	44.9936	110.814	36.5793	65.4259	50.5678	35.9246	37.6992	45.7302	35.0635	46.3174	35.5071	35.7438	31.3581
201263_at	523.794	233.543	381.621	247.273	340.283	260.271	259.254	321.333	398.186	188.81	383.68	287.438	290.498	217.611	281.439	949.038	782.886	966.676	517.226	771.241	534.886	638.378	195.623	998.482	1152.95	829.852	910.329	704.117	872.994	542.45	142.96	644.094	148.193	302.639	257.329	282.462	283.954	226.128	348.676	696.435	167.433	412.238	115.104	240.335	518.98	679.634	108.185	303.659	562.522
201264_at	54.8287	37.6839	69.7766	33.0452	25.6632	47.6165	24.8537	18.4951	39.284	22.0194	33.0041	26.6139	22.4635	25.2911	26.7559	49.0803	19.4734	25.6942	16.4098	32.8741	36.3117	59.4105	22.4969	41.449	71.2607	76.8847	34.6628	50.7984	29.2451	27.6247	35.7781	48.0566	20.6813	45.3098	25.7241	32.3918	30.7764	32.194	27.1832	34.4694	19.0414	83.9481	30.8816	22.4807	25.9817	16.0204	13.8719	24.8889	40.2969
201265_at	34.032	34.2993	25.5882	41.2446	38.2556	39.2513	39.5475	32.3221	16.2528	37.9662	38.276	41.7715	40.1456	44.473	44.5512	37.0132	37.5563	48.7251	41.3191	31.7937	41.8983	36.3897	42.4611	42.0646	35.6464	44.8669	59.2564	39.0961	36.9471	45.4342	53.8924	52.9629	46.9717	48.096	42.5129	50.5039	37.6484	29.7757	38.4307	46.3939	29.1836	58.6014	35.8831	40.9672	48.3467	39.07	47.2822	34.9094	35.8018
201266_at	458.688	196.633	192.142	240.956	258.839	411.122	297.956	219.343	349.778	36.8966	255.833	310.051	300.2	280.49	428.993	955.397	731.818	686.977	561.511	1215.28	1036.86	1242.93	1029.41	873.148	1568.81	824.312	1545.68	1168.7	1308.79	1107.73	1039.24	1314.68	1109.37	1580.62	584.324	1493.43	1471.94	2262.34	1660.82	1922.67	544.832	587.609	475.471	2134.23	1687.99	648.191	337.145	513.847	196.058
201267_s_at	56.8168	43.8317	44.8741	54.4218	52.7547	56.4134	51.4703	64.5391	96.0703	107.228	61.747	51.4067	54.0914	43.7536	47.7881	99.2969	75.0843	68.4235	75.8235	97.172	88.3355	76.6175	77.889	66.2814	109.553	92.4608	84.3205	84.325	88.7788	79.4055	70.0892	90.5358	72.1291	80.0591	70.8363	110.221	72.6267	177.363	83.269	77.7331	56.4968	147.594	93.0937	66.0259	65.5985	116.984	63.6246	69.6209	54.2755
201268_at	334.899	379.433	392.297	192.043	198.288	512.241	372.137	388.438	453.396	286.429	346.775	283.62	325.088	181.297	316.599	1587.19	1338.08	756.639	445.322	1340.6	1046.3	1160.23	327.953	408.29	1916.27	1467.38	559.877	518.938	479.335	67.0532	109.519	106.23	58.6316	33.9727	51.1016	82.7435	33.4668	34.6969	86.7268	273.222	35.5132	309.852	116	49.7033	68.7465	65.9216	58.2754	64.4088	370.738
201269_s_at	34.378	24.7803	37.9888	21.871	23.188	21.0001	18.5082	17.4684	32.3176	18.2311	20.097	16.6515	14.9166	17.1708	14.9358	19.953	25.6394	18.3974	16.5055	17.705	22.0009	19.9911	14.8616	15.8664	17.661	17.2809	21.4619	17.5619	16.4663	18.6488	15.4421	24.3661	15.0222	17.8752	17.6442	18.8074	18.0587	17.3861	21.0784	16.8931	20.318	16.1377	17.5253	18.0192	19.5441	20.023	18.155	18.9371	15.2544
201270_x_at	331.804	329.107	259.145	338.202	355.894	665.482	316.836	190.929	365.118	177.348	354.885	374.075	317.45	336.281	516.855	1335.35	645.657	986.498	636.162	1571.68	861.768	871.607	585.499	839.648	1543.54	1382.79	912.705	696.585	578.403	811.525	412.382	578.409	412.294	432.453	193.313	468.759	620.014	199.326	708.217	1110.07	160.994	431.801	90.2294	228.545	499.657	954.544	102.681	287.418	288.106
201271_s_at	45.1207	55.3057	60.8446	47.3844	34.9056	62.1733	50.8144	52.1882	60.2449	38.6752	42.6662	45.9958	49.9718	49.2166	42.6534	79.9206	46.5876	64.6451	53.6244	67.7485	91.7319	82.5902	60.6648	103.538	166.687	145.729	89.6037	65.8252	64.1514	58.7418	64.0357	50.905	44.3647	51.8694	86.7472	43.617	51.956	52.37	33.9149	51.6621	54.3813	149.317	50.084	49.7684	39.3102	41.5606	28.2892	53.2103	27.9419
201272_at	427.093	301.653	230.697	337.006	327.01	628.322	403.56	517.632	458.519	336.448	385.478	360.641	281.062	291.364	535.871	768.14	384.69	930.245	792.806	863.551	500.556	469.687	159.308	455.436	558.417	871.973	439.513	304.44	263.903	48.725	94.7064	144.293	65.1201	53.5962	41.7606	54.1151	51.6442	41.9422	41.011	414.302	35.3664	105.181	255.635	108.334	92.773	94.7401	116.223	82.1858	550.862
201273_s_at	589.342	509.023	514.119	791.125	608.027	899.177	804.032	833.279	1349.79	525.536	876.221	657.714	671.385	476.021	668.245	1970.36	1838.03	1362.86	1260.94	1281.39	1015.16	1101.73	1803.34	1432.89	2277.33	1420.96	1154.77	1295.87	918.754	620.908	95.0938	855.127	374.143	384.832	334.583	788.44	185.672	254.824	326.566	1802.15	415.701	509.811	253.127	229.399	402.684	741.526	281.499	443.778	666.509
201274_at	182.257	159.635	119.439	131.474	175.413	164.682	190.795	174.172	230.449	68.3366	147.453	211.422	255.981	180.701	292.943	585.336	175.043	506.939	362.748	507.005	306.393	408.607	238.985	558.484	595.059	794.619	692.642	355.208	387.317	119.034	65.3486	276.432	64.7805	80.0808	162.416	119.713	79.3961	65.1217	105.192	160.001	72.8407	384.51	265.001	90.4424	70.1695	73.1918	77.8968	116.322	307.625
201275_at	346.713	164.161	150.34	306.252	245.558	303.592	496.787	293.026	401.68	149.627	230.622	316.996	404.183	253.935	426.593	1573.13	964.2	658.119	624.869	1208.49	962.961	1135.77	328.263	873.591	1395.45	1951.72	915.662	700.905	453.146	219.439	166.101	531.371	158.594	77.6146	385.072	126.076	60.1328	133.771	110.637	362.157	292.693	1250.69	3456.52	116.23	288.24	335.044	96.2303	118.782	231.528
201276_at	78.8062	104.204	61.7031	154.962	109.113	187.25	43.1507	36.426	28.4019	19.4386	34.2057	81.5391	111.834	69.9	165.316	75.2542	26.5134	115.549	89.733	93.1422	178.827	136.977	493.038	176.803	98.1953	205.277	280.511	460.685	167.154	587.245	525.591	584.551	426.916	1732.31	121.451	419.964	958.198	348.565	761.381	355.714	142.931	155.832	312.155	486.579	784.637	400.558	106.61	154.782	73.9134
201277_s_at	164.604	110.156	51.5916	70.843	108.658	127.689	190.84	87.0539	120.808	23.5312	28.9527	77.1281	155.035	75.2862	104.717	410.391	99.7598	315.414	134.058	196.75	209.631	244.164	157.031	337.348	391.87	437.676	346.236	242.02	289.416	98.9559	37.871	345.274	39.3108	35.3428	131.513	75.3115	46.8336	18.7644	60.4477	74.9779	46.9574	287.831	95.522	25.7757	44.3627	38.0532	38.6996	73.5455	114.447
201278_at	328.692	381.151	152.622	366.816	412.847	374.518	267.428	179.197	264.949	170.322	535.511	790.714	785.05	880.053	1056.58	448.051	253.327	653.846	465.169	731.966	315.809	376.588	223.25	605.586	880.078	1607.78	1037.62	196.173	581.695	97.0467	147.604	142.519	122.056	61.9719	54.3867	134.402	96.5548	124.121	101.479	387.446	211.297	71.7573	552.937	115.654	239.09	134.456	157.233	142.579	318.167
201279_s_at	26.0597	40.885	30.7596	38.4405	44.4556	39.3244	39.6574	35.4705	11.3989	28.6402	33.0739	46.7594	62.6798	50.0919	46.0356	31.7409	31.1026	36.4129	32.3151	30.938	29.8316	30.5756	38.8539	35.033	43.1874	39.07	41.3762	31.5527	36.0332	29.4514	38.4014	33.8087	30.2636	37.5177	32.1514	30.0984	26.6022	28.256	30.5675	29.4606	24.4205	37.244	31.0025	34.0917	31.8886	63.3735	30.3401	29.2228	37.3025
201280_s_at	61.3936	62.9413	60.1282	73.3616	73.5296	79.6387	128.176	80.5878	120.169	141.563	112.03	127.18	202.832	106.221	108.39	103.282	247.168	70.0151	82.9769	127.549	89.864	108.862	92.5305	77.9569	202.328	210.649	106.553	79.9601	83.2868	61.6685	93.9685	58.942	82.8285	68.6871	61.605	97.7335	73.9393	321.182	85.2191	233.098	158.549	80.4941	64.4127	83.4367	49.7075	90.3379	65.8722	114.572	83.9145
201281_at	25.2179	28.724	20.902	27.4233	20.545	31.6702	23.5884	19.2497	37.2979	19.0548	20.0751	21.4782	27.7201	17.268	22.1462	33.5284	22.6641	22.9452	17.9023	21.794	35.3209	35.6622	19.7742	30.0029	49.7457	59.9811	28.182	29.407	21.4034	23.613	20.0104	35.7059	16.6976	22.0951	24.7835	26.6592	25.1934	24.1536	21.9801	29.2116	19.3043	66.6778	23.7756	21.1885	21.0773	22.5643	21.6079	22.3053	32.0105
201282_at	31.4794	31.6906	44.1582	27.7021	33.2206	33.4404	33.8478	21.4479	15.2797	24.409	18.022	26.0691	26.996	25.262	37.5783	28.453	15.6793	30.5681	33.9847	37.0385	35.7177	38.5409	640.353	23.3008	15.1063	48.749	49.3993	33.2313	41.9371	60.2826	50.0965	136.375	31.1542	75.3776	42.2594	42.7965	43.5146	43.8263	48.6493	39.5885	30.7794	83.3869	24.6614	32.8772	47.7689	28.4785	32.9583	44.4002	31.0983
201283_s_at	76.8667	76.2694	82.5774	67.436	51.1575	48.2797	55.213	61.9289	80.2162	72.786	117.817	66.312	51.3335	60.1819	53.1241	57.7242	106.899	52.7568	36.8283	55.0993	78.0528	78.7563	63.089	48.4012	141.287	46.3375	48.6739	54.5032	50.7353	46.1645	73.383	42.4669	70.9818	74.5232	39.3617	70.5432	54.2971	138.553	83.3326	54.2945	87.2007	44.9306	64.4698	57.4233	58.2012	77.3073	39.3878	50.9668	60.7618
201284_s_at	49.2887	65.1201	54.6209	41.0614	49.6302	64.2809	57.2839	48.2278	35.412	43.9922	54.5532	55.1595	51.8072	51.4729	63.6344	85.6667	42.9292	64.6705	69.2148	80.7526	95.1603	89.422	68.5072	75.1308	159.247	131.117	72.8234	81.7923	77.1588	67.4559	76.3966	122.922	54.1024	68.9755	81.6186	77.9876	86.799	51.5868	45.1812	78.2697	60.1608	194.305	75.044	58.8297	57.7283	55.184	41.7769	49.502	209.231
201285_at	1070.35	1004.32	1003.69	1653.74	1977.48	1181.7	1016.44	1224	1975.15	1467.97	1396.66	1301.05	1140.73	1100.9	1633.64	1365.02	1393.2	1139.47	1749.29	2799.87	2138.65	2399.59	1646.31	3636.3	4018.29	2483.41	2396.96	2009.02	2755.22	8336.64	8625.4	7681.41	6205.69	9035.64	4394.34	7871.53	8028.66	8282.83	6384.31	6843.27	4726.17	4724.78	10460.2	7746.26	6948.52	8924.95	5046.93	6491.04	1344.83
201286_at	18.7512	18.9269	19.0534	20.4072	19.7202	19.6786	24.6167	18.0035	22.3059	17.8359	14.707	18.0492	22.0168	18.4906	17.7258	18.4613	19.5398	20.3039	20.8553	14.684	15.7649	14.656	17.9757	19.2855	21.0316	20.8306	18.769	18.6033	18.4435	31.0649	20.6974	18.9389	19.5541	25.5631	19.9417	17.9768	21.6827	16.9545	21.7536	13.4732	13.499	15.8205	23.5842	19.9925	25.9744	26.8184	38.2795	270.811	26.8226
201287_s_at	35.8201	43.6492	35.2363	45.6724	49.4649	44.4492	41.5943	28.2411	15.3027	43.7761	23.7541	41.9614	48.94	49.0404	54.3808	38.1363	32.2713	52.3247	47.0816	29.9979	29.6513	31.3379	45.0635	53.0288	38.8191	52.9338	47.3876	50.5325	49.9946	73.5351	43.8487	48.636	55.2222	55.4905	37.3522	64.9048	58.4603	23.9218	81.7101	27.0928	24.5503	43.3242	37.3685	34.29	44.7578	42.6702	59.1918	603.899	42.251
201288_at	1087.69	903.236	1627.21	1510.74	1468.16	1547.58	1336	1571.62	1931.76	1433.84	1993.5	1554.52	1464.82	1200.92	1665.24	4425.07	5050.3	2687.49	1605.06	2562.74	2063.81	2363.82	7453.39	3916.79	7719.28	3241.92	2063.67	2935.83	1210.25	66.7084	215.428	146.553	373.376	69.1824	108.546	135.803	166.574	45.1616	139.207	1404.22	292.37	263.589	217.545	102.096	484.995	402.1	473.434	359.967	1259.5
201289_at	33.7918	28.7453	23.3833	31.0511	29.6356	37.0337	35.989	29.1389	20.6203	32.9285	35.2772	35.4324	31.3904	36.4735	39.0242	66.0284	31.8413	38.2852	52.4508	35.1212	37.0958	48.1321	38.1885	37.9449	29.5237	37.1844	46.6863	40.5675	39.5984	41.2608	39.4607	44.715	38.2989	37.0048	39.8734	34.8533	37.6293	32.1568	33.0005	41.3598	27.2932	41.6467	45.9421	35.5012	38.7139	38.8491	31.3244	34.4894	36.481
201290_at	1013.18	810.068	748.447	903.054	1080.58	947.641	1780.36	1935.65	2087.88	1023.78	843.191	1008.78	1104.65	932.867	1191.83	3207.92	3638.39	2285.86	1597.69	1420.31	1632.16	1883.07	1421	2782.71	4516.4	2342.51	1568.05	2094.45	1436.64	455.701	56.5612	832.783	397.7	211.406	309.855	579.704	150.636	53.8486	440.202	1977.01	389.709	564.362	970.667	174.84	407.711	902	389.752	528.343	1799.6
201291_s_at	164.426	142.372	153.618	134.381	130.476	145.814	223.147	522.551	225.384	198.023	114.779	147.475	170.675	157.188	153.612	1595.98	328.342	164.305	215.181	437.45	366.567	347.609	984.616	803.374	809.123	891.517	796.954	464.612	281.365	913.886	391.132	1406.25	1047.09	141.203	1128.34	508.777	151.921	340.594	291.86	566.337	784.716	2020.29	598.454	304.659	259.763	500.686	206.971	382.424	76.0225
201292_at	45.5842	29.6501	27.9674	27.223	25.4575	32.8254	99.4822	34.2344	46.0584	18.3241	14.3895	29.6741	60.3763	29.9239	29.8249	467.163	34.5723	107.058	46.3712	19.7527	101.075	145.392	78.4126	219.321	181.251	232.506	185.415	264.871	163.38	464.11	60.2686	1018.89	57.5758	43.9071	401.682	65.0005	28.6343	34.8745	53.0429	70.3121	139.161	545.251	42.7232	35.296	48.4276	17.382	28.1892	159.495	125.902
201293_x_at	1865.4	1594.11	2076.74	1728.93	1581.52	1673.79	2527.06	2837.62	3295.08	1305.7	1365.13	1530.98	1761.63	1550.13	1473.76	6303.18	6956.22	4080.28	2343.75	1941.87	3694.04	3595.34	8351.35	4741.97	8010.11	3486.43	3041.28	3827.1	2614.54	857.217	203.223	1373.17	634.573	405.415	513.31	1070.6	167.062	98.0898	876.48	3448.37	655.703	1315.4	988.043	110.011	543.993	951.197	612.17	800.505	1988.45
201294_s_at	61.6669	44.0092	28.4189	74.2608	56.9903	64.0631	90.4266	29.7688	28.6325	24.7062	47.3557	90.9841	118.969	98.1706	123.901	72.1611	41.6862	116.108	127.928	27.5698	44.3771	44.5874	34.4759	221.119	28.2051	82.3545	119.947	69.4227	67.9976	34.5968	25.7954	27.3312	29.1186	23.7096	58.762	29.3301	38.8644	17.8449	31.3984	27.1052	33.9864	56.0281	39.6466	22.1549	28.0039	17.8333	53.0245	46.5273	124.263
201295_s_at	64.9676	53.1769	49.2771	80.6305	95.0958	82.8136	38.895	31.5626	39.8578	52.1976	78.6332	83.5848	93.9365	67.5537	97.8183	32.9554	28.6999	54.8894	55.2383	24.9876	29.8719	25.0252	30.5347	143.713	37.2529	50.9537	69.5438	66.1563	64.9041	27.4588	30.0218	22.6439	34.4773	18.8439	48.6688	47.1503	30.6733	31.3986	50.7485	34.6531	32.6047	30.1305	35.7589	27.0553	32.4683	32.7013	70.5298	72.7028	66.2752
201296_s_at	233.406	243.008	206.356	270.225	269.701	437.648	391.312	345.272	445.493	266.248	397.275	426.06	370.651	432.706	517.168	390.169	222.817	648.531	620.719	367.673	217.947	273.394	125.564	520.533	541.03	910.171	364.232	260.426	276.719	292.936	37.7369	336.9	36.8177	42.8161	186.715	44.3594	62.9306	23.1661	34.9201	96.1271	87.1594	217.152	270	34.9961	98.3178	61.548	108.249	183.268	447.012
201297_s_at	227.364	229.373	179.818	413.026	393.779	420.283	79.5214	196.637	120.385	81.1182	227.547	285.444	298.527	212.337	460.261	213.114	79.0756	455.682	249.81	177.132	221.296	247.068	663.487	718.119	496.123	420.583	881.85	445.618	520.842	383.096	97.6567	264.282	138.275	343.847	192.18	226.118	176.259	82.5642	359.833	187.832	73.7262	112.503	102.183	237.394	571.64	287.842	223.417	192.599	301.639
201298_s_at	357.722	216.255	306.616	595.062	451.827	495.766	213.49	82.583	195.894	64.4512	378.35	394.872	318.3	411.36	490.765	302.194	74.2463	454.861	211.597	240.344	247.691	380.29	781.013	831.307	633.138	695.512	767.265	375.678	358.788	204.159	83.0264	218.153	91.5378	133.883	170.545	130.698	151.233	85.5857	209.092	131.515	54.5619	103.983	66.3847	46.616	234.271	567.245	165.916	137.169	79.8519
201299_s_at	288.449	246.805	240.829	512.599	335.23	648.113	142.797	127.811	139.072	103.775	460.842	430.837	316.694	390.802	604.096	347.963	187.421	972.138	373.48	174.349	219.091	365.584	190.705	961.386	492.045	566.797	1326.88	529.018	831.03	256.11	50.4237	88.0244	37.8103	139.255	204.655	46.0011	104.312	52.9065	213.402	47.5035	66.7668	152.13	882.036	163.107	469.379	85.6518	195.592	255.188	435.852
201300_s_at	174.733	74.2745	60.2982	94.3502	82.7714	158.291	74.0624	23.1521	32.1176	41.5693	82.3927	114.066	166.902	69.4046	177.373	64.0398	15.3949	58.3717	30.374	36.406	54.4615	55.6716	85.2189	110.882	114.779	205.158	128.062	72.3976	112.274	26.2682	27.51	54.9328	18.6875	18.5007	27.321	43.1004	22.8117	9.87272	25.4785	16.3897	19.6722	166.504	27.8708	20.4529	20.6529	14.3515	13.4371	19.9899	116.054
201301_s_at	95.0974	83.0904	73.7665	102.696	81.2696	94.0372	53.5937	42.1217	48.4144	33.5509	39.489	63.1274	86.9511	45.6456	101.326	40.0273	37.1499	81.5827	55.3452	67.989	61.3277	57.0717	51.0355	120.077	52.8784	79.2733	80.5043	88.6972	55.2014	25.89	48.1206	23.5437	42.0015	21.1523	28.7834	37.9264	26.3066	34.9908	27.6433	73.3527	26.269	28.6815	62.5404	31.2515	49.1333	45.9155	32.8715	22.6063	43.9619
201302_at	257.862	211.838	162.015	295.969	151.972	284.823	218.957	201.979	204.863	27.591	169.052	204.455	235.949	140.789	311.162	185.051	81.0179	398.27	281.581	276.361	102.297	204.336	48.4664	459.046	197.337	489.435	193.373	164.325	58.0641	21.3306	13.7276	14.7492	13.5239	6.16089	7.04529	11.8732	11.3561	8.05718	7.30942	41.6295	10.1438	6.01357	17.2421	15.9423	10.073	17.2967	96.3771	96.7956	201.694
201303_at	244.777	265.813	76.9096	105.207	142.109	268.958	226.589	205.889	260.666	159.079	178.434	250.263	258.728	237.429	357.878	562.689	127.726	679.398	270.756	412.108	287.125	304.439	325.029	455.57	642.665	745.718	406.092	346.907	397.04	114.513	44.0971	315.584	24.6225	28.9307	189.6	49.2281	30.903	9.4414	67.5243	140.597	81.0748	289.901	352.816	26.9737	43.7837	15.2113	82.6363	91.2247	540.466
201304_at	413.775	368.94	410.768	628.615	491.412	926.317	416.357	482.844	544.026	463.755	445.216	447.56	413.554	369.31	590.077	835.318	1036.14	646.507	803.073	1005.31	721.747	1017.36	137.815	699.814	1229.67	832.147	1131.56	689.102	813.258	1189.25	912.411	937.251	1173.69	1671.47	411.406	2215.46	1181.12	1593.22	1126.68	2364.25	466.343	622.388	1094.35	1370.2	1501.25	1791.56	319.487	720.728	197.779
201305_x_at	1527.9	1197.92	2418.74	1355.93	1122.44	1374.76	2150.17	2047.22	3144.81	2308.89	1561.98	1186.25	1255.06	893.84	1130.06	3839.81	3515.87	2967.53	1925.68	3725.98	3418.31	4272.55	1160.11	3371.04	4680.79	3243.66	3508.31	3462.09	3407.43	4218.27	3498.92	4035.89	3272.75	5309.61	3051.19	3835.77	4573.66	6098.12	3783.12	4262.12	3805.6	4062.31	3845.1	4850.96	4141.22	4377.12	2833	3126.36	2139.43
201306_s_at	676.859	490.273	589.687	544.885	527.798	682.647	1016.18	1043.47	1803.47	915.18	637.511	596.853	591.097	408.163	825.067	2800.59	2115.38	1611.45	1057.28	3018.17	1862.16	2525.88	332.639	1911.79	3474.26	2349.74	2023.93	1607.32	2009.17	2462.4	2743.51	2646.76	2453.16	3906.69	1587.85	2828.22	2945.76	5338.25	2371.67	4038.32	2221.97	2574.6	2359.89	4075.41	2495.98	3775.62	881.483	1310.25	1145.92
201307_at	103.075	113.958	47.0202	71.7186	114.6	97.5684	214.071	140.557	218.698	23.261	60.6074	126.346	240.746	106.633	163.784	947.598	198.172	827.855	478.007	450.379	337.375	484.404	138.253	585.164	481.196	762.882	645.195	343.382	365.947	65.7527	59.06	55.8364	27.9154	24.5385	66.8911	50.2386	34.1739	21.235	31.9168	144.141	53.4707	60.4094	38.1012	33.6009	42.5136	18.0378	49.7331	18.4723	131.406
201308_s_at	53.5654	66.2986	38.4122	88.8666	72.8728	64.9339	99.6062	104.772	56.6735	89.4394	154.596	102.242	82.0191	104.105	82.7814	113.811	115.293	101.296	71.007	79.9146	97.2139	104.164	152.814	112.898	139.538	126.848	207.072	117.232	110.044	56.6459	85.311	75.6491	84.9684	47.1697	55.4164	76.5249	48.7999	120.499	61.4846	115.374	68.8155	71.2264	50.6831	84.3085	47.8003	98.4288	46.0757	61.8104	60.2262
201309_x_at	64.9245	128.555	48.4911	79.5455	81.5957	79.1965	128.738	33.4975	61.2394	30.1257	47.9809	76.3353	136.307	66.3484	78.25	144.05	50.044	225.7	94.055	134.888	86.466	69.5213	80.9049	70.7099	76.3179	117.196	136.572	138.989	68.707	16.5234	19.1641	13.4564	16.551	10.1805	29.7803	24.6144	15.2291	35.6628	34.4186	75.275	19.833	15.0597	14.4922	30.0045	13.1702	21.5638	26.1456	14.1746	106.384
201310_s_at	1078.1	1018.56	625.816	567.638	587.585	632.984	1085.6	1241.49	2052.12	40.0724	794.267	864.876	1143.09	827.324	744.89	3469.94	3409.91	3321.17	1766	1341.97	1517.71	1376.63	1901.37	2085.97	3423.59	1742.53	1187.98	1407	706.84	35.2637	39.6396	39.6426	22.1468	20.6697	88.8748	40.3548	25.9326	10.4854	86.2105	632.396	62.1186	42.4194	36.2023	24.3549	47.1789	64.3228	214.152	68.0524	816.622
201311_s_at	140.03	121.712	134.914	157.455	160.076	252.492	123.576	96.7642	89.0667	34.3308	110.293	186.197	189.652	144.516	397.625	317.098	105.935	296.695	197.374	516.607	554.478	503.937	150.082	392.093	371.478	601.516	975.503	593.434	351.691	1555.72	996.82	1005.09	1560.55	2813.97	203.599	3071.81	1257.54	1656.21	1842.71	2099.74	303.542	303.221	1150.6	1435.51	1297.99	1293.41	209.903	255.061	94.8582
201312_s_at	368.724	299.333	316.018	464.519	613.713	511.197	394.36	391.048	574.86	213.571	387.251	411.442	360.873	277.389	739.258	1112.82	756.041	521.669	768.144	1982	1068.14	1228.08	905.613	628.411	1528.45	1135.12	1178.38	1042.81	741.842	1428.53	1288.01	1307	2170.88	2569.46	326.077	2898.32	1648.89	2392.78	1665.58	4621.41	606.402	511.141	1409.56	1853.64	1608.45	2376.47	300.369	529.835	276.994
201313_at	28.4233	23.1016	49.6437	43.0251	44.0756	63.8974	114.683	365.302	177.389	247.758	46.5361	64.3064	179.587	32.543	62.8773	834.821	85.7197	411.282	412.968	634.244	279.504	300.483	134.558	585.421	284.622	977.602	655.586	215.306	234.039	420.023	99.402	496.776	105.308	202.926	262.03	117.679	90.2158	32.4036	181.684	187.982	136.889	294.987	2010.58	92.9127	310.034	259.758	74.0798	349.072	66.7846
201314_at	26.2923	22.7749	18.8049	25.331	27.1671	34.3298	17.2908	20.3523	9.00811	16.7102	15.5294	22.5904	30.5423	20.3287	27.0103	25.75	13.3965	26.016	21.6806	15.5823	38.1884	35.1748	21.5045	31.5811	27.3111	36.204	33.1093	35.3238	40.3795	32.9045	24.8775	26.3798	18.9526	25.3397	23.4803	24.2806	22.6172	16.1871	21.6606	13.2107	10.1863	46.22	22.4959	19.7968	21.5567	20.2374	17.179	34.9444	24.8968
201315_x_at	228.708	256.913	220.75	235.145	304.375	474.61	226.56	208.219	102.982	161.564	379.534	356.315	199.482	515.305	413.158	315.536	266.251	259.955	133.03	115.618	327.028	567.262	677.45	222.303	917.194	799.888	188.347	97.9602	203.947	24.3235	20.6029	19.106	41.3862	20.4051	22.4216	29.7796	23.4183	18.5077	30.2769	31.4455	21.6313	142.258	75.6807	21.9989	59.1224	21.6103	76.7276	153.011	113.087
201316_at	54.0105	117.916	21.3804	85.0716	94.6883	77.4122	43.3838	67.9809	22.1892	12.7098	14.6454	50.4187	120.879	51.1534	71.3571	134.71	21.0799	117.085	66.9109	80.5356	72.3652	93.5528	52.9279	155.826	116.614	193.005	136.427	119.15	52.1818	48.0529	15.4414	45.2168	13.0507	14.2203	29.8889	29.0432	22.5367	9.87692	19.6468	59.543	20.6951	55.7678	14.7014	18.8075	19.3162	10.3716	15.273	37.9212	15.2252
201317_s_at	468.13	442.379	320.33	444.621	427.777	461.29	462.469	460.639	510.72	392.715	432.843	410.253	349.325	374.474	500.296	1158.38	491.942	979.209	597.664	850.416	450.753	759.879	1212.13	1033.57	1442.64	867.648	990.486	710.803	885.929	381.29	77.2798	631.086	355.587	295.164	245.265	161.097	152.82	126.641	283.515	612.953	204.751	395.235	255.325	309.318	277.508	280.304	191.599	168.071	400.964
201318_s_at	963.532	700.397	1390.28	1313.13	1186.45	1420.94	604.075	654.397	811.591	959.587	1483.95	1165.5	1027.79	1005.16	1203.62	1268.02	1150.09	993.867	1073.35	2121.78	1355.7	1589.82	825.14	1827.81	3141.9	2057.42	2580.36	1572.18	1630.54	1363.69	713.093	1245.32	1503.1	1982.1	443.507	2158.07	976.818	1966.99	1497.5	2725.44	561.133	695.79	1168.29	1772.44	1336.12	1587.17	590.93	485.768	1006.97
201319_at	208.695	182.207	154.235	300.99	372.439	383.52	103.882	94.2828	67.0777	137.836	189.144	286.469	268.384	246.195	538.869	191.596	71.9582	254.006	234.748	244.967	189.852	213.222	188.233	390.088	351.238	488.097	565.866	370.793	398.384	379.851	227.155	314.311	280.883	426.065	103.408	482.313	331.157	120.913	398.209	241.498	79.5588	110.148	339.106	286.002	314.718	395.106	178.952	146.596	295.012
201320_at	79.0995	92.1974	46.3265	62.2663	53.5255	69.009	52.6666	27.2966	37.533	32.6147	31.4612	43.8276	46.1519	44.7607	56.7714	55.0334	18.7992	150.162	50.1201	43.8393	67.0786	45.6141	38.0463	102.878	47.7626	76.0511	185.764	86.1078	60.5827	78.87	24.6496	72.5294	27.6963	63.691	84.1906	33.2792	38.2756	29.904	49.554	14.8009	32.4265	36.2429	28.9482	20.9049	41.1937	16.651	22.1335	38.0012	45.9609
201321_s_at	40.1242	35.2711	50.3953	38.6794	26.7875	34.9972	33.8605	27.5759	41.4674	26.3104	27.5953	28.1807	37.5435	21.0232	28.9561	37.5776	23.3789	27.3374	27.565	40.0989	28.624	31.8632	30.8579	31.7521	48.4002	49.1995	35.6897	30.0898	24.485	26.4345	27.9735	35.7737	21.858	27.4686	23.7169	22.5789	22.5829	34.0158	17.7967	30.2246	43.818	33.1427	23.0745	24.337	22.01	23.8085	24.7764	19	29.2324
201322_at	339.726	363.588	243.65	352.091	301.828	565.12	445.059	478.767	663.449	354.09	571.855	452.023	403.324	301.449	600.467	1394.47	788.301	691.356	534.146	1613.18	1208.62	1251.21	320.878	632.356	1789.73	1282.13	1308.52	988.367	1016.27	1278.84	985.552	1127.1	1432.02	1743.01	267.095	1637.78	966.779	1723.48	1121.68	3047.98	378.977	640.533	618.643	1404.17	988.522	1090.04	236.85	298.121	312.123
201323_at	284.971	238.089	353.633	228.236	231.474	187.895	199.181	195.793	297.272	126.835	188.802	145.529	153.634	134.841	114.681	494.013	299.606	248.761	295.604	694.044	215.331	420.542	885.513	286.968	729.65	731.778	417.112	393.812	308.219	128.729	51.4682	260.052	93.4566	26.6431	108.702	97.7244	44.2886	84.5914	47.7258	281.591	71.5529	367.415	283.954	75.867	70.1326	153.054	35.5175	197.533	104.125
201324_at	67.9912	79.7799	33.2669	72.7342	53.3188	43.0928	79.4921	57.2219	84.2643	25.2816	13.8088	25.0683	61.3908	17.9029	26.0206	30.2059	9.89568	293.314	421.041	54.8623	23.3604	12.9865	14.5438	10.47	31.5253	114.61	9.33446	10.0199	13.5331	10.3041	9.4024	10.8582	8.31214	7.27635	8.02557	15.1774	11.064	14.9111	9.67703	81.3941	11.9049	8.06666	10.3768	11.5929	8.24309	11.9579	18.0038	7.71167	66.6991
201325_s_at	56.5429	108.377	53.4683	109.386	105.246	81.0208	50.6982	95.8499	53.1611	67.2647	80.6939	77.6559	52.5505	115.932	73.9739	64.329	39.0018	116.494	176.304	67.4127	48.8017	52.0707	73.139	30.4134	61.9782	89.0827	39.6719	48.5871	49.6122	41.8845	58.5785	45.9611	44.8205	42.747	30.9203	52.9396	47.0413	59.514	57.3381	62.2709	71.0403	48.5877	41.691	52.9335	32.3828	52.3148	52.9395	36.146	162.231
201326_at	211.01	156.525	89.7471	150.614	177.904	227.932	143.733	100.361	147.503	25.2783	128.926	162.691	176.878	141.181	217.603	533.937	208.968	333.954	343.094	454.34	223.252	308.16	941.539	368.555	553.27	478.435	491.692	271.861	378.731	152.768	24.193	222.214	34.8469	58.4176	109.565	58.3362	55.8215	31.2857	56.9983	205.138	63.0175	194.034	39.0685	130.818	94.5605	24.1059	61.8486	80.857	375.416
201327_s_at	396.892	280.575	215.552	313.253	355.261	313.272	609.835	552.613	660.03	287.675	395.508	335.957	339.934	247.805	382.361	1154.44	835.596	804.248	608.742	937.797	636.931	663.904	2152.29	729.604	1630.04	1359.67	757.008	671.911	739.241	285.408	40.442	382.886	54.2567	48.1204	205.829	97.5828	77.3504	52.0554	82.3541	444.414	132.204	438.547	163.488	48.1728	195.764	39.7687	118.257	151.585	246.36
201328_at	378.28	597.726	150.516	253.319	370.973	158.518	534.389	653.629	691.287	61.371	358.273	420.888	284.32	652.578	472.077	2700.12	1825.19	1550.35	975.738	1225.83	1018.56	1051.57	772.108	1037.59	1850.57	1487.64	836.119	591.135	562.163	24.1421	23.9224	34.2528	26.9914	16.8817	39.906	29.7646	21.6515	12.9347	61.6009	465.464	40.4992	12.4167	38.8132	22.9227	34.9533	17.7571	140.889	130.675	195.225
201329_s_at	38.7098	31.2547	54.6799	26.1185	26.4758	20.6504	25.4783	43.4601	31.4322	22.2936	12.4036	21.1157	27.2903	20.3151	28.91	42.8137	22.0507	42.0862	36.655	28.6123	37.4794	30.3602	28.2997	42.6499	20.8216	37.156	69.417	39.4082	37.6471	24.6251	21.8327	23.3997	18.778	16.8104	22.9551	15.9966	18.9529	14.9929	16.853	28.3026	15.8606	15.8786	33.1293	19.2453	23.7539	18.5812	22.9139	29.9552	64.8257
201330_at	80.1144	83.4314	45.8232	65.5541	90.5129	115.068	103.808	56.6872	67.6148	59.8975	33.544	66.1282	71.7912	61.1295	129.9	172.406	46.2547	166.81	134.745	129.054	125.601	101.2	112.257	128.897	104.083	244.466	202.002	125.066	134.015	97.8637	63.9381	62.9497	55.9199	47.7884	63.3463	37.4559	70.5618	20.2879	55.8736	64.7604	28.2204	64.8203	77.3582	56.2559	54.5874	84.8521	29.0821	47.3933	84.4895
201331_s_at	320.505	221.673	220.939	456.13	252.258	421.255	73.8955	28.3898	46.7959	35.018	225.352	191.065	130.72	163.321	277	123.042	32.0887	140.668	89.9817	191.662	136.497	109.305	34.6805	77.099	194.443	346.941	231.501	119.923	112.119	145.476	253.92	186.969	149.111	234.663	50.952	206.646	469.726	75.8022	302.006	234.406	47.2443	130.04	36.8066	126.43	137.164	35.8294	49.8295	88.8515	102.543
201332_s_at	27.2187	34.5096	49.8078	30.1401	36.9441	42.122	31.8135	24.5773	58.8709	15.9799	25.09	30.3533	37.2216	24.8552	36.5689	24.4411	20.8294	40.7059	28.4063	31.6579	29.8576	39.3699	32.5629	24.8318	29.465	39.6036	31.0276	36.5823	37.3731	35.3644	39.869	35.8258	30.2911	34.7882	35.2909	37.1384	34.4468	25.2362	39.313	30.471	33.2565	29.6731	44.649	40.8082	30.7999	28.762	30.1993	30.9845	25.1537
201333_s_at	24.8402	24.2467	22.8871	27.3665	27.2779	30.4743	19.9105	24.2815	18.3368	24.0904	26.4292	24.1556	22.2863	21.6208	26.735	22.738	20.8301	25.9188	25.94	46.8632	53.7362	43.9549	29.1072	54.1554	27.5457	22.8062	61.1791	46.9443	38.5887	721.354	548.136	686.733	665.677	2655.19	107.402	416.009	875.699	538.488	1543.63	689.73	225.623	76.9672	91.7602	973.203	1125.21	702.381	69.1378	303.013	21.7024
201334_s_at	60.1439	114.994	107.099	146.779	183.579	279.971	96.3872	58.2614	149.579	30.0828	98.567	153.807	308.865	83.2173	220.898	451.012	83.7814	302.146	245.534	364.51	428.994	698.62	246.244	2332.74	1726.94	1214.27	2242.1	827.81	1539.84	9452.35	9583.29	8336.9	8267.8	11665.2	4038.36	11184.8	9354.84	10739.7	9287.64	9260.8	4376.57	3376.87	5682.58	9374.81	9996.36	7939.46	3116.33	4322.82	46.1077
201335_s_at	42.4643	76.7975	81.5325	122.589	125.072	138.35	51.9796	37.0272	49.127	40.3515	32.8797	55.3255	54.7549	51.3759	101.296	87.2534	29.1788	64.476	71.3223	119.464	161.831	242.459	145.725	542.786	125.375	109.73	526.22	171.72	230.786	5443.6	3873.48	4272.87	6555.76	13067.9	1464.28	10012.1	5757.52	8163.53	8524.76	12888.2	2768.58	858.671	1399.61	7235.69	7823.98	3098.97	931.244	1020.19	30.5525
201336_at	163.767	222.666	231.108	230.711	221.678	217.866	329.306	382.695	240.799	219.624	256.396	240.192	156.938	217.486	380.334	457.204	222.93	357.699	236.089	681.375	274.038	394.791	523.9	641.981	930.004	1460.95	648.149	392.091	154.421	136.589	97.8795	168.696	140.315	51.8224	142.778	185.645	82.4991	140.794	82.5816	295.434	149.389	432.948	129.276	86.5002	51.7672	112.664	66.1874	234.591	72.5601
201337_s_at	65.9362	65.5123	66.1367	66.6223	71.638	76.474	61.0795	49.56	36.1291	60.9161	27.21	47.9111	54.2722	44.4265	80.3146	79.7955	46.1588	73.9189	68.6194	56.4989	65.5727	63.247	73.1383	130.756	111.362	96.4463	143.121	92.4485	90.6357	92.0218	66.5786	60.856	43.8679	55.0673	56.3141	99.049	60.6364	40.4384	59.3882	55.9653	40.9227	167.484	35.2402	60.5108	57.4145	51.3274	34.1136	51.382	33.7157
201338_x_at	181.174	128.687	139.13	236.834	248.55	462.765	157.829	128.527	201.58	148.327	170.348	194.271	269.932	111.942	276.725	434.82	116.967	453.131	158.962	340.944	317.009	349.629	134.741	206.26	494.044	562.048	374.928	288.361	204.077	164.229	52.4355	331.718	83.2433	98.0134	65.7154	58.5521	48.0497	40.5184	113.575	142.691	31.8422	282.871	331.453	62.3407	65.7022	18.4925	54.0465	115.214	135.666
201339_s_at	136.076	134.874	84.4045	221.748	145.508	295.965	143.839	137.556	130.733	63.0548	137.093	188.03	209.251	166.39	261.876	236.642	54.4808	362.787	108.018	169.121	137.423	185.175	199.056	610.368	312.806	489.292	566.609	397.879	139.536	86.8872	60.8984	80.5394	39.7701	69.585	29.725	66.4558	32.9917	33.8597	39.1489	63.2155	48.7816	74.0525	45.9667	72.3594	126.969	97.7991	91.8281	54.7181	348.735
201340_s_at	38.144	29.3493	71.8359	31.91	26.5142	29.2113	27.1807	27.9495	58.1228	25.4677	33.3668	28.6752	30.0419	26.5269	25.4271	26.349	27.8851	26.1099	24.3218	25.2834	29.9749	26.2379	23.6773	33.0291	32.4787	26.1646	22.4184	25.0095	23.7711	24.5635	22.2595	18.5889	21.389	20.1679	23.1085	25.3399	23.0743	32.8084	23.2365	26.5854	41.5392	24.411	20.7614	21.7835	25.4041	27.5692	24.0937	25.6923	26.9409
201341_at	31.134	39.4026	20.9126	55.2606	45.7632	94.5445	30.6835	25.6212	13.7307	17.8605	24.3153	53.118	80.4903	38.2024	106.476	24.0605	17.2163	22.6509	17.7105	21.4523	21.7892	28.899	38.8137	43.6207	108.647	77.7389	39.8444	32.4912	30.4529	23.1184	20.7512	16.7391	21.3708	20.2334	18.2374	25.2538	21.3485	17.3963	25.3907	14.7394	38.1307	18.5451	29.6678	21.5553	28.241	22.899	55.4929	41.4115	48.7498
201342_at	59.0156	55.4269	30.088	45.7083	50.5211	97.4968	70.5572	40.0939	30.6763	25.8693	13.3887	32.0963	65.7992	20.9675	57.4531	141.263	23.1711	90.9846	83.4476	58.6045	76.1788	61.6505	44.9542	100.747	66.3603	125.47	102.513	73.5012	59.0307	20.8527	22.2951	28.9282	13.1601	20.0345	36.2979	22.3661	20.5236	11.2245	19.2795	23.627	18.3593	63.3328	39.9134	18.9531	22.1106	16.0933	20.9852	45.9525	62.2362
201343_at	279.782	154.47	150.51	208.582	249.528	610.381	129.56	87.0712	108.039	55.0407	252.605	238.827	265.462	156.588	309.836	365.262	102.517	261.805	100.712	229.697	187.321	215.802	377.701	281.728	406.145	376.864	252.964	171.855	217.593	151.532	47.2679	246.913	107.798	137.255	86.1402	65.9424	49.1825	44.8727	100.418	199.594	88.7545	174.044	106.914	98.2481	132.218	68.2539	59.1885	40.4753	109.594
201344_at	51.7815	62.2643	49.1528	55.0365	63.1771	103.425	18.907	26.1486	10.2319	17.8515	25.5103	38.8743	75.9509	26.67	44.1955	52.857	17.2335	42.1912	15.9393	45.6987	62.293	39.8317	39.2907	54.2976	54.5454	37.7698	46.7549	47.2338	31.0838	17.6342	28.432	17.622	18.7796	22.9039	22.0411	15.3268	12.3637	12.6393	20.5274	26.1939	16.4827	27.8581	12.4975	19.9091	34.7679	16.9588	15.6569	13.9207	27.1729
201345_s_at	205.16	154.435	124.091	258.323	209.915	447.33	90.7649	51.2438	74.2739	132.781	148.44	195.213	160.831	193.777	313.914	272.069	78.2317	212.931	222.58	251.238	260.881	228.847	103.388	236.203	380.116	447.648	364.613	219.31	194.011	295.09	212.3	443.906	222.825	350.871	142.372	208.178	248.484	110.034	240.466	281.01	75.4626	365.232	180.467	407.354	253.109	705.99	56.4596	111.063	125.098
201346_at	144.78	156.531	125.26	162.664	250.114	269.267	169.862	109.565	96.5462	41.3244	102.56	171.873	200.65	122.676	345.665	356.459	97.4176	351.733	276.049	293.615	193.185	250.56	234.79	426.14	427.561	615.627	392.396	299.824	416.529	446.244	104.53	759.361	166.735	293.876	265.932	136.261	269.788	120.054	295.736	288.856	230.413	513.187	652.977	209.178	275.641	351.756	118.83	218.369	257.953
201347_x_at	91.7155	58.9015	52.8769	61.7129	67.3558	127.76	84	69.5801	33.7105	20.795	32.2148	53.586	81.5151	36.8644	85.1737	177.002	40.285	137.82	80.3814	110.617	169.079	186.552	66.1104	133.164	120.418	205.139	173.057	78.6241	90.1374	43.7824	50.6666	76.7422	30.1314	24.0566	44.2324	32.269	43.2805	19.7407	52.2626	55.0311	17.7088	148.123	36.4113	30.725	26.1139	29.1429	20.9553	30.8185	29.9177
201348_at	27.3685	30.1162	22.7595	32.9938	30.7272	33.3412	27.0845	32.7541	11.9129	29.0976	24.8041	28.166	24.1001	32.8342	32.0648	24.6995	25.5315	23.8501	23.093	23.8935	25.8074	28.6743	29.3844	30.0556	20.9061	29.5405	28.4371	33.066	29.709	29.2369	25.5901	28.6882	28.8026	26.7303	25.8258	36.9251	31.7744	21.8232	31.1908	19.3927	19.6612	36.6332	36.3644	29.2013	28.162	31.767	31.4834	27.2957	29.9596
201349_at	134.009	52.0034	54.7125	74.043	136.141	117.65	95.3081	49.707	83.3807	53.8312	63.0354	129.129	177.434	78.5643	316.408	135.572	23.6106	216.114	141.651	108.759	90.7899	84.7627	90.381	194.603	182.864	393.514	232.87	156.539	114.898	45.3123	39.8491	63.9575	32.6826	57.4299	40.6032	48.1777	47.737	18.1044	40.1507	57.976	30.6336	45.8375	90.4232	81.9186	64.999	37.8863	81.9738	51.7868	122.652
201350_at	84.6493	65.6392	43.2597	86.3141	91.3819	83.3142	23.7004	18.7473	21.9875	15.8676	15.6149	37.5366	67.6416	24.778	75.8579	35.7972	11.6803	27.302	31.0616	81.1	61.7662	73.0187	228.379	89.5565	67.7294	190.514	142.962	135.821	75.9903	297.392	106.683	295.921	155.513	457.926	74.3747	277.777	330.972	102.844	247.089	189.356	46.7598	99.6513	127.462	351.117	169.698	219.707	45.5559	51.9029	108.266
201351_s_at	135.678	100.181	64.515	150.732	164.247	197.978	75.8641	59.7382	75.9749	61.7402	55.5911	108.889	159.071	80.792	196.778	208.948	48.4677	235.032	73.3021	203.217	162.5	199.947	160.949	291.101	303.652	321.988	532.572	322.28	206.689	513.148	115.913	248.502	106.994	521.068	130.474	328.227	552.425	131.961	399.508	293.166	72.5187	223.704	273.935	180.859	404.593	189.549	64.5139	212.812	108.507
201352_at	416.846	346.167	327.031	377.16	403.753	520.215	357.586	515.689	694.503	684.781	477.108	437.485	453.034	267.943	632.502	849.601	605.465	600.877	651.433	1355.99	701.853	696.429	203.324	585.549	1140.41	1104.3	792.764	694.103	642.12	487.51	466.875	486.638	495.505	811.387	198.858	916.952	619.307	454.012	534.737	1872.85	331.474	361.422	705.226	496.735	427.955	1217.9	44.5753	245	529.301
201353_s_at	26.6958	26.4974	26.5393	30.8375	35.274	33.9461	25.7741	29.832	19.2681	26.9438	20.1398	25.8123	30.3085	24.4704	29.7198	23.0763	21.0364	24.4661	20.087	28.5379	27.2547	37.2895	21.9463	27.3006	23.5434	26.7551	26.6959	27.9564	24.5866	30.6746	28.8212	58.8602	31.9391	40.3053	34.954	30.7143	33.9762	27.9022	28.739	25.3018	26.1742	28.2914	55.1113	31.683	38.5966	29.9167	27.2726	25.1069	23.6632
201354_s_at	126.355	191.365	118.875	259.343	253.852	423.428	136.301	48.9667	87.1966	54.0482	153.725	216.994	253.758	195.123	291.286	157.717	53.8722	405.508	185.695	260.581	173.181	177.81	175.653	288.915	264.15	298.44	445.112	209.956	278.414	539.673	240.813	577.87	234.045	545.023	276.735	199.709	475.294	289.989	516.062	276.443	192.433	162.734	140.343	303.106	501.295	377.544	162.376	224.208	155.359
201355_s_at	203.299	106.133	128.181	110.147	170.837	165.156	119.963	179.859	87.335	88.2658	92.2896	121.024	131.904	98.4455	179.009	127.656	68.5563	166.494	121.961	170.381	111.463	120.689	75.1132	126.323	136.193	155.03	154.726	133.986	110.024	143.386	188.446	127.617	139.988	99.0766	115.84	93.7543	153.079	99.8062	136.152	91.0722	70.4754	79.8618	129.353	129.565	156.638	140.511	120.989	90.2241	80.474
201356_at	199.877	126.494	96.1822	176.8	255.552	358.005	234.365	108.77	208.953	147.949	101.352	173.177	209.279	125.075	339.02	454.35	157.368	401.061	229.229	462.863	324.543	370.265	527.493	399.496	771.338	664.229	616.644	408.529	708.223	497.266	276.766	943.696	704.607	829.386	283.604	1043.63	573.236	463.596	866.591	731.41	218.898	534.726	298.324	744.619	579.305	1969.19	139.426	198.983	77.2124
201357_s_at	60.078	44.51	74.4749	48.0993	72.5108	50.9674	49.0285	55.2011	79.0763	60.4079	87.961	51.468	48.9398	39.9096	40.8433	82.5351	104.528	58.3891	46.7822	79.4784	107.12	113.724	46.3337	38.3885	171.869	76.807	45.5376	41.8201	49.5662	46.9398	66.3343	69.6176	58.0629	41.7262	48.1932	68.5338	51.6689	153.988	56.8792	112.906	72.2894	138.302	35.4869	58.6668	36.5296	50.47	35.6955	38.2734	36.2902
201358_s_at	661.177	281.632	264.479	338.761	462.365	463.99	384.378	529.287	543.477	294.308	370.07	376.427	475.337	274.392	415.973	899.861	541.029	561.999	499.806	726.104	419.289	548.554	814.174	627.594	1440.61	1168.81	552.493	419.209	429.915	134.408	57.6942	426.811	59.8188	99.7931	183.52	80.8696	109.561	88.2078	73.9452	316.161	96.2158	329.988	64.0091	61.1182	154.316	256.339	43.773	133.352	439.228
201359_at	113.144	89.2528	54.1353	79.7448	85.1204	187.772	86.4734	105.143	54.885	42.2715	32.7665	84.0173	187.786	72.0745	112.357	222.015	46.0525	148.729	84.4656	104.172	133.249	157.637	102.771	236.475	207.418	319.775	287.931	149.906	95.9095	75.2059	41.3984	93.4625	34.8686	53.3765	91.6986	43.3138	45.5801	17.6186	23.4812	55.0684	38.7663	159.411	37.4054	40.0547	75.7382	23.0298	16.8873	49.4057	113.922
201360_at	67.0725	67.223	35.3483	51.3544	53.1395	65.9434	35.6858	64.3704	14.9181	18.246	13.955	45.2495	70.2104	51.937	82.3848	35.3235	15.5012	36.9837	16.3053	21.1185	28.881	50.4971	28.1487	27.8761	51.2734	253.81	37.9214	31.6694	47.0317	28.035	32.9193	25.3137	20.8451	28.3497	27.0328	20.5271	29.0733	16.014	26.9222	20.6518	16.8912	35.622	37.1487	28.7368	26.7185	24.5314	29.3459	34.2184	137.195
201361_at	85.1084	72.552	54.7829	70.6592	76.5256	69.6865	37.8715	33.9649	26.0986	23.8218	34.0152	54.5834	82.487	38.8216	81.4909	40.6349	26.1664	52.5128	38.8379	47.4999	41.3859	48.8487	63.7989	60.4278	49.4193	64.7488	118.678	62.4346	70.8969	43.4107	31.9636	34.706	26.9581	34.3344	32.0567	37.909	32.3217	27.9269	33.7761	29.7326	19.9309	38.132	35.0157	41.0603	39.7351	29.3352	20.8255	37.6788	38.6075
201362_at	471.218	528.875	556.172	704.327	827.529	721.554	457.546	661.774	671.941	406.185	855.406	718.826	570.261	602.638	908.222	1586.95	1134.46	1150.85	1057.59	1297.99	957.241	1127.74	180.747	1391.09	2367.57	1586.01	1086.61	836.098	745.923	673.737	284.251	1112.46	626.88	391.388	396.796	174.493	482.401	562.121	887.139	1460.55	446.899	429.732	289.842	688.18	572.674	787.928	386.221	373.979	784.281
201363_s_at	169.839	188.356	162.915	255.646	454.65	420.571	138.512	110.255	110.751	70.7014	217.96	317.497	275.389	276.521	612.22	492.284	185.34	511.558	300.206	404.02	320.532	383.353	301.063	700.864	875.369	683.383	824.068	520.774	349.665	466.441	167.827	602.626	415.35	384.822	289.878	158.196	296.099	225.065	758.699	337.216	216.758	259.459	117.691	604.063	521.035	227.433	224.935	183.38	155.043
201364_s_at	34.1747	38.9587	27.3838	38.8098	41.0013	41.31	17.9894	17.3689	6.82398	15.1291	10.2343	20.5583	21.8795	18.8129	42.4029	24.3773	13.0763	39.1968	22.0717	60.774	60.8732	68.183	30.4548	28.2951	24.5448	30.708	63.7635	46.332	45.3669	223.048	56.7019	232.008	141.646	723.082	29.8007	118.545	332.712	83.2972	313.599	100.099	20.6947	72.5906	88.5535	261.952	191.91	68.8105	47.2258	35.7453	31.7005
201365_at	471.484	495.195	347.343	565.273	649.73	440.706	659.809	415.226	784.382	333.605	647.545	696.93	528.728	584.376	1179.13	1419.38	762.265	1136.5	1209.8	4375.37	1735.79	2013.8	274.548	1397.17	1886.59	2353.77	2118.87	1086.11	1471.02	6920.07	6953.95	6077.19	5553.71	9227.45	1668.38	10421.3	7055.03	10670.4	6054.83	9999.08	2398.14	1656.13	8105.24	9311.31	5735.21	11410.4	1497.94	2226.2	469.013
201366_at	379.326	209.488	209.301	377.414	375.62	525.743	514.46	915.816	865.404	521.762	391.934	422.453	366.718	329.425	672.686	956.989	809.523	819.571	645.734	1775.82	1334.6	1823.9	1960.02	1058.17	1484.6	1163.77	1889.77	1191.21	1414.3	3487.99	3272.43	2277.76	3114.1	5723.87	1050.93	4579.8	3446.96	5165.39	4035.96	5689.3	1314.74	839.743	1766.94	4550.31	4209.95	3292.49	532.692	1079.71	616.231
201367_s_at	29.8927	31.3026	57.6643	36.6418	33.252	28.5021	41.0666	42.4168	106.932	57.9851	75.2804	37.9828	26.7604	34.6601	29.8087	35.242	36.3825	44.0617	38.2972	55.0881	41.4174	52.9625	49.7493	39.4717	73.4855	40.3909	35.6266	51.296	39.3742	41.0743	53.0503	30.5298	42.3143	42.5897	39.5795	41.3624	46.2762	104.897	42.1384	68.5371	50.7128	30.0808	49.2979	50.8998	44.9907	50.1759	34.5183	41.4134	40.4143
201368_at	1738.88	1474.51	2008.76	1721.21	1784.21	1768.73	2034.71	1877.15	3087.71	918.961	1967.58	1886.84	1968.55	1806.96	1810.98	4790	4886.54	4784.77	2431.63	2074.86	2989.05	2754.44	2806.52	3219.37	6397.19	2874.21	2301.7	2762.24	1852.67	395.286	91.5536	1026.24	576.306	201.189	348.72	217.109	210.617	132.114	328.965	3299.52	401.731	484.852	198.598	174.237	533.116	378.73	683.792	433.582	1866.54
201369_s_at	33.0943	44.6081	39.5752	37.6046	28.8319	27.2468	34.4264	24.4627	81.0017	38.7497	52.645	34.0401	28.4934	30.5583	29.2907	34.6271	34.4437	46.4272	39.7961	53.7681	39.5447	34.9753	27.4504	47.1967	35.355	37.3573	38.6689	35.971	29.6909	32.5256	20.827	32.0321	28.402	31.6339	32.7746	33.1416	28.0105	48.489	36.4538	74.4479	44.8229	31.9409	28.1532	33.897	32.6621	24.8386	40.0764	35.3089	42.0374
201370_s_at	74.5155	147.052	55.0853	82.562	131.305	224.145	103.34	49.9838	54.13	14.428	61.776	102.355	159.08	73.1942	152.59	150.2	68.9827	208.42	227.487	116.836	116.594	133.534	55.4888	194.616	168.695	162.419	257.964	160.008	166.157	230.061	94.5326	251.931	51.8154	217.943	131.935	74.4328	89.2362	40.5907	142.805	111.781	56.0059	198.537	41.6146	101.984	149.128	21.7584	43.0636	48.7567	194.527
201371_s_at	136.604	170.267	223.556	345.155	209.54	599.796	94.3062	77.5359	126.175	269.955	406.067	263.007	245.832	157.228	304.859	287.339	95.0201	332.465	183.768	446.223	211.495	239.169	89.2175	264.868	367.438	449.104	483.939	313.669	244.445	258.884	113.64	396.914	91.8383	391.901	103.844	95.1667	402.215	143.927	295.943	286.79	94.8308	191.106	124.131	337.162	238.733	83.2082	123.827	116.35	126.48
201372_s_at	41.9007	29.4333	51.6801	27.3363	27.5137	26.8342	26.6783	29.2095	80.6321	49.0268	38.8743	32.3427	29.236	33.601	28.653	39.3146	24.1096	31.5104	27.0328	36.8899	32.8267	46.1497	29.7393	28.6415	59.1752	38.8581	28.2623	28.0794	28.3952	27.1937	29.9053	30.4969	26.2876	22.5832	28.3668	34.2145	28.4001	45.9931	25.2971	32.4032	36.1262	35.8752	27.7785	33.0882	27.893	29.936	25.9135	31.7079	29.8181
201373_at	19.8048	20.647	20.9341	20.8239	22.7268	28.9025	19.5026	15.9249	8.75462	18.2326	13.2872	17.5325	22.0027	16.6147	19.4525	14.4563	12.851	21.3182	18.0552	14.6914	16.5402	14.9491	16.1938	17.5485	12.135	17.2163	23.6097	25.2224	23.8719	18.2551	18.4424	18.6281	16.8743	19.8428	20.3686	17.9888	21.4873	13.1431	22.5058	12.2039	13.62	19.1269	22.0796	17.7575	20.7655	13.2209	22.5111	24.5425	20.4019
201374_x_at	22.7931	22.5788	19.7238	18.7747	17.9463	20.8998	18.1122	19.9706	15.7245	17.9125	17.0948	19.9954	22.0071	19.631	21.6448	18.536	16.5962	17.1688	21.6853	20.4638	21.0429	17.0121	19.0074	20.6803	19.7336	18.0977	21.2256	20.9666	20.2385	22.3399	19.8974	23.9161	18.6207	27.4431	21.5373	20.9285	25.3636	14.6414	22.8619	17.9053	19.088	20.6595	27.9148	21.1102	26.7029	20.0845	23.6165	26.7867	19.3341
201375_s_at	66.3409	59.6633	41.1476	76.6676	77.8903	128.972	73.2482	91.8297	50.3628	47.2605	31.0492	86.4989	107.155	89.7214	187.536	216.901	41.4793	182.664	156.157	89.1116	108.095	143.552	161.97	222.5	136.398	353.442	246.96	159.966	107.881	51.1	33.3527	72.755	47.8017	41.0741	41.0252	64.0915	45.4806	16.5012	40.8136	85.1877	34.629	120.897	54.9719	39.5845	31.6818	30.5999	28.3501	56.3266	74.9941
201376_s_at	38.5804	37.9594	44.7556	33.508	36.4027	33.8652	32.0084	31.8555	25.1138	32.3182	21.3544	30.1532	32.7346	28.6392	41.2931	40.1432	23.4522	35.9784	29.4246	30.1161	43.1102	47.4294	36.4676	64.4574	46.0252	61.5933	87.5926	51.8023	44.8545	30.1196	35.9687	37.5508	34.5328	37.7406	36.962	33.0814	30.4818	39.1503	29.7856	28.6753	27.9145	41.3671	33.3332	35.5373	29.5086	25.2986	27.9389	28.688	32.9135
201377_at	118.091	87.709	43.2104	149.115	163.036	259.313	313.972	274.79	153.239	177.238	86.6925	112.914	150.223	52.303	238.637	475.516	39.1579	265.449	184.043	195.185	192.746	137.976	73.2617	238.54	345.277	377.828	234.597	181.953	91.1544	50.4038	55.6314	109.892	37.6149	23.5702	87.0113	40.09	36.6026	20.1714	32.8291	83.3708	58.9335	154.286	54.3959	33.0228	51.1562	23.3666	65.175	32.4939	24.9456
201378_s_at	68.9638	67.334	51.6377	86.6835	77.8233	73.5949	54.53	43.5097	48.1237	50.703	41.925	43.5842	42.5623	39.5618	51.1141	149.135	32.1621	80.3795	66.3672	81.2253	88.7642	94.7325	131.354	77.8368	114.318	125.057	134.58	117.3	89.049	56.2716	58.2389	64.7545	44.5335	44.879	54.6695	49.5601	35.1077	76.7535	43.1127	60.2423	50.0453	96.706	49.1531	44.3315	69.361	53.4039	37.728	47.0745	35.6118
201379_s_at	88.4157	58.3685	32.3141	58.5034	90.307	62.6021	92.3703	22.1803	26.0502	14.0986	22.1421	55.1255	66.045	50.2942	125.555	112.099	17.1205	83.6254	54.5729	138.61	112.307	100.691	506.273	126.231	140.326	335.599	196.008	154.383	130.578	44.5907	39.9758	70.1759	24.4963	37.3525	43.7425	54.718	54.2883	21.3997	43.3354	70.5637	34.8095	109.619	34.7983	77.1729	49.0783	18.2047	25.3013	56.9685	100.598
201380_at	58.1812	98.7476	37.1764	56.8744	67.7185	74.3382	133.409	200.939	59.3813	28.1338	39.8913	96.8293	109.201	62.9158	320.748	118.819	53.26	138.217	67.3782	202.467	183.699	183.767	174.898	197.618	185.635	314.085	294.354	221.975	78.8876	40.1265	61.8718	40.9098	38.9091	23.2538	24.8656	56.6511	37.4251	33.4444	32.8495	172.468	35.431	44.9187	36.8702	90.4041	57.7576	38.0583	30.2548	28.6582	295.892
201381_x_at	134.998	153.153	110.096	121.054	167.49	89.7106	103.475	93.9957	110.133	65.3078	70.1158	94.2614	93.0684	83.2021	145.407	271.685	89.3089	212.955	193.181	213.674	137.273	203.539	274.744	254.534	251.454	292.077	282.751	197.672	161.119	54.5588	41.5729	133.011	37.1331	22.0118	68.6101	63.349	38.623	40.8548	34.2069	88.3407	45.4892	181.056	52.6465	33.9071	40.5878	75.5869	23.4767	31.8786	81.0056
201382_at	211.423	185.397	265.892	234.356	203.097	174.484	307.569	355.874	298.829	302.392	384.88	280.764	282.231	268.27	213.237	662.966	424.05	318.465	346.547	760.731	406.902	413.845	554.803	254.807	316.64	451.86	397.974	320.117	135.05	59.6542	83.4243	100.849	301.779	43.6565	96.3212	101.263	70.3566	405.869	105.961	348.736	178.749	103.538	81.1429	234.739	122.794	177.203	192.403	45.7773	138.033
201383_s_at	51.5163	32.8554	28.5897	39.309	55.7993	44.6808	35.5926	43.0737	25.8753	32.9855	32.7318	37.9413	49.0686	31.8443	40.5175	43.6181	36.22	38.847	27.4308	46.2645	33.7434	35.9069	35.6834	44.694	34.9138	32.0102	42.7547	48.4262	34.2804	53.907	46.9081	71.1873	54.2671	63.027	52.6471	46.6282	42.4938	66.5238	70.0366	49.9627	56.4264	47.8672	38.3509	90.099	50.5505	58.7474	40.0725	37.8099	30.9209
201384_s_at	386.39	177.16	258.125	297.433	408.803	523.382	195.479	88.9177	174.932	48.8591	272.602	363.363	391.917	259.758	628.161	455.699	223.114	520.511	194.077	873.294	455.776	814.946	190.343	938.888	1791.76	1258.06	1231.68	687.442	957.355	5043.31	4516.62	4530.46	3653.63	7666.4	1660.79	6657.01	4505.34	6942.35	3702.11	5659.63	1810.4	1723.91	1253.33	4963.99	4403.2	2779.36	687.416	937.713	103.079
201385_at	334.845	280.124	190.971	329.183	329.931	486.781	346.381	370.005	494.939	436.6	467.789	360.371	338.008	275.708	386.877	1148.4	426.75	720.413	585.462	806.385	465.074	437.879	175.161	643.747	894.56	973.768	508.243	434.394	373.629	166.786	52.7864	613.258	33.5377	46.6707	152.53	94.3999	71.4538	47.5495	211.435	440.227	143.177	276.498	89.8084	31.8877	157.731	31.8374	92.567	164.575	304.424
201386_s_at	292.97	231.757	243.348	317.056	214.385	460.802	353.798	176.746	339.26	405.145	373.41	327.261	353.858	315.326	275.297	1027.75	409.081	832.455	345.11	636.574	397.445	502.663	139.956	624.782	907.817	1049.17	501.876	462.479	308.115	53.3726	42.9015	368.462	27.6792	31.0025	166.926	59.9136	29.9547	17.2926	45.1518	175.886	54.3947	212.089	63.4297	51.4405	97.9917	22.4859	94.5235	94.4972	253.321
201387_s_at	31.4441	27.4459	20.2758	21.3193	24.663	28.3954	25.787	25.9592	50.7601	22.2533	29.2162	29.8239	28.095	31.1326	30.9591	46.5914	26.0735	48.1702	34.3547	90.4007	37.2805	42.2424	30.2677	37.0587	26.9181	43.8048	33.6266	30.9991	34.7917	31.3826	24.5401	33.4913	24.1742	26.078	26.8534	30.1615	27.8474	21.2949	25.0975	35.3183	20.2546	25.2287	29.1214	25.0834	25.6919	23.0561	22.8464	30.078	28.0035
201388_at	37.3296	30.1892	28.9114	30.8591	33.7917	29.3238	30.4272	42.3069	24.2699	16.3238	19.8869	26.0472	36.5392	20.5368	30.8448	49.3713	22.5017	37.4424	25.6557	37.9176	44.0837	38.3761	25.267	43.3689	34.7992	61.0831	35.9449	53.1903	54.5988	43.3176	26.776	44.0176	25.1781	32.744	25.4267	33.3763	24.1128	28.3961	28.8834	32.2452	20.192	46.1154	31.0529	32.5732	23.5507	33.4383	24.8032	26.2553	30.6331
201389_at	71.4937	74.7446	108.733	76.965	85.3462	57.9267	72.6158	66.8476	60.438	90.7569	62.7291	74.3212	82.0929	52.1124	113.693	112.069	64.9909	74.8535	143.332	135.493	95.2623	104.101	73.2749	55.7946	150.357	203.833	75.3516	96.6713	65.7922	87.9428	95.7161	72.8165	72.8881	111.325	54.7367	78.8118	66.8704	117.343	90.6192	120.775	62.8346	49.2558	86.4408	72.7674	70.6028	67.6313	76.1668	54.1319	50.8334
201390_s_at	197.663	254.179	155.336	172.777	138.737	403.489	319.608	228.663	229.258	82.2829	178.899	229.913	292.598	191.808	278.297	829.019	331.087	464.475	275.355	929.6	807.444	769.742	3570.36	397.367	1385.96	1172.14	604.819	513.291	365.711	460.992	263.078	382.69	175.808	409.204	139.371	83.0967	267.969	123.277	286.449	424.276	107.733	553.128	99.4544	302.283	145.387	78.107	74.3669	152.084	299.702
201391_at	62.2831	38.0145	27.8343	47.3879	40.876	66.3191	57.2349	22.945	32.8151	15.5861	22.9156	30.3482	54.3396	19.9151	34.2061	79.2409	21.0676	97.2239	63.6071	79.8148	88.4437	97.0294	52.848	171.973	95.3005	93.3347	234.121	151.952	135.985	31.665	41.4551	52.5244	21.6068	28.0887	33.3278	54.8486	47.3704	25.8276	34.6567	49.036	20.7419	152.463	31.5886	32.3864	39.2749	14.207	32.2491	25.0371	53.6066
201392_s_at	35.554	41.2083	48.7281	31.4372	40.8223	31.7577	23.765	26.2978	22.0746	33.3848	34.0933	29.7894	29.2266	24.5989	32.1279	24.7323	43.289	22.6153	18.5445	32.578	25.6836	25.9076	25.2292	23.0392	45.2364	28.9919	30.555	31.0819	24.9653	21.4435	24.7752	26.9171	24.6469	20.5646	24.4711	21.4216	20.5901	37.0673	23.6953	67.5823	20.5297	23.9397	26.8265	27.0205	22.1025	20.5675	25.2052	24.4247	21.6811
201393_s_at	46.0151	44.3653	37.0009	45.4385	47.8795	60.1117	6.40998	5.12651	2.31947	9.4044	14.0988	41.639	58.2439	42.6564	85.8194	8.23506	8.61792	8.88468	6.77966	7.94174	8.40719	8.93208	19.2857	66.0133	58.383	53.8969	23.2323	23.9253	22.495	20.6945	14.9662	43.2938	8.35154	25.8035	54.8398	18.3173	14.9519	10.6295	51.0008	5.07944	28.8011	43.9661	20.7208	12.077	71.1894	10.285	36.1634	37.1808	17.9216
201394_s_at	92.0528	105.092	125.899	170.721	115.434	234.547	129.893	92.7174	62.513	92.5471	121.862	143.814	194.42	150.466	119.992	216.253	62.3157	200.88	61.6347	162.612	135.624	110.195	97.6826	123.957	218.672	307.746	171.071	131.527	77.5714	62.1358	65.4996	100.887	56.8498	40.4401	163.196	80.4164	47.885	78.9916	59.0479	79.4463	82.1504	193.568	45.8367	63.8361	44.6572	53.387	55.714	57.9711	70.9113
201395_at	104.346	146.54	92.0933	215.566	213.025	344.283	210.011	105.638	112.214	178.862	173.215	197.488	235.639	141.347	263.658	348.601	91.0819	275.921	297.713	274.089	221.3	219.029	238.078	201.631	278.441	544.325	229.994	198.182	136.604	92.0184	93.5868	230.206	67.7117	75.5487	134.334	145.434	91.7634	23.0354	78.7153	98.5094	76.9837	283.328	105.798	67.0799	79.9507	41.2574	95.9527	73.9663	246.575
201396_s_at	36.4207	38.0524	22.4198	34.8552	32.0416	35.9456	22.9473	27.7968	14.9096	18.3015	19.1195	29.7027	37.581	28.5044	38.0038	38.1714	18.5157	31.694	40.0391	43.7227	25.6303	27.1797	46.7266	39.2436	51.5511	40.5518	45.1085	33.2377	39.7399	29.9735	26.3927	36.4518	19.4046	34.069	35.2658	21.6195	24.5309	15.7442	20.3233	25.0116	23.7247	34.7936	27.5937	24.1611	28.1857	17.8619	21.5878	28.6846	31.9626
201397_at	26.9762	24.6093	23.8291	23.0308	29.5578	29.4616	28.233	22.3659	34.323	24.7215	17.8925	22.7177	23.642	23.1655	27.1809	32.601	21.0969	49.9115	31.267	34.6852	40.6243	31.0406	29.4222	25.9662	24.0964	36.2227	35.4368	34.3941	32.9967	27.9904	26.2793	30.0047	23.1659	33.6476	25.5632	32.5009	25.7649	18.9479	34.4405	33.7176	22.8924	28.2349	31.1493	27.3527	23.6057	24.7076	35.0062	27.4939	32.6975
201398_s_at	611.467	473.222	551.154	842.878	701.018	1260.92	767.21	923.271	1153.16	699.221	804.366	820.868	908.242	670.525	926.877	1621.48	1175.92	1406.39	1058.43	1411.96	1102.24	1222.54	302.693	1711.6	2708.63	1717.87	1459.06	1186.68	1092.29	415.337	119.132	777.023	180.455	375.213	209.585	313.304	157.929	125.891	449.183	829.063	136.734	272.049	397.58	168.571	381.269	169.962	222.605	435.828	843.914
201399_s_at	303.643	338.163	263.103	647.927	643.235	709.508	299.991	201.362	240.813	294.309	497.987	475.266	312.462	463.179	707.919	341.791	250.306	593.894	615.586	706.653	426.328	526.767	830.334	949.616	589.822	806.862	1449.21	912.522	852.833	1779.62	646.134	1232.33	1363.88	2626.45	405.093	2921	952.409	2128.44	1674.27	2732.63	435.67	596.223	1197.15	1958.66	1403.25	4985.58	275.757	563.486	188.845
201400_at	142.181	128.336	49.2259	163.6	74.6275	148.183	192.745	124.097	60.6754	41.849	58.8661	121.633	170.157	116.933	186.877	496.109	61.6257	180.063	84.2944	122.318	187.726	245.931	94.2208	210.548	387.969	663.594	241.233	170.872	110.586	98.1456	58.8113	122.834	53.7191	90.1106	107.35	94.9556	62.6074	53.3182	58.4795	71.8428	56.4032	389.845	66.4978	61.297	57.6276	87.0416	19.8851	142.953	223.741
201401_s_at	25.8959	24.1181	25.2879	23.5752	24.0074	29.9353	21.6423	18.4377	17.7221	19.4242	17.5595	21.1728	28.8014	16.1322	24.6316	24.1377	15.1143	23.9361	21.3861	23.6725	22.4516	22.6645	21.9398	27.7344	18.3197	27.943	25.5972	34.9652	23.1658	28.5548	25.2689	22.5707	15.2383	21.3548	21.6398	17.7037	21.0436	14.3901	22.3807	16.1579	21.0414	17.8421	21.3043	21.8037	20.9667	15.4526	20.5297	23.199	34.8923
201402_at	23.1317	27.7803	20.8615	23.6524	29.8632	31.3396	20.1519	18.0461	11.0584	25.2535	18.6224	24.5912	29.0247	21.4824	31.4943	21.1579	17.9616	21.7124	23.6892	19.6456	25.8298	22.8554	25.0874	35.0923	17.0898	36.3037	35.4383	23.9656	25.8068	30.1149	25.827	27.2534	26.0909	28.4857	24.4143	22.6004	26.0387	17.0929	21.4641	19.257	17.3173	25.1969	23.13	21.2514	25.1535	22.2494	23.3521	30.4807	25.0844
201403_s_at	259.841	289.35	141.266	187.561	338.184	270.758	515.37	212.873	437.401	137.79	292.527	407.854	339.384	512.802	543.516	525.159	141.056	541.376	454.998	636.787	341.289	474.04	796.176	1484.09	2749.6	1264.5	883.992	438.315	1227.82	2890.48	1307.69	4830.98	2572.17	2545.24	2473.47	2922.56	1024.32	3416.59	1496.43	1717.96	3025.03	3569.23	3491.4	2486.28	2061.06	4127.7	1443.12	2505.49	875.209
201404_x_at	481.106	557.503	587.477	621.774	990.437	547.417	536.025	532.825	588.264	651.399	818.735	720.999	398.03	906.167	915.104	840.839	1080.98	1058.91	827.512	817.555	604.811	472.347	2248.59	588.682	683.98	732.294	807.476	650.254	971.841	451.377	682.28	431.296	930.214	822.757	397.857	1276.22	532.189	390.888	901.758	697.675	373.955	320.196	1007	489.75	805.426	1489.68	472.725	562.938	332.791
201405_s_at	90.155	91.956	72.4134	55.0683	59.5038	160.327	145.769	99.439	114.033	100.16	39.2415	81.4626	123.976	69.9313	129.443	331.199	66.7073	220.518	142.988	168.081	223.273	219.541	122.802	270.247	350.647	620.297	319.385	184.077	262.216	92.1851	66.8069	245.702	77.4348	59.8549	156.745	63.2086	71.8413	45.93	88.2728	86.9838	48.858	416.813	46.5747	56.0241	40.8391	44.4807	28.126	66.9376	54.3933
201406_at	3474.06	2529.29	3834.69	2937.5	2422.01	2730.43	5791.62	5145.24	5294.61	4818.66	2207.46	2435.08	3132.17	2046	2485.47	6633.73	6695.1	5404.8	4364.26	3378.71	6318.94	5354.29	4952.08	4866.2	7479.05	4747.96	3684.91	5468.23	3681.97	1334.85	646.367	1762.92	1626.39	1057.57	1364.76	1709.58	806.766	1327.3	1648.65	5407.94	1853.96	2696.59	2412.96	1064.09	1441.33	2662.37	1614.68	3326.11	5899.41
201407_s_at	937.087	989.56	1216.45	1338.01	1188.08	1114.91	1229.76	1449.65	1531.35	923.43	866.445	951.711	964.091	917.895	1069.96	1754.18	2043.16	1400.89	1575.09	1725.35	1947.3	2108.87	1168.54	1801.43	2123.36	1624.09	2130.35	2006.4	1929.22	3040.78	3246.9	2865.48	2781.84	4118.09	1783.81	3354.46	3024.34	3294.49	2950.71	3979.51	1700.61	1667.57	4025.5	2868.89	3071.36	3906.56	1805.13	2390.35	1423.7
201408_at	576.299	470.211	427.125	775.218	591.309	1027.53	466.504	381.653	762.938	437.644	692.835	659.528	419.215	729.922	892.459	840.768	823.187	908.96	733.059	2028.27	1245.33	1750.72	963.822	990.747	1811.3	1041.03	2100.07	1199.97	896.318	3176.06	2613.7	2217.13	2956.13	6139.62	693.567	6100.98	2762.88	4634.34	3800.89	6346.21	882.126	844.58	972.049	3896.89	3559.91	2082.07	622.144	911.353	351.125
201409_s_at	1116.88	972.154	1633.38	1576.8	1081.01	1122.45	881.294	1069.91	1061.55	978.203	1269.6	1122.63	874.466	1116.29	1281.61	1752.27	2031.01	1366.88	1202.25	1794.87	2057.84	2210.56	129.873	1689.86	2998.62	1750.49	2408.66	1763.42	1923.65	4300.05	4967.74	3540.95	3189.93	5152.1	1730.79	5886.48	3710.44	5231.39	3688.29	5050.99	1586.62	1915.38	4354.05	4824.13	3481.55	4422.05	1454.01	2383.62	926.923
201410_at	554.223	338.62	285.02	455.395	511.371	551.928	164.17	176.412	224.216	165.401	570.779	488.405	350.135	333.318	854.198	692.128	353.666	429.598	454.093	989.491	685.342	797.523	237.193	646.008	1092.15	959.476	1474.35	953.675	888.194	1283.72	625.019	1313.05	1426.65	2253.71	180.768	2189.87	948.833	1688.29	1342.69	2788.72	241.955	418.688	1205.14	1222.9	1699.53	922.33	182.224	244.574	309.033
201411_s_at	227.634	174.936	144.119	248.506	317.815	274.091	176.809	97.792	150.072	152.047	211.791	238.163	176.942	166.318	516.199	435.515	97.4568	201.243	197.326	683.211	400.158	457.058	1710.16	376.855	873.86	900.412	839.128	542.197	706.702	957.805	671.369	672.672	1527.72	1712.81	96.8992	1887.53	736.035	1339.96	1238.08	2092.16	238.4	261.072	525.264	1108.2	1149.98	1057.37	233.6	344.015	185.922
201412_at	47.3281	63.163	51.9351	58.0769	76.3091	86.122	22.1096	27.1635	14.0248	24.0051	24.1712	44.8381	67.1439	32.7305	76.091	26.9477	24.5247	23.1166	26.2956	62.1258	39.4516	55.3442	70.9654	59.6199	39.1363	82.9516	83.6919	67.339	59.7731	324.691	406.29	340.067	420.415	981.621	121.394	378.568	503.466	149.545	595.925	329.385	114.604	172.95	570.635	337.029	336.012	475.319	72.8408	83.7169	35.0393
201413_at	384.38	321.696	443.72	575.471	370.091	409.04	215.907	216.774	281.265	200.535	522.221	370.135	297.571	329.528	366.525	507.806	317.837	634.206	269.171	570.593	342.45	522.826	236.852	600.968	576.377	749.284	830.338	468.912	324.208	391.429	289.48	333.997	248.698	553.295	200.73	137.863	701.881	199.536	659.058	576.723	208.239	275.621	294.442	276.475	433.247	363.308	124.248	165.059	103.03
201414_s_at	174.152	168.434	118.357	213.537	285.02	449.908	252.252	151.276	216.613	119.648	150.02	207.055	296.322	126.447	326.977	629.492	170.437	518.833	328.627	1221.53	1066.92	1102.99	234.994	509.536	1291.72	1115.91	1012.45	685.701	851.619	4311.19	4972.4	3177.92	3139.84	4242.85	786.732	4473.71	3980.09	5641.63	3762.58	4328.73	1035.33	1374.25	1094.72	4907.14	3182.51	3183.11	321.714	804.642	178.787
201415_at	31.8125	29.4336	20.7333	19.4432	24.1479	25.0277	60.3823	22.165	16.2954	7.51761	5.5498	12.9127	27.9968	9.79895	18.2601	64.7906	9.86643	50.7192	65.9471	41.4698	60.9267	59.2733	27.2597	49.5077	57.9092	71.6123	69.6419	37.3808	30.8378	20.2477	14.9627	19.8367	12.09	12.6168	12.89	24.2463	17.9394	8.95298	18.2824	28.9086	13.2156	125.932	12.3283	14.3184	11.6623	9.14562	12.9398	50.4108	10.1759
201416_at	33.1591	30.2918	16.7636	23.523	31.0879	24.8788	99.3425	55.9008	54.9583	18.5335	26.2572	32.2389	41.1399	26.7805	37.3414	104.797	34.9525	77.6221	64.6966	98.0638	185.736	85.9905	67.4158	57.1635	71.5918	85.9881	55.2257	68.9398	36.6668	50.2834	47.635	38.2638	31.8897	43.486	26.1726	41.6643	43.6377	26.0482	34.7233	96.7924	21.1653	26.8291	51.0287	54.9224	30.3222	50.945	25.3469	29.2704	33.9665
201417_at	162.272	301.572	136.347	197	140.78	277.891	358.18	368.209	523.006	22.0555	189.172	189.559	214.286	210.166	151.553	1260.75	1692.83	1278.71	489.017	798.933	1179.93	949.747	100.563	618.017	893.792	506.906	629.6	476.789	307.985	9.63994	21.7129	11.8437	7.41873	8.96566	25.993	34.1959	15.0607	7.94484	333.988	224.678	24.9269	16.4515	64.8437	13.5924	40.7388	13.136	83.8251	11.4919	185.637
201418_s_at	362.398	539.05	183.314	182.318	227.857	213.455	693.237	308.258	645.792	73.4502	489.157	412.153	355.066	418.152	397.322	796.537	655.738	1124.88	841.36	2211.63	1019.28	750.94	217.064	499.317	707.507	1184.72	648.127	576.192	405.492	34.9662	57.7503	38.4249	38.8594	23.6317	54.9171	70.6804	54.4471	36.4045	73.7412	475.258	37.6388	26.9174	475.911	60.0084	71.005	42.3989	113.508	37.8613	380.276
201419_at	25.2159	28.8929	21.6019	25.0121	30.807	30.7749	41.0371	19.9992	16.2813	13.2045	19.1481	25.4798	28.6553	22.1109	34.7414	36.688	20.8319	30.1077	28.0265	40.1186	31.2508	22.9365	32.7843	33.7926	28.805	30.7524	33.5079	38.7137	31.7677	35.5496	30.1719	49.0845	27.3901	43.0297	37.5308	44.2712	39.5251	20.7033	51.6675	28.6187	16.2348	89.8948	49.6719	37.1239	49.3893	270.572	20.926	41.5529	27.4686
201420_s_at	23.4446	21.1465	18.9705	21.4426	19.54	27.7041	15.7724	12.2916	7.05694	9.35789	12.2861	18.9972	38.9763	12.2032	22.2879	25.2509	10.2393	16.7373	12.869	16.6784	19.5936	19.0816	12.6535	17.7492	14.5266	21.643	29.2391	31.78	17.531	10.7082	13.327	8.66102	10.9723	8.81394	12.9914	9.7242	13.5997	9.71324	9.69647	11.9962	7.52543	13.6353	13.5278	11.2386	12.9683	9.42498	9.13589	10.5811	20.3024
201421_s_at	178.409	249.688	121.845	198.941	173.188	340.27	122.078	115.569	179.469	41.2091	289.214	219.835	241.462	122.673	272.626	420.765	112.051	304.726	221.478	335.369	197.002	169.885	44.2761	202.169	306.241	388.235	218.745	156.655	143.133	19.377	23.5247	51.2262	39.0527	18.4178	21.5169	25.4455	18.3555	13.7382	18.6129	93.8805	16.8166	66.0601	64.7417	30.4534	17.038	11.9346	28.5411	71.6764	154.87
201422_at	542.905	362.785	258.454	476.803	429.979	318.536	40.8409	105.55	22.2016	24.6901	326.42	420.886	229.922	589.327	709.487	29.7556	33.818	25.6314	64.0606	17.4086	27.9568	35.7227	76.1643	215.665	92.742	765.692	246.483	35.9672	186.924	42.4445	26.0162	48.706	21.0681	42.1866	18.9089	31.338	33.2091	29.462	46.5173	23.2903	29.2929	80.1228	45.2648	41.4364	61.3262	20.2479	86.7792	343.535	339.13
201423_s_at	131.927	127.229	69.2549	116.459	80.1551	259.724	51.072	52.9401	59.896	26.9696	38.941	75.5249	120.032	50.5802	137.618	187.856	44.6626	186.591	145.484	132.614	191.539	349.573	140.347	245.785	182.764	143.525	404.805	270.165	283.312	1041.42	603.879	966.17	1296.74	2568.83	373.849	1939.47	748.032	1375.3	1493.66	1533.94	273.646	399.684	132.371	1600.97	1889.75	233.359	225.364	209.712	140.274
201424_s_at	403.348	318.899	225.401	423.325	345.704	578.192	318.669	377.731	510.179	306.402	352.037	361.742	389.508	238.401	523.822	729.491	665.336	637.574	599.604	660.147	595.757	850.971	61.1771	697.69	989.253	596.697	908.946	655.458	1042.37	1808.25	1576.26	1549.74	1717.04	2451.74	773.332	2302.62	1794.74	2076.48	1894.78	1771.92	751.63	682.165	1303.4	1836.12	2116.95	1505.79	624.061	697.768	333.55
201425_at	119.824	93.5307	49.8106	57.9145	85.8712	52.6614	55.0119	89.5473	43.556	23.6175	23.0729	82.6964	124.459	69.3303	234.906	80.1844	31.3901	69.133	58.5611	52.4757	96.8593	61.8667	58.242	138.406	74.0153	370.006	71.2867	173.637	67.5949	24.8213	33.1749	21.992	29.4316	21.2167	29.0868	36.0252	29.8315	27.5588	23.2424	49.6	35.0721	28.7069	43.0057	36.9896	23.9273	31.7256	25.611	31.6597	154.096
201426_s_at	910.051	790.97	316.261	495.308	535.41	256.627	598.184	1103.73	784.965	470.917	640.154	552.465	461.424	481.241	655.346	651.551	376.31	827.619	1021.82	1268.69	598.296	558.184	212.376	682.816	424.74	1445	440.612	261.903	117.406	36.407	45.2823	24.431	25.266	14.7895	32.0436	42.0846	36.8304	49.3296	30.0097	285.11	61.8271	33.4568	38.4923	45.8726	26.4432	23.7038	70.1753	44.9398	615.106
201427_s_at	952.644	50.9205	23.0826	84.4525	106.191	119.306	205.863	113.137	69.0421	21.4193	19.5614	34.5936	34.1724	47.1824	45.4076	111.448	31.2807	639.716	732.189	200.949	259.804	175.057	69.3357	96.3944	73.3678	99.8326	199.325	241.571	92.4321	443.887	151.441	53.9383	213.664	105.846	48.7034	98.3569	548.532	44.9785	262.854	34.3636	130.13	28.0015	67.0483	47.1705	123.506	33.5683	156.976	167.838	11.8697
201428_at	36.6453	29.8203	32.6401	27.8465	33.2125	33.9098	31.0378	35.6634	42.5759	27.4851	36.0904	34.0868	31.7258	34.4258	34.2498	36.7318	30.906	44.3798	37.3014	31.6276	35.3506	26.6811	45.0157	32.0403	28.2631	36.3509	38.4291	35.5301	41.5797	34.7214	30.737	36.4454	29.9919	37.9092	36.1708	30.7854	32.6398	23.1445	31.7677	27.37	30.9225	34.8363	36.2112	30.4898	45.353	34.7183	36.6811	45.7285	38.2683
201429_s_at	4724.46	4335.93	5389.21	4818.22	3898.2	4440.88	9256.41	8424.23	7124.82	7608.6	3274.42	3892.11	5309.44	3680.85	3585.97	9997.51	10543.3	7893.14	5296.18	3763.96	8992.38	7644.85	5650.44	7482	10124.2	6363.23	5271.7	7769.31	5270.74	2045.7	1100.22	3135.83	3453.5	1895.63	2449.64	2653.77	1271.87	1936.15	1919.55	6102.66	2744.43	4736.44	4278.96	1080.77	2579.44	4794.69	2804.89	5109.15	8692.85
201430_s_at	22.4063	27.5786	19.1396	24.3906	29.2086	24.0317	25.2196	26.4213	17.3271	26.1695	25.9603	28.5538	28.7893	27.8564	31.9292	32.5304	27.9929	32.3041	26.4821	29.0003	31.5088	29.1746	29.3304	31.356	25.2	29.4967	25.6652	28.9283	29.0291	29.0312	26.5815	26.3339	21.8596	27.6281	25.4774	25.3422	23.2621	22.6617	25.2097	37.245	25.6236	32.6023	28.5096	25.1167	23.3164	28.0509	29.68	26.8655	23.9388
201431_s_at	21.474	22.8658	16.6212	22.8555	20.4669	24.7138	19.7015	15.797	24.5959	18.7682	17.2369	19.0407	20.8122	19.3982	18.8884	22.8966	18.222	26.1389	21.211	25.5878	20.6078	19.9873	18.6639	22.0164	16.1163	23.1605	29.9017	23.1699	21.9895	20.5317	22.5109	23.4892	17.0864	18.6488	19.8131	18.6178	19.5518	16.738	18.9813	20.3882	17.9179	21.7017	19.9561	20.0191	18.9281	18.7279	21.964	19.5545	24.0661
201432_at	223.492	215.29	81.3001	207.118	158.38	217.26	224.849	135.847	194.719	20.5752	122.422	195.025	207.167	184.813	308.636	521.829	254.106	437.153	521.732	810.294	698.873	689.59	275.815	584.438	819.157	631.283	902.614	890.869	639.98	3936.71	2394.95	3857.22	2558.08	3655.24	1240.52	5236.78	2312.4	6227.83	2915.35	2952	1374.62	1794.96	1398.28	4121.64	2606.77	1849.54	750.708	984.41	125.273
201433_s_at	1249.95	1042.4	1248.62	1223.09	1308.42	1090.9	1539.18	1722.4	2616.09	1182.08	1468.21	1163.36	1099.26	946.683	1198.86	3066.18	2881.08	2302.16	1751.87	1822.52	2137.82	1995.62	4000.23	2419.73	4739.15	3029.06	1597.77	2044.56	1239.7	361.436	113.571	540.602	299.505	195.055	237.414	236.671	92.7172	54.2299	226.173	1888.71	326.76	531.264	1700.2	101.626	252.62	672.74	238.737	290.767	1411.67
201434_at	75.5744	73.6748	46.7645	71.6669	59.8378	141.013	28.3947	36.2605	33.4808	13.8761	19.5916	42.9966	71.8566	33.3592	72.7754	119.904	22.5694	136.726	41.1388	168.911	207.156	187.364	78.4679	154.328	144.062	235.197	324.944	212.01	110.361	928.202	395.326	708.163	906.022	1752.18	92.3008	673.514	864.64	813.666	798.38	1055.96	121.005	233.954	207.766	951.176	860	1407.05	91.0343	93.1058	50.288
201435_s_at	169.537	282.673	166.615	352.119	387.794	350.675	177.195	215.75	170.849	145.452	220.92	248.535	217.221	254.909	311.908	457.682	532.594	394.719	459.812	635.305	522.301	696.712	337.259	451.377	630.642	485.06	989.071	519.784	796.724	724.542	581.769	632.183	750.084	1292.23	230.563	1235.75	481.989	733.816	768.27	1054.12	253.76	355.383	663.419	867.183	648.87	244.901	225.175	333.474	122.699
201436_at	126.874	152.098	127.558	248.743	206.816	380.528	300.233	268.766	335.734	106.897	140.694	217.037	285.062	169.352	326.685	708.508	513.589	534.467	418.145	1179.07	630.274	676.427	1827.03	690.969	997.694	788.996	1072.45	694.425	585.818	677.304	321.26	740.274	581.131	802.861	418.684	344.537	349.016	319.072	665.154	1142.24	295.572	449.166	865.767	588.455	562.767	240.698	228.329	390.537	346.432
201437_s_at	990.713	888.005	1546.93	1108.2	1189.38	987.673	1365.67	1447.92	1725.21	1101.53	1100.72	953.795	957.805	876.412	895.69	2115.77	2561.96	1392.95	1598.13	1817.46	2135.46	1963.1	1781.15	1692.36	2447.68	1726.24	1982.1	2032.97	1932.55	1454.19	1291.14	1382.26	1512.87	1761.92	891.916	1739.38	1001	1937.03	1360.29	2716.12	1182.2	1250.69	1425.07	1355.63	1315.47	1756.84	703.1	1101.11	1032.54
201438_at	32.8504	35.4486	45.8228	79.3068	67.247	47.2416	37.3015	40.2669	24.6685	39.8805	48.0957	54.5738	51.3114	56.0222	64.1589	46.6875	37.1116	47.2797	45.2627	34.5544	36.6017	39.969	56.5436	113.969	86.9344	118.185	79.2764	59.4388	87.329	34.0363	46.738	34.3976	36.3077	35.2814	33.9004	38.6302	38.591	33.863	37.0551	30.6577	74.0913	51.1111	38.0989	31.564	58.3251	28.4845	64.2554	42.5256	37.1116
201439_at	51.2194	31.4582	76.4399	31.5602	61.3504	30.5888	48.2461	47.4353	51.8784	42.047	42.2606	36.8333	36.6247	33.3341	35.6748	42.7187	40.9217	30.1453	35.8649	44.1073	41.6355	49.9531	37.3947	33.7545	69.1422	49.7546	37.0402	46.3612	32.7935	35.9663	43.4438	31.542	46.9596	32.8416	40.1489	42.5212	41.6629	54.1287	28.5708	75.8817	47.0232	37.3198	37.2804	37.0258	34.4119	32.5644	34.8774	41.2322	28.5484
201440_at	29.4575	29.573	20.4994	27.2468	29.9046	31.4098	27.3422	29.0108	16.336	16.3202	16.274	24.7734	34.8937	20.3294	32.6268	35.4462	15.068	30.9947	20.7567	22.7559	26.9379	34.3427	73.5598	26.9453	33.4138	42.2398	53.622	31.2915	32.9619	28.9646	20.6749	20.5558	21.0756	23.0925	32.0636	29.2665	28.1045	15.0767	27.4845	24.2181	19.3104	52.0362	20.09	24.1517	28.8208	19.1667	17.8263	20.4941	20.6988
201441_at	339.71	251.788	172.183	184.255	226.575	468.196	429.244	390.62	470.831	165.787	218.895	269.956	262.299	236.284	391.475	971.629	626.851	490.723	479.343	1114.21	878.105	1116.31	911.76	473.529	1658.38	1229.32	681.317	633.357	897.985	743.486	1022.71	654.976	1393.74	1161.18	256.751	1451.43	498.821	660.259	690.175	1536.67	223.267	798.995	770.092	609.47	707.338	961.889	170.318	292.687	324.869
201442_s_at	66.6233	32.0495	57.0234	37.1593	62.8233	41.1916	21.2832	20.6623	45.9904	21.5722	32.3872	27.1721	18.6767	27.3587	32.94	29.5774	43.2445	30.5717	18.1563	65.4465	27.5217	49.1007	22.4482	56.8969	39.5747	27.9706	73.7246	34.2591	32.1102	49.9336	37.5871	51.8408	41.5362	45.6164	40.7601	36.84	37.3761	63.9197	78.3481	52.1791	25.0971	36.6588	79.2025	40.1482	109.554	32.8191	34.4217	31.3447	16.0651
201443_s_at	434.344	223.925	288.07	329.314	543.511	382.66	301.699	387.17	360.761	348.812	323.916	359.842	300.507	296.193	581.545	509.232	332.91	460.95	379.558	953.605	446.668	664.633	253.308	608.831	1057.55	847.803	867.097	795.193	682.94	1249.97	1445.82	1127.2	1445.81	1903.06	473.667	2196.79	1593.62	2132.71	1371.39	2262.71	663.167	544.919	940.496	1677.5	1411.82	1310.03	328.36	556.781	319.361
201444_s_at	41.424	44.2136	41.7026	50.7588	70.9611	69.6606	16.3868	16.0873	8.0077	9.57078	8.96785	24.8987	33.7424	21.8304	58.1806	29.1681	14.0928	37.2114	19.1606	24.8618	31.8102	50.5659	32.6709	90.3787	19.4625	46.3145	84.1033	133.888	45.922	270.573	65.2018	164.309	88.9634	270.824	58.092	92.0776	251.307	97.4852	213.616	49.5319	24.4912	64.7343	49.1597	156.272	290.643	126.258	37.8855	130.594	19.3284
201445_at	25.3995	32.6217	20.952	37.0015	27.812	31.2155	25.9119	54.1725	33.5274	25.5132	29.742	27.2885	20.9638	35.8585	24.8021	28.639	29.4769	30.2307	28.1617	33.4065	41.3701	42.6755	26.4128	26.3756	33.783	27.2666	28.9806	29.2319	26.1425	62.6445	35.597	72.4611	31.1475	39.9782	132.654	35.1949	35.8135	56.7402	50.9146	42.0603	32.2759	36.7837	63.568	40.7738	38.9557	31.7785	25.59	53.1012	21.5303
201446_s_at	61.9109	53.6446	64.7447	118.414	108.098	87.5088	68.274	37.9002	13.9215	7.41363	29.3346	53.4131	96.4024	36.3829	79.1089	57.4722	16.7079	153.354	93.3488	28.6685	37.0751	41.8097	33.7394	97.1037	34.9192	61.2503	136.141	82.3184	26.1709	27.9937	16.9549	22.0428	12.2142	16.7141	26.731	13.3463	16.2658	8.30769	15.1722	30.3692	13.1215	17.0912	23.3505	19.4721	19.1049	10.489	56.7711	13.8955	136.253
201447_at	83.972	73.0866	76.824	88.0067	62.0327	115.269	84.6919	100.905	75.5935	36.5062	45.422	72.8434	144.873	44.0773	97.0717	145.418	69.4288	236.335	198.826	117.893	114.487	129.864	34.5589	183.465	126.095	176.492	167.689	101.293	69.2678	17.5009	14.6631	28.0711	16.0005	9.6416	28.6995	19.859	14.5777	20.3782	18.2427	43.1994	11.3069	29.8262	14.0773	15.9451	13.2263	11.394	15.4428	18.8724	40.9275
201448_at	150.481	161.421	108.267	247.683	166.728	352.741	256.071	113.028	249.153	47.2692	144.41	168.383	245.621	115.84	195.645	345.039	186.127	475.936	401.085	239.844	176.29	175.912	59.0912	263.001	203.204	399.448	245.24	161.528	63.7572	11.2394	17.1885	29.602	19.1513	8.60276	28.5256	20.835	14.3269	11.7501	14.6735	83.2194	12.0055	34.9186	14.134	16.3249	10.5687	13.4245	33.0714	20.9976	192.145
201449_at	238.889	351.639	265.517	482.339	318.703	779.692	502.39	257.747	504.768	243.852	428.653	401.516	517.675	281.902	415.479	754.138	577.321	621.936	826.64	440.509	496.706	463.78	414.211	460.902	713.374	843.54	418.991	323.455	230.502	78.6475	36.5494	131.986	38.519	44.2756	97.3835	36.9104	42.5111	24.9501	29.7485	155.014	67.727	133.567	360.788	24.3278	63.0687	77.0027	58.2245	105.184	343.483
201450_s_at	186.776	170.388	99.8967	210.765	261.653	334.18	208.93	163.773	200.995	107.301	164.489	189.935	232.314	135.94	250.528	292.373	126.601	363.236	276.462	333.94	150.209	146.835	75.7778	298.738	233.599	395.386	299.222	196.511	121.893	88.9217	31.0067	131.26	30.1448	27.0926	72.6423	41.538	32.2752	13.5514	38.7634	124.845	32.0307	77.9247	32.4602	59.8337	31.6812	19.9007	39.6684	53.3359	128.72
201451_x_at	34.3901	47.0361	71.8391	38.9172	31.8722	57.4964	35.9696	45.1152	46.2067	38.3022	25.7406	28.4774	27.5734	26.3885	35.1137	67.5424	38.4226	41.2693	22.7373	51.0725	46.6134	83.5698	37.6068	75.043	71.3345	81.1734	108.386	57.5074	37.4904	49.1399	28.2234	51.651	25.6228	35.4024	58.3087	37.7033	39.9575	83.4615	42.8759	56.804	43.8261	55.0972	55.3544	45.7889	56.3642	27.8958	34.417	25.6686	31.1765
201452_at	25.425	23.6419	24.3182	22.5967	25.5113	26.5302	23.0574	22.8467	13.3413	30.2857	20.2388	27.3729	30.9214	26.5242	33.8218	22.9861	18.528	39.5323	29.7359	21.2685	26.8656	23.2704	29.4351	28.0318	19.2992	27.0779	33.5047	33.8459	40.6489	39.1219	30.8962	37.8232	29.4467	41.5414	31.3811	33.1095	31.6235	19.6087	32.8535	19.0895	22.4594	48.8409	48.1347	30.9924	35.3061	29.452	28.9065	39.4962	31.0154
201453_x_at	252.507	269.755	149.147	396.021	346.229	400.914	378.584	301.973	484.499	427.3	193.012	275.793	322.219	197.47	471.081	922.761	556.08	906.966	575.308	850.09	647.871	969.91	136.409	1136.65	1291.98	1016.91	1410.34	891.47	882.162	559.423	252.016	1088.08	570.398	756.113	647.344	1096.61	575.022	290.433	618.791	975.099	423.015	789.564	1820.11	757.738	870.134	162.511	263.768	325.919	415.707
201454_s_at	88.5105	76.8554	55.9652	125.438	125.064	147.799	65.9087	36.3705	48.7387	32.359	47.8591	82.4963	119.541	62.8188	128.874	110.58	25.2644	159.032	76.9184	192.506	61.2831	57.3569	36.284	167.704	50.4016	154.611	199.197	106.74	42.7778	43.6058	19.8052	34.3787	20.9192	37.2599	24.0976	36.0437	30.0031	25.1749	58.409	50.0452	32.1791	40.6612	26.7129	38.6266	50.9159	20.3037	23.1117	49.3809	76.489
201455_s_at	799.194	920.356	973.159	1422.19	725.043	1174.57	742.615	559.757	910.723	311.62	1415.54	1029.98	762.541	1163.82	895.882	2363.98	1537.24	2196.52	1430.72	1412.8	1248.2	2060.6	374.766	1910.99	3141.09	1761.31	1602.97	1040.9	949.886	341.638	73.9292	853.983	117.114	259.637	166.948	132.738	92.0496	91.5561	356.769	592.984	96.8465	462.399	52.6163	266.099	394.704	51.2492	261.753	250.089	799.675
201456_s_at	230.39	350.026	188.544	278.86	342.423	522.853	265.897	288.614	393.236	567.077	598.291	472.852	449.517	373.078	498.243	987.691	427.673	1061.29	689.315	563.977	423.715	588.243	186.648	852.648	1038.5	920.055	808.022	458.83	596.68	468.366	39.7475	380.536	54.8725	32.2243	316.743	75.3986	46.14	12.5504	49.1611	93.1356	103.778	351.5	1060.39	24.7483	131.713	52.2742	102.802	278.374	584.623
201457_x_at	50.5674	54.7243	61.3327	46.5756	55.8943	71.6705	40.4457	32.1923	18.9637	37.7531	30.7414	42.3492	62.3151	36.3622	46.1758	114.225	24.18	45.7665	36.9648	54.5735	46.7737	38.4133	41.6057	94.826	71.714	137.211	89.0109	67.5926	31.7851	65.1897	22.3484	44.2946	18.9433	17.2586	41.2241	21.7827	15.7255	20.9125	24.2163	39.5822	27.8912	117.562	15.4547	16.5976	12.5988	11.2338	22.8703	34.5004	25.8757
201458_s_at	724.585	880.621	989.317	945.498	1022.32	1012.05	1155.72	1410.49	1593.38	1423.97	1374.45	1054.98	1061.43	900.169	943.268	3429.69	2503.81	1606.21	1402.36	1357.3	1766.19	2056.36	4302.2	1571.47	3734.48	2041.08	1402.04	1708.45	1252.47	629.987	44.9778	787.948	446.038	125.842	476.05	576.859	59.4952	75.5469	295.977	1590.06	405.13	761.147	1812.4	131.683	180.566	594.884	330.831	241.129	1028.32
201459_at	43.9119	40.9924	56.0138	30.0543	36.2286	37.0822	60.4196	91.115	48.7113	39.9207	30.8123	36.1066	34.7839	36.686	43.2262	148.489	47.2246	62.8922	45.7578	58.66	91.0793	89.2783	74.1529	57.2196	148.803	147.1	106.035	66.9444	85.2594	44.3477	41.5744	63.3766	31.6869	44.6533	45.4384	47.514	52.6719	51.3507	39.9343	48.4329	23.4302	347.529	61.8937	37.3261	32.3589	32.3393	25.4166	44.9367	34.7537
201460_at	307.931	404.357	228.865	425.454	556.922	642.759	233.514	167.384	245.043	193.08	576.335	664.38	553.539	689.023	886.36	279.068	62.2013	428.896	296.397	901.803	253.5	252.529	340.117	676.58	585.601	980.356	698.745	549.824	327.939	472.87	126.965	599.843	286.981	1102.39	104.033	383.236	526.004	329.382	454.217	1023.89	226.274	116.329	395.821	575.669	452.412	496.135	151.859	176.282	484.753
201461_s_at	97.5381	140.967	150.414	134.269	71.5657	144.121	105.826	149.286	174.311	139.845	294.097	138.789	115.364	185.449	58.9708	163.949	306.205	76.777	80.0144	115.179	97.0902	177.778	99.8769	60.9451	375.073	88.6039	69.1047	65.999	92.5391	76.7923	105.333	60.338	101.001	62.6096	67.0602	129.516	87.3554	404.548	97.8557	395.609	188.778	73.031	75.889	103.727	74.4506	136.575	56.979	63.8603	61.5843
201462_at	58.7093	43.8316	26.7448	41.7419	72.9109	42.5253	29.1947	46.4128	26.0093	16.557	19.7766	48.2462	72.246	41.3346	91.7425	78.7984	18.9523	77.1687	42.6188	51.0745	44.4225	34.2186	39.3342	90.1698	56.3231	90.4152	87.0963	45.3033	53.0403	29.7946	20.469	24.2269	19.3442	21.4835	19.9498	24.0441	20.5742	17.154	18.2635	39.036	20.1806	15.911	22.0549	22.2174	23.06	15.9696	27.2661	22.4601	27.535
201463_s_at	238.75	166.723	232.677	189.965	283.724	293.06	493.723	427.227	388.666	99.3795	152.095	266.071	274.65	199.012	602.855	1276.08	828.949	607.144	532.192	1555.34	1602.86	2048.45	6042.64	951.387	2727.43	1993.79	1470.23	1262.31	1137.58	3797.1	3959.72	3061.43	3968.06	7461.73	1249.26	4573.17	2829.91	5694.55	3865.86	5595.84	987.188	1969.43	1261.1	4429.2	3922.14	3250.1	690.46	802.486	390.063
201464_x_at	54.6123	59.7113	40.241	79.4529	61.3832	176.857	34.276	27.7632	20.6168	219.714	25.5773	50.2586	61.6678	45.9591	88.0147	57.959	22.7605	127.718	159.226	127.318	60.2506	44.4343	69.2816	63.3712	46.3961	66.2185	103.838	128.987	73.7935	39.2349	48.7276	49.3079	26.7347	40.1562	35.4695	51.4891	44.8787	29.3592	37.1229	64.5703	19.8296	37.1303	103.315	46.6943	42.7253	59.0581	68.4609	48.9475	57.3931
201465_s_at	65.6227	60.1176	100.407	106.675	42.1909	103.609	53.8991	48.1475	150.068	192.972	122.486	59.4571	51.618	49.8047	39.6876	92.6072	83.8834	74.5543	69.976	122.618	82.7727	103.17	72.4473	55.0172	173.921	85.8117	73.9785	47.3578	62.9056	49.7716	71.4399	46.5374	43.4428	49.8399	54.6097	69.4759	53.0559	200.843	49.047	139.359	100.943	50.4631	51.5816	70.5855	31.3823	56.9358	75.2135	55.6198	244.664
201466_s_at	129.347	88.0921	112.176	170.105	143.335	497.912	164.684	144.823	132.879	1026.44	59.7534	90.9139	100.346	61.5836	185.009	459.989	51.7213	679.488	1001.58	705.187	405.734	274.907	189.15	185.15	275.199	488.785	600.784	521.904	151.402	110.549	82.8273	94.273	41.2085	43.3692	41.0259	91.2913	70.1796	66.5325	47.516	351.146	36.9018	48.302	68.1738	85.7587	31.3802	54.8396	60.7421	176.934	80.4769
201467_s_at	25.6101	24.3217	23.3634	23.1443	23.7136	27.5574	27.5069	23.5684	23.153	27.4345	24.2481	27.9232	29.3394	26.687	32.0208	28.5442	25.586	30.819	28.9139	32.9737	30.4846	32.3836	30.4949	29.5513	28.6401	28.6925	28.424	29.8157	33.6384	36.2112	30.8146	37.0119	29.9042	28.2569	28.6662	34.7211	29.0175	19.2351	39.2102	27.3205	24.7137	33.8597	33.3561	27.9795	34.9626	26.0567	30.0005	31.2596	31.4432
[truncated: 21,220 more rows]
[truncated: 65 more columns]

## Sheet: MixedProfiles
	d4Lin-_1	d4Lin-_2
[truncated: 22,215 more rows]
